# Supplementary material for: Enhanced receptor binding of SARS-CoV-2 through networks of hydrogen-bonding and hydrophobic interactions
Source: Proc Natl Acad Sci U S A. 2020 Jun 5;117(25):13967–74. doi: 10.1073/pnas.2008209117 (PMC7322019; doi:10.1073/pnas.2008209117)
Supplement: Supplementary File [file pnas.2008209117.sd01.xlsx]

## Sheet: Figure2B_RMSD_SARS-CoV
Figure 2B RMSD for SARS-CoV:ACE2 MD Trajectory
# This file was created Wed Feb 26 15:10:39 2020
# Created by:
# :-) GROMACS - gmx rms, VERSION 5.1.4 (-:
#
# Executable: /lustre/home/yjwang/soft/5.1.4-impi-fftw/bin/gmx_mpi
# Data prefix: /lustre/home/yjwang/soft/5.1.4-impi-fftw
# Command line:
# gmx_mpi rms -f SARSdimer_ref.xtc -s SARSdimer_mini.tpr -n SARSdimer.ndx -o RBM_rmsd_SARSACE2_Xray.xvg
# gmx rms is part of G R O M A C S:
#
# Getting the Right Output Means no Artefacts in Calculating Stuff
#
@ title "RMSD"
@ xaxis label "Time (ps)"
@ yaxis label "RMSD (nm)"
#NAME?
@ subtitle "RBM after lsq fit to HH"
10000.0000000 0.2521217
10020.0000000 0.2461691
10040.0000000 0.2689750
10060.0000000 0.2765789
10080.0000000 0.2780400
10100.0000000 0.2955258
10120.0000000 0.3387043
10140.0000000 0.2959348
10160.0000000 0.2776259
10180.0000000 0.3033860
10200.0000000 0.3378723
10220.0000000 0.3090064
10240.0000000 0.2580007
10260.0000000 0.2422216
10280.0000000 0.2413732
10300.0000000 0.2388104
10320.0000000 0.2304679
10340.0000000 0.2839300
10360.0000000 0.2198733
10380.0000000 0.2643005
10400.0000000 0.2764210
10420.0000000 0.3326552
10440.0000000 0.3039381
10460.0000000 0.3235593
10480.0000000 0.4547826
10500.0000000 0.3744687
10520.0000000 0.4120249
10540.0000000 0.3228292
10560.0000000 0.3887363
10580.0000000 0.3042620
10600.0000000 0.3366084
10620.0000000 0.3167779
10640.0000000 0.2948373
10660.0000000 0.3806998
10680.0000000 0.3327404
10700.0000000 0.3807264
10720.0000000 0.4125680
10740.0000000 0.4418662
10760.0000000 0.3709866
10780.0000000 0.3573109
10800.0000000 0.3456223
10820.0000000 0.3833250
10840.0000000 0.3660247
10860.0000000 0.3719693
10880.0000000 0.3391766
10900.0000000 0.3526771
10920.0000000 0.3396313
10940.0000000 0.2909506
10960.0000000 0.3753166
10980.0000000 0.3360222
11000.0000000 0.3034522
11020.0000000 0.3325493
11040.0000000 0.3072399
11060.0000000 0.3166886
11080.0000000 0.3454467
11100.0000000 0.3269524
11120.0000000 0.3223814
11140.0000000 0.3472517
11160.0000000 0.3496086
11180.0000000 0.3844796
11200.0000000 0.3283055
11220.0000000 0.3839142
11240.0000000 0.3574793
11260.0000000 0.2863301
11280.0000000 0.3390924
11300.0000000 0.3102464
11320.0000000 0.3333334
11340.0000000 0.3079243
11360.0000000 0.3219575
11380.0000000 0.3157906
11400.0000000 0.3803118
11420.0000000 0.2813780
11440.0000000 0.3303930
11460.0000000 0.3601325
11480.0000000 0.3690223
11500.0000000 0.3007819
11520.0000000 0.2825657
11540.0000000 0.3668200
11560.0000000 0.2923651
11580.0000000 0.3670475
11600.0000000 0.3325365
11620.0000000 0.3673744
11640.0000000 0.3805392
11660.0000000 0.3546621
11680.0000000 0.3082217
11700.0000000 0.3385684
11720.0000000 0.3905109
11740.0000000 0.3669014
11760.0000000 0.3255536
11780.0000000 0.3207944
11800.0000000 0.3503514
11820.0000000 0.3066515
11840.0000000 0.3628931
11860.0000000 0.2826622
11880.0000000 0.2651370
11900.0000000 0.3510370
11920.0000000 0.3728817
11940.0000000 0.3713704
11960.0000000 0.3363965
11980.0000000 0.3046968
12000.0000000 0.3561192
12020.0000000 0.2857443
12040.0000000 0.3194673
12060.0000000 0.2759908
12080.0000000 0.2860763
12100.0000000 0.3114759
12120.0000000 0.3435222
12140.0000000 0.3527617
12160.0000000 0.3108999
12180.0000000 0.4027978
12200.0000000 0.4018139
12220.0000000 0.4123350
12240.0000000 0.3749095
12260.0000000 0.4079813
12280.0000000 0.3967565
12300.0000000 0.3030883
12320.0000000 0.3466039
12340.0000000 0.3525231
12360.0000000 0.3741055
12380.0000000 0.3332812
12400.0000000 0.3392858
12420.0000000 0.3155190
12440.0000000 0.3472617
12460.0000000 0.3331285
12480.0000000 0.3461609
12500.0000000 0.2888692
12520.0000000 0.3418255
12540.0000000 0.3429606
12560.0000000 0.3379942
12580.0000000 0.3149872
12600.0000000 0.2799926
12620.0000000 0.3283825
12640.0000000 0.3609093
12660.0000000 0.3852395
12680.0000000 0.3606188
12700.0000000 0.3244225
12720.0000000 0.3606701
12740.0000000 0.4134550
12760.0000000 0.3547396
12780.0000000 0.3070407
12800.0000000 0.3455389
12820.0000000 0.3241452
12840.0000000 0.3740070
12860.0000000 0.3144505
12880.0000000 0.2790545
12900.0000000 0.3480277
12920.0000000 0.3717674
12940.0000000 0.3507870
12960.0000000 0.4062904
12980.0000000 0.3894012
13000.0000000 0.3545270
13020.0000000 0.3949301
13040.0000000 0.3501027
13060.0000000 0.3529231
13080.0000000 0.3552589
13100.0000000 0.3602821
13120.0000000 0.3737141
13140.0000000 0.3643686
13160.0000000 0.3996922
13180.0000000 0.3436426
13200.0000000 0.4041867
13220.0000000 0.3618663
13240.0000000 0.2803111
13260.0000000 0.3444958
13280.0000000 0.3282682
13300.0000000 0.3176314
13320.0000000 0.3149107
13340.0000000 0.3073098
13360.0000000 0.3293294
13380.0000000 0.3438913
13400.0000000 0.3515609
13420.0000000 0.3549211
13440.0000000 0.3567283
13460.0000000 0.3408003
13480.0000000 0.3865551
13500.0000000 0.3661373
13520.0000000 0.3709153
13540.0000000 0.3958031
13560.0000000 0.3774235
13580.0000000 0.3965159
13600.0000000 0.2836097
13620.0000000 0.3601229
13640.0000000 0.3520113
13660.0000000 0.2943546
13680.0000000 0.2747731
13700.0000000 0.3604385
13720.0000000 0.3015877
13740.0000000 0.2983218
13760.0000000 0.2937980
13780.0000000 0.2835382
13800.0000000 0.3725636
13820.0000000 0.3679517
13840.0000000 0.2496789
13860.0000000 0.2728305
13880.0000000 0.3171102
13900.0000000 0.2532935
13920.0000000 0.2760673
13940.0000000 0.3642628
13960.0000000 0.3142117
13980.0000000 0.2785853
14000.0000000 0.2854429
14020.0000000 0.2948912
14040.0000000 0.2461714
14060.0000000 0.3148645
14080.0000000 0.3355775
14100.0000000 0.3103201
14120.0000000 0.2211447
14140.0000000 0.2832996
14160.0000000 0.3059516
14180.0000000 0.3334293
14200.0000000 0.3009703
14220.0000000 0.3063569
14240.0000000 0.2865668
14260.0000000 0.2216330
14280.0000000 0.3407924
14300.0000000 0.3092637
14320.0000000 0.3196484
14340.0000000 0.2747466
14360.0000000 0.2754858
14380.0000000 0.2638783
14400.0000000 0.3041928
14420.0000000 0.3763224
14440.0000000 0.3537690
14460.0000000 0.3489184
14480.0000000 0.3728562
14500.0000000 0.3656010
14520.0000000 0.3423395
14540.0000000 0.3283831
14560.0000000 0.2733689
14580.0000000 0.3160903
14600.0000000 0.2990479
14620.0000000 0.3645937
14640.0000000 0.3927939
14660.0000000 0.3277174
14680.0000000 0.3420229
14700.0000000 0.3480744
14720.0000000 0.3001035
14740.0000000 0.3123198
14760.0000000 0.2857960
14780.0000000 0.3335503
14800.0000000 0.3045065
14820.0000000 0.2946587
14840.0000000 0.3194819
14860.0000000 0.2884274
14880.0000000 0.2081187
14900.0000000 0.2772847
14920.0000000 0.2748999
14940.0000000 0.3556020
14960.0000000 0.3217262
14980.0000000 0.3331416
15000.0000000 0.3263040
15020.0000000 0.3205999
15040.0000000 0.3107182
15060.0000000 0.3315171
15080.0000000 0.3413207
15100.0000000 0.3751781
15120.0000000 0.3081953
15140.0000000 0.2506238
15160.0000000 0.2924122
15180.0000000 0.2845353
15200.0000000 0.2703888
15220.0000000 0.2248822
15240.0000000 0.2712597
15260.0000000 0.2679939
15280.0000000 0.2542184
15300.0000000 0.2647936
15320.0000000 0.2246245
15340.0000000 0.2756343
15360.0000000 0.2268364
15380.0000000 0.2226628
15400.0000000 0.2634321
15420.0000000 0.3093663
15440.0000000 0.2492069
15460.0000000 0.2655671
15480.0000000 0.2146871
15500.0000000 0.2289456
15520.0000000 0.2369328
15540.0000000 0.2680672
15560.0000000 0.2509202
15580.0000000 0.2572123
15600.0000000 0.2054541
15620.0000000 0.2293197
15640.0000000 0.2610851
15660.0000000 0.2339495
15680.0000000 0.2602491
15700.0000000 0.2138334
15720.0000000 0.2498666
15740.0000000 0.2983995
15760.0000000 0.3027166
15780.0000000 0.2096471
15800.0000000 0.2182512
15820.0000000 0.1910610
15840.0000000 0.2477311
15860.0000000 0.2506824
15880.0000000 0.1942883
15900.0000000 0.2261550
15920.0000000 0.2415378
15940.0000000 0.2465182
15960.0000000 0.2381254
15980.0000000 0.2143853
16000.0000000 0.2338880
16020.0000000 0.1991906
16040.0000000 0.2381998
16060.0000000 0.3365392
16080.0000000 0.2843617
16100.0000000 0.3230012
16120.0000000 0.3390811
16140.0000000 0.2705914
16160.0000000 0.2726499
16180.0000000 0.2885761
16200.0000000 0.3445017
16220.0000000 0.3800006
16240.0000000 0.3632838
16260.0000000 0.3667000
16280.0000000 0.3098390
16300.0000000 0.3277158
16320.0000000 0.3036794
16340.0000000 0.3441220
16360.0000000 0.4283763
16380.0000000 0.4157738
16400.0000000 0.4109275
16420.0000000 0.4132739
16440.0000000 0.3849598
16460.0000000 0.3823462
16480.0000000 0.3807448
16500.0000000 0.2924061
16520.0000000 0.2677166
16540.0000000 0.2771666
16560.0000000 0.3002424
16580.0000000 0.3656728
16600.0000000 0.3286757
16620.0000000 0.3166990
16640.0000000 0.3365263
16660.0000000 0.3558950
16680.0000000 0.4187884
16700.0000000 0.4850162
16720.0000000 0.5053285
16740.0000000 0.3815979
16760.0000000 0.4042231
16780.0000000 0.3986364
16800.0000000 0.3611202
16820.0000000 0.3699132
16840.0000000 0.3379014
16860.0000000 0.3123091
16880.0000000 0.3340589
16900.0000000 0.3880717
16920.0000000 0.3556812
16940.0000000 0.3714452
16960.0000000 0.3347900
16980.0000000 0.3448548
17000.0000000 0.3589681
17020.0000000 0.3078019
17040.0000000 0.2956318
17060.0000000 0.2914240
17080.0000000 0.3112226
17100.0000000 0.3335875
17120.0000000 0.2806666
17140.0000000 0.2618105
17160.0000000 0.2861715
17180.0000000 0.3889524
17200.0000000 0.3697295
17220.0000000 0.3206105
17240.0000000 0.3421861
17260.0000000 0.3275918
17280.0000000 0.3440156
17300.0000000 0.2726391
17320.0000000 0.2948121
17340.0000000 0.2620929
17360.0000000 0.2826425
17380.0000000 0.2530090
17400.0000000 0.2834149
17420.0000000 0.3169041
17440.0000000 0.2629623
17460.0000000 0.2902167
17480.0000000 0.2638174
17500.0000000 0.2434902
17520.0000000 0.2342351
17540.0000000 0.2995233
17560.0000000 0.2555490
17580.0000000 0.2291812
17600.0000000 0.2191627
17620.0000000 0.2290025
17640.0000000 0.2610268
17660.0000000 0.2894983
17680.0000000 0.2862991
17700.0000000 0.2532387
17720.0000000 0.3250439
17740.0000000 0.2960345
17760.0000000 0.2755569
17780.0000000 0.3029827
17800.0000000 0.2670382
17820.0000000 0.3122635
17840.0000000 0.3021767
17860.0000000 0.2919708
17880.0000000 0.2959791
17900.0000000 0.2860494
17920.0000000 0.2344952
17940.0000000 0.2007970
17960.0000000 0.2484496
17980.0000000 0.2764462
18000.0000000 0.2535495
18020.0000000 0.2535892
18040.0000000 0.3038763
18060.0000000 0.2578402
18080.0000000 0.2396091
18100.0000000 0.2511771
18120.0000000 0.3119986
18140.0000000 0.3652722
18160.0000000 0.2758055
18180.0000000 0.2960158
18200.0000000 0.2915821
18220.0000000 0.2968233
18240.0000000 0.2996868
18260.0000000 0.2730818
18280.0000000 0.2593497
18300.0000000 0.2473054
18320.0000000 0.2302199
18340.0000000 0.2879651
18360.0000000 0.2464297
18380.0000000 0.2933676
18400.0000000 0.2758679
18420.0000000 0.2590938
18440.0000000 0.3390180
18460.0000000 0.2885021
18480.0000000 0.3210611
18500.0000000 0.2727132
18520.0000000 0.2390560
18540.0000000 0.2039238
18560.0000000 0.2622734
18580.0000000 0.2628624
18600.0000000 0.2332697
18620.0000000 0.2297389
18640.0000000 0.2006529
18660.0000000 0.2477385
18680.0000000 0.2974300
18700.0000000 0.2905926
18720.0000000 0.2753683
18740.0000000 0.3798105
18760.0000000 0.3553888
18780.0000000 0.2821923
18800.0000000 0.2753989
18820.0000000 0.3718031
18840.0000000 0.3879502
18860.0000000 0.3392331
18880.0000000 0.3049133
18900.0000000 0.2494345
18920.0000000 0.3100072
18940.0000000 0.2687852
18960.0000000 0.3441852
18980.0000000 0.3362310
19000.0000000 0.3428085
19020.0000000 0.3179131
19040.0000000 0.3642336
19060.0000000 0.3353397
19080.0000000 0.3648182
19100.0000000 0.3066441
19120.0000000 0.2701472
19140.0000000 0.2735635
19160.0000000 0.2509226
19180.0000000 0.2661586
19200.0000000 0.2552736
19220.0000000 0.2265103
19240.0000000 0.2588296
19260.0000000 0.2977138
19280.0000000 0.3064922
19300.0000000 0.2737935
19320.0000000 0.2761345
19340.0000000 0.2735438
19360.0000000 0.2574425
19380.0000000 0.2371276
19400.0000000 0.2517573
19420.0000000 0.2632516
19440.0000000 0.2851594
19460.0000000 0.3022869
19480.0000000 0.2959324
19500.0000000 0.3012133
19520.0000000 0.3348827
19540.0000000 0.2564540
19560.0000000 0.2631387
19580.0000000 0.2721601
19600.0000000 0.2399277
19620.0000000 0.2091332
19640.0000000 0.2473475
19660.0000000 0.2353444
19680.0000000 0.1783839
19700.0000000 0.1782010
19720.0000000 0.2156870
19740.0000000 0.2295279
19760.0000000 0.2169784
19780.0000000 0.2197051
19800.0000000 0.2067827
19820.0000000 0.2365764
19840.0000000 0.2494325
19860.0000000 0.2077147
19880.0000000 0.1705963
19900.0000000 0.1957739
19920.0000000 0.2089016
19940.0000000 0.1821471
19960.0000000 0.2415338
19980.0000000 0.2342033
20000.0000000 0.2416901
20020.0000000 0.1927319
20040.0000000 0.1989543
20060.0000000 0.2254640
20080.0000000 0.2699310
20100.0000000 0.2482511
20120.0000000 0.2350401
20140.0000000 0.2224556
20160.0000000 0.2959746
20180.0000000 0.2690166
20200.0000000 0.2546067
20220.0000000 0.2615272
20240.0000000 0.2375988
20260.0000000 0.2668634
20280.0000000 0.3172704
20300.0000000 0.3208954
20320.0000000 0.2687188
20340.0000000 0.2435346
20360.0000000 0.2730000
20380.0000000 0.2549475
20400.0000000 0.2994310
20420.0000000 0.2587904
20440.0000000 0.2768165
20460.0000000 0.2539927
20480.0000000 0.2473326
20500.0000000 0.1965403
20520.0000000 0.2331852
20540.0000000 0.2458516
20560.0000000 0.2177232
20580.0000000 0.2431047
20600.0000000 0.3245552
20620.0000000 0.3108060
20640.0000000 0.3072233
20660.0000000 0.2390061
20680.0000000 0.3246076
20700.0000000 0.2584115
20720.0000000 0.2890994
20740.0000000 0.3583581
20760.0000000 0.3711531
20780.0000000 0.3324493
20800.0000000 0.3341279
20820.0000000 0.3070121
20840.0000000 0.3347330
20860.0000000 0.3022185
20880.0000000 0.2891029
20900.0000000 0.3328118
20920.0000000 0.3162029
20940.0000000 0.3533826
20960.0000000 0.3386313
20980.0000000 0.2877560
21000.0000000 0.3143287
21020.0000000 0.3474290
21040.0000000 0.3357130
21060.0000000 0.2788278
21080.0000000 0.3008551
21100.0000000 0.3490736
21120.0000000 0.3091412
21140.0000000 0.3212414
21160.0000000 0.3516886
21180.0000000 0.3151673
21200.0000000 0.3453042
21220.0000000 0.3134159
21240.0000000 0.3109263
21260.0000000 0.3409849
21280.0000000 0.3452140
21300.0000000 0.4074440
21320.0000000 0.3693009
21340.0000000 0.3483427
21360.0000000 0.3252872
21380.0000000 0.3298392
21400.0000000 0.3406121
21420.0000000 0.3168487
21440.0000000 0.3282396
21460.0000000 0.2706897
21480.0000000 0.3053454
21500.0000000 0.2845964
21520.0000000 0.2525448
21540.0000000 0.2390217
21560.0000000 0.2914451
21580.0000000 0.2907878
21600.0000000 0.2585995
21620.0000000 0.3192282
21640.0000000 0.3430533
21660.0000000 0.3387049
21680.0000000 0.3158447
21700.0000000 0.2761864
21720.0000000 0.3631600
21740.0000000 0.2258393
21760.0000000 0.2853538
21780.0000000 0.2871249
21800.0000000 0.2553757
21820.0000000 0.1760396
21840.0000000 0.2609542
21860.0000000 0.2370730
21880.0000000 0.2715340
21900.0000000 0.2891849
21920.0000000 0.2516678
21940.0000000 0.2708648
21960.0000000 0.3416820
21980.0000000 0.3261107
22000.0000000 0.2833616
22020.0000000 0.3074513
22040.0000000 0.3418227
22060.0000000 0.3415259
22080.0000000 0.3502542
22100.0000000 0.3497748
22120.0000000 0.3295562
22140.0000000 0.3729756
22160.0000000 0.3056292
22180.0000000 0.3265456
22200.0000000 0.3320093
22220.0000000 0.2876795
22240.0000000 0.3376152
22260.0000000 0.3118782
22280.0000000 0.3040631
22300.0000000 0.3057978
22320.0000000 0.3492424
22340.0000000 0.3126744
22360.0000000 0.2895445
22380.0000000 0.2902654
22400.0000000 0.2526537
22420.0000000 0.2478939
22440.0000000 0.2490682
22460.0000000 0.3016675
22480.0000000 0.2402827
22500.0000000 0.2107794
22520.0000000 0.2864354
22540.0000000 0.2378078
22560.0000000 0.2873691
22580.0000000 0.2862805
22600.0000000 0.3494066
22620.0000000 0.2645349
22640.0000000 0.2382251
22660.0000000 0.2911200
22680.0000000 0.2367338
22700.0000000 0.2204460
22720.0000000 0.2656590
22740.0000000 0.3225591
22760.0000000 0.2388960
22780.0000000 0.2532814
22800.0000000 0.2768675
22820.0000000 0.2097999
22840.0000000 0.2135045
22860.0000000 0.2574028
22880.0000000 0.2699883
22900.0000000 0.2682062
22920.0000000 0.2517585
22940.0000000 0.2549898
22960.0000000 0.2448224
22980.0000000 0.2342520
23000.0000000 0.2446798
23020.0000000 0.3181669
23040.0000000 0.2524219
23060.0000000 0.2356936
23080.0000000 0.2870309
23100.0000000 0.2956938
23120.0000000 0.2580629
23140.0000000 0.2469692
23160.0000000 0.3307329
23180.0000000 0.3509273
23200.0000000 0.2801687
23220.0000000 0.2796999
23240.0000000 0.3619309
23260.0000000 0.3351780
23280.0000000 0.3271793
23300.0000000 0.3189518
23320.0000000 0.2988063
23340.0000000 0.3306215
23360.0000000 0.3508368
23380.0000000 0.3743614
23400.0000000 0.3169291
23420.0000000 0.2570564
23440.0000000 0.2795734
23460.0000000 0.3187502
23480.0000000 0.3492174
23500.0000000 0.3742229
23520.0000000 0.3204681
23540.0000000 0.3634523
23560.0000000 0.3128466
23580.0000000 0.2820615
23600.0000000 0.3481908
23620.0000000 0.2774002
23640.0000000 0.3039296
23660.0000000 0.3241752
23680.0000000 0.3053758
23700.0000000 0.3427485
23720.0000000 0.3457344
23740.0000000 0.3185774
23760.0000000 0.2941397
23780.0000000 0.2646378
23800.0000000 0.3145145
23820.0000000 0.3068628
23840.0000000 0.4376768
23860.0000000 0.3601812
23880.0000000 0.3445175
23900.0000000 0.4032838
23920.0000000 0.3333940
23940.0000000 0.3860720
23960.0000000 0.3597640
23980.0000000 0.3470173
24000.0000000 0.3882696
24020.0000000 0.4628940
24040.0000000 0.4343308
24060.0000000 0.3818717
24080.0000000 0.3703864
24100.0000000 0.3471067
24120.0000000 0.3390548
24140.0000000 0.3598580
24160.0000000 0.3673032
24180.0000000 0.4041774
24200.0000000 0.4007219
24220.0000000 0.3680939
24240.0000000 0.4211816
24260.0000000 0.4410591
24280.0000000 0.4302597
24300.0000000 0.4107706
24320.0000000 0.3228705
24340.0000000 0.3252811
24360.0000000 0.3013368
24380.0000000 0.2558768
24400.0000000 0.3836554
24420.0000000 0.4070898
24440.0000000 0.3173560
24460.0000000 0.3445445
24480.0000000 0.3711134
24500.0000000 0.4205984
24520.0000000 0.3785231
24540.0000000 0.4082623
24560.0000000 0.3089063
24580.0000000 0.3509822
24600.0000000 0.3022087
24620.0000000 0.2670951
24640.0000000 0.3108403
24660.0000000 0.3377987
24680.0000000 0.3391515
24700.0000000 0.3130431
24720.0000000 0.3040895
24740.0000000 0.3226568
24760.0000000 0.3149147
24780.0000000 0.3324293
24800.0000000 0.3431461
24820.0000000 0.3528420
24840.0000000 0.2910200
24860.0000000 0.3298677
24880.0000000 0.3116200
24900.0000000 0.2961019
24920.0000000 0.3159112
24940.0000000 0.2711498
24960.0000000 0.2918473
24980.0000000 0.3409977
25000.0000000 0.3046972
25020.0000000 0.3140312
25040.0000000 0.2859088
25060.0000000 0.3320062
25080.0000000 0.3494994
25100.0000000 0.3114635
25120.0000000 0.2910885
25140.0000000 0.3384489
25160.0000000 0.2925432
25180.0000000 0.3666191
25200.0000000 0.3658484
25220.0000000 0.4286498
25240.0000000 0.4141462
25260.0000000 0.4319888
25280.0000000 0.3548675
25300.0000000 0.3707304
25320.0000000 0.3104390
25340.0000000 0.3184336
25360.0000000 0.3263190
25380.0000000 0.3625659
25400.0000000 0.2706081
25420.0000000 0.3162151
25440.0000000 0.3030818
25460.0000000 0.3155427
25480.0000000 0.2944178
25500.0000000 0.3200332
25520.0000000 0.3651130
25540.0000000 0.3050460
25560.0000000 0.4468687
25580.0000000 0.4051449
25600.0000000 0.3109468
25620.0000000 0.3521972
25640.0000000 0.3619513
25660.0000000 0.3602885
25680.0000000 0.3777665
25700.0000000 0.3449082
25720.0000000 0.3733495
25740.0000000 0.3773033
25760.0000000 0.3353998
25780.0000000 0.3165868
25800.0000000 0.3410101
25820.0000000 0.3223086
25840.0000000 0.3170742
25860.0000000 0.4394506
25880.0000000 0.4955386
25900.0000000 0.4842329
25920.0000000 0.4726844
25940.0000000 0.4437727
25960.0000000 0.4038791
25980.0000000 0.4310383
26000.0000000 0.3974019
26020.0000000 0.4186219
26040.0000000 0.4379691
26060.0000000 0.4106742
26080.0000000 0.4247792
26100.0000000 0.3552018
26120.0000000 0.2967347
26140.0000000 0.3577500
26160.0000000 0.3099611
26180.0000000 0.3184913
26200.0000000 0.3867792
26220.0000000 0.3508767
26240.0000000 0.3346464
26260.0000000 0.3571171
26280.0000000 0.3853157
26300.0000000 0.3390006
26320.0000000 0.2931861
26340.0000000 0.3393209
26360.0000000 0.3480333
26380.0000000 0.3205705
26400.0000000 0.3381754
26420.0000000 0.3424887
26440.0000000 0.3345169
26460.0000000 0.3208409
26480.0000000 0.3175432
26500.0000000 0.3160514
26520.0000000 0.2951254
26540.0000000 0.3780297
26560.0000000 0.3149970
26580.0000000 0.2788066
26600.0000000 0.3255909
26620.0000000 0.2941537
26640.0000000 0.3409708
26660.0000000 0.2515342
26680.0000000 0.2783551
26700.0000000 0.2740416
26720.0000000 0.3964451
26740.0000000 0.3223109
26760.0000000 0.3328879
26780.0000000 0.2607111
26800.0000000 0.2799441
26820.0000000 0.3241647
26840.0000000 0.3566579
26860.0000000 0.2838881
26880.0000000 0.3511036
26900.0000000 0.3636534
26920.0000000 0.3230624
26940.0000000 0.2320373
26960.0000000 0.2255764
26980.0000000 0.2541047
27000.0000000 0.3163383
27020.0000000 0.3341473
27040.0000000 0.3640572
27060.0000000 0.3233828
27080.0000000 0.3652480
27100.0000000 0.2988565
27120.0000000 0.3445806
27140.0000000 0.3172863
27160.0000000 0.3519243
27180.0000000 0.3592845
27200.0000000 0.4311694
27220.0000000 0.3844592
27240.0000000 0.3618459
27260.0000000 0.3780560
27280.0000000 0.3852302
27300.0000000 0.3785532
27320.0000000 0.3851299
27340.0000000 0.4407054
27360.0000000 0.4173597
27380.0000000 0.3864350
27400.0000000 0.3418266
27420.0000000 0.4252265
27440.0000000 0.4702123
27460.0000000 0.4648389
27480.0000000 0.4592116
27500.0000000 0.4432589
27520.0000000 0.3908110
27540.0000000 0.4686364
27560.0000000 0.4100620
27580.0000000 0.4993352
27600.0000000 0.5415102
27620.0000000 0.4644614
27640.0000000 0.4897711
27660.0000000 0.4391752
27680.0000000 0.4473392
27700.0000000 0.5005017
27720.0000000 0.4725929
27740.0000000 0.4125690
27760.0000000 0.3571302
27780.0000000 0.4343981
27800.0000000 0.3840451
27820.0000000 0.3874001
27840.0000000 0.3841927
27860.0000000 0.3038003
27880.0000000 0.2987778
27900.0000000 0.3269097
27920.0000000 0.3733870
27940.0000000 0.3664462
27960.0000000 0.3115686
27980.0000000 0.2628172
28000.0000000 0.2355079
28020.0000000 0.2292622
28040.0000000 0.3124550
28060.0000000 0.2540847
28080.0000000 0.2934522
28100.0000000 0.2628677
28120.0000000 0.2614924
28140.0000000 0.3542746
28160.0000000 0.2710850
28180.0000000 0.2827591
28200.0000000 0.2382063
28220.0000000 0.2808113
28240.0000000 0.2811588
28260.0000000 0.2496825
28280.0000000 0.3165384
28300.0000000 0.3347266
28320.0000000 0.2412746
28340.0000000 0.2820529
28360.0000000 0.2439272
28380.0000000 0.2708364
28400.0000000 0.3156907
28420.0000000 0.3047390
28440.0000000 0.3033058
28460.0000000 0.3395691
28480.0000000 0.4098698
28500.0000000 0.3783087
28520.0000000 0.3612758
28540.0000000 0.3566133
28560.0000000 0.3983701
28580.0000000 0.3795456
28600.0000000 0.3552172
28620.0000000 0.3445461
28640.0000000 0.3726769
28660.0000000 0.2937613
28680.0000000 0.3505373
28700.0000000 0.3175380
28720.0000000 0.2573033
28740.0000000 0.2990203
28760.0000000 0.2982675
28780.0000000 0.2992801
28800.0000000 0.3016161
28820.0000000 0.3720301
28840.0000000 0.2868982
28860.0000000 0.3444072
28880.0000000 0.3517017
28900.0000000 0.2997619
28920.0000000 0.3826085
28940.0000000 0.3385894
28960.0000000 0.3113477
28980.0000000 0.3669526
29000.0000000 0.3097481
29020.0000000 0.3065688
29040.0000000 0.3177384
29060.0000000 0.3259307
29080.0000000 0.2829961
29100.0000000 0.3196156
29120.0000000 0.3287246
29140.0000000 0.3227490
29160.0000000 0.3258280
29180.0000000 0.3788028
29200.0000000 0.2941400
29220.0000000 0.3679376
29240.0000000 0.4211355
29260.0000000 0.3780269
29280.0000000 0.3906090
29300.0000000 0.3175938
29320.0000000 0.3110856
29340.0000000 0.4087882
29360.0000000 0.4063815
29380.0000000 0.3540275
29400.0000000 0.2821564
29420.0000000 0.3065846
29440.0000000 0.2750320
29460.0000000 0.3167463
29480.0000000 0.2893801
29500.0000000 0.2357798
29520.0000000 0.3254476
29540.0000000 0.2010763
29560.0000000 0.2182244
29580.0000000 0.2404294
29600.0000000 0.2062178
29620.0000000 0.2569627
29640.0000000 0.3018894
29660.0000000 0.2593006
29680.0000000 0.2641893
29700.0000000 0.2999995
29720.0000000 0.2750001
29740.0000000 0.2744395
29760.0000000 0.3639461
29780.0000000 0.3424432
29800.0000000 0.3570933
29820.0000000 0.3850349
29840.0000000 0.3692632
29860.0000000 0.3654100
29880.0000000 0.3151456
29900.0000000 0.3423625
29920.0000000 0.2750729
29940.0000000 0.2972422
29960.0000000 0.3034102
29980.0000000 0.3034186
30000.0000000 0.3707477
30020.0000000 0.2799353
30040.0000000 0.2710091
30060.0000000 0.2778637
30080.0000000 0.3023965
30100.0000000 0.3738241
30120.0000000 0.3087314
30140.0000000 0.3724424
30160.0000000 0.3258989
30180.0000000 0.3276397
30200.0000000 0.4518222
30220.0000000 0.3245959
30240.0000000 0.3286999
30260.0000000 0.3468528
30280.0000000 0.3038699
30300.0000000 0.3232861
30320.0000000 0.2860254
30340.0000000 0.2683926
30360.0000000 0.2858722
30380.0000000 0.3277058
30400.0000000 0.3441084
30420.0000000 0.3825195
30440.0000000 0.4046577
30460.0000000 0.2849799
30480.0000000 0.3540418
30500.0000000 0.3617760
30520.0000000 0.3682238
30540.0000000 0.3652434
30560.0000000 0.3303123
30580.0000000 0.3486658
30600.0000000 0.3120404
30620.0000000 0.3383700
30640.0000000 0.3841772
30660.0000000 0.2987872
30680.0000000 0.3410297
30700.0000000 0.2640491
30720.0000000 0.3085949
30740.0000000 0.2830069
30760.0000000 0.3051353
30780.0000000 0.4031136
30800.0000000 0.3195618
30820.0000000 0.3483273
30840.0000000 0.2807627
30860.0000000 0.3297791
30880.0000000 0.3443656
30900.0000000 0.2822547
30920.0000000 0.3198843
30940.0000000 0.2531972
30960.0000000 0.2719465
30980.0000000 0.3197235
31000.0000000 0.3404295
31020.0000000 0.2817160
31040.0000000 0.2902492
31060.0000000 0.2507282
31080.0000000 0.2626796
31100.0000000 0.2942732
31120.0000000 0.3351364
31140.0000000 0.3346186
31160.0000000 0.2680758
31180.0000000 0.3282807
31200.0000000 0.3135455
31220.0000000 0.2780927
31240.0000000 0.2792009
31260.0000000 0.4366090
31280.0000000 0.3368296
31300.0000000 0.3300325
31320.0000000 0.3965673
31340.0000000 0.4438122
31360.0000000 0.4383532
31380.0000000 0.4257368
31400.0000000 0.3928902
31420.0000000 0.4686185
31440.0000000 0.3446061
31460.0000000 0.3667460
31480.0000000 0.4254626
31500.0000000 0.3877656
31520.0000000 0.3658817
31540.0000000 0.3799078
31560.0000000 0.3203605
31580.0000000 0.3625437
31600.0000000 0.2593745
31620.0000000 0.2675704
31640.0000000 0.3594126
31660.0000000 0.3424934
31680.0000000 0.3418958
31700.0000000 0.3471454
31720.0000000 0.2716943
31740.0000000 0.3423226
31760.0000000 0.3421171
31780.0000000 0.4060918
31800.0000000 0.3526759
31820.0000000 0.3310291
31840.0000000 0.3377291
31860.0000000 0.3373079
31880.0000000 0.2470612
31900.0000000 0.2943397
31920.0000000 0.2672673
31940.0000000 0.2821313
31960.0000000 0.3010762
31980.0000000 0.2748309
32000.0000000 0.3656156
32020.0000000 0.4136969
32040.0000000 0.4876741
32060.0000000 0.4754946
32080.0000000 0.4199128
32100.0000000 0.3932251
32120.0000000 0.3873797
32140.0000000 0.4030640
32160.0000000 0.3564727
32180.0000000 0.3931488
32200.0000000 0.3712557
32220.0000000 0.2766042
32240.0000000 0.2986186
32260.0000000 0.3526223
32280.0000000 0.3071297
32300.0000000 0.3027696
32320.0000000 0.2233876
32340.0000000 0.3122238
32360.0000000 0.2760184
32380.0000000 0.2722241
32400.0000000 0.2150819
32420.0000000 0.3099701
32440.0000000 0.2414227
32460.0000000 0.3141873
32480.0000000 0.3260040
32500.0000000 0.2539899
32520.0000000 0.2452793
32540.0000000 0.2859690
32560.0000000 0.2674614
32580.0000000 0.3624431
32600.0000000 0.3000546
32620.0000000 0.2553079
32640.0000000 0.2299727
32660.0000000 0.2792967
32680.0000000 0.3091232
32700.0000000 0.3194989
32720.0000000 0.3504231
32740.0000000 0.2853398
32760.0000000 0.2979101
32780.0000000 0.3710089
32800.0000000 0.4354048
32820.0000000 0.3823285
32840.0000000 0.2821538
32860.0000000 0.3013412
32880.0000000 0.1944099
32900.0000000 0.2624547
32920.0000000 0.2966178
32940.0000000 0.2544573
32960.0000000 0.2867446
32980.0000000 0.2974660
33000.0000000 0.3134302
33020.0000000 0.3595874
33040.0000000 0.2935177
33060.0000000 0.3012537
33080.0000000 0.3443314
33100.0000000 0.3247265
33120.0000000 0.3607479
33140.0000000 0.4376156
33160.0000000 0.3082687
33180.0000000 0.2715238
33200.0000000 0.2395189
33220.0000000 0.2668512
33240.0000000 0.3251020
33260.0000000 0.3328454
33280.0000000 0.2380283
33300.0000000 0.2627690
33320.0000000 0.3070385
33340.0000000 0.2056602
33360.0000000 0.2695391
33380.0000000 0.3478661
33400.0000000 0.2805907
33420.0000000 0.2746810
33440.0000000 0.2297492
33460.0000000 0.2527314
33480.0000000 0.2697952
33500.0000000 0.2914893
33520.0000000 0.2616155
33540.0000000 0.2080184
33560.0000000 0.2772403
33580.0000000 0.2814634
33600.0000000 0.2402376
33620.0000000 0.2751969
33640.0000000 0.2446462
33660.0000000 0.2759291
33680.0000000 0.2249600
33700.0000000 0.2730455
33720.0000000 0.3637916
33740.0000000 0.3906840
33760.0000000 0.3245821
33780.0000000 0.3525339
33800.0000000 0.4081887
33820.0000000 0.3371312
33840.0000000 0.3552511
33860.0000000 0.2816105
33880.0000000 0.3484520
33900.0000000 0.3758783
33920.0000000 0.3472762
33940.0000000 0.4056369
33960.0000000 0.3795863
33980.0000000 0.3263410
34000.0000000 0.2748325
34020.0000000 0.4032278
34040.0000000 0.2983123
34060.0000000 0.3342303
34080.0000000 0.2964848
34100.0000000 0.3728503
34120.0000000 0.3512815
34140.0000000 0.2750417
34160.0000000 0.3498748
34180.0000000 0.2958540
34200.0000000 0.3524702
34220.0000000 0.2705786
34240.0000000 0.3243676
34260.0000000 0.2940167
34280.0000000 0.3029331
34300.0000000 0.2857749
34320.0000000 0.2504597
34340.0000000 0.2826886
34360.0000000 0.2905194
34380.0000000 0.2948733
34400.0000000 0.3219920
34420.0000000 0.3053315
34440.0000000 0.2724465
34460.0000000 0.2125900
34480.0000000 0.2651472
34500.0000000 0.2880741
34520.0000000 0.3259559
34540.0000000 0.2575304
34560.0000000 0.2370114
34580.0000000 0.2822503
34600.0000000 0.2384228
34620.0000000 0.2589993
34640.0000000 0.1765292
34660.0000000 0.2168324
34680.0000000 0.2645958
34700.0000000 0.2954179
34720.0000000 0.2893167
34740.0000000 0.2280407
34760.0000000 0.2021034
34780.0000000 0.2001144
34800.0000000 0.2197600
34820.0000000 0.2547169
34840.0000000 0.3134221
34860.0000000 0.2930503
34880.0000000 0.3570844
34900.0000000 0.3780958
34920.0000000 0.3415259
34940.0000000 0.2979422
34960.0000000 0.3625407
34980.0000000 0.2868346
35000.0000000 0.2615826
35020.0000000 0.3531592
35040.0000000 0.2225047
35060.0000000 0.3177325
35080.0000000 0.3374451
35100.0000000 0.3672695
35120.0000000 0.3224164
35140.0000000 0.2662890
35160.0000000 0.2890193
35180.0000000 0.3150988
35200.0000000 0.2599654
35220.0000000 0.3618287
35240.0000000 0.2877876
35260.0000000 0.3568131
35280.0000000 0.3178905
35300.0000000 0.3333989
35320.0000000 0.2284620
35340.0000000 0.3496715
35360.0000000 0.3271343
35380.0000000 0.2614801
35400.0000000 0.2601487
35420.0000000 0.2003663
35440.0000000 0.2718344
35460.0000000 0.2477288
35480.0000000 0.2886926
35500.0000000 0.3463806
35520.0000000 0.3554226
35540.0000000 0.3132631
35560.0000000 0.2846100
35580.0000000 0.2873776
35600.0000000 0.2986837
35620.0000000 0.2556319
35640.0000000 0.2816947
35660.0000000 0.2169699
35680.0000000 0.2128680
35700.0000000 0.3108480
35720.0000000 0.3266624
35740.0000000 0.2923980
35760.0000000 0.2448852
35780.0000000 0.2798015
35800.0000000 0.2520105
35820.0000000 0.2782368
35840.0000000 0.3292068
35860.0000000 0.2536745
35880.0000000 0.2927773
35900.0000000 0.2890685
35920.0000000 0.1957870
35940.0000000 0.2312619
35960.0000000 0.2123648
35980.0000000 0.2830338
36000.0000000 0.2385480
36020.0000000 0.2002155
36040.0000000 0.2178782
36060.0000000 0.1735829
36080.0000000 0.2326974
36100.0000000 0.1850590
36120.0000000 0.2587852
36140.0000000 0.3604948
36160.0000000 0.2625471
36180.0000000 0.2646858
36200.0000000 0.2831892
36220.0000000 0.3706923
36240.0000000 0.3367801
36260.0000000 0.2818573
36280.0000000 0.2904991
36300.0000000 0.2683509
36320.0000000 0.2125776
36340.0000000 0.2545177
36360.0000000 0.2667828
36380.0000000 0.2907819
36400.0000000 0.2398285
36420.0000000 0.2831662
36440.0000000 0.3775668
36460.0000000 0.3851486
36480.0000000 0.4089764
36500.0000000 0.3114094
36520.0000000 0.3542491
36540.0000000 0.3023161
36560.0000000 0.2975722
36580.0000000 0.2903055
36600.0000000 0.3266240
36620.0000000 0.2732321
36640.0000000 0.3485431
36660.0000000 0.2322768
36680.0000000 0.3256338
36700.0000000 0.2927161
36720.0000000 0.2984506
36740.0000000 0.3363064
36760.0000000 0.3462704
36780.0000000 0.3201383
36800.0000000 0.2622510
36820.0000000 0.2028504
36840.0000000 0.2597142
36860.0000000 0.2807359
36880.0000000 0.2629787
36900.0000000 0.2749210
36920.0000000 0.2386579
36940.0000000 0.2747064
36960.0000000 0.3281320
36980.0000000 0.2808665
37000.0000000 0.2513116
37020.0000000 0.2842079
37040.0000000 0.2936601
37060.0000000 0.3026337
37080.0000000 0.2476381
37100.0000000 0.2377874
37120.0000000 0.2350287
37140.0000000 0.2426414
37160.0000000 0.2599185
37180.0000000 0.2627713
37200.0000000 0.2218632
37220.0000000 0.2328065
37240.0000000 0.1736328
37260.0000000 0.2633253
37280.0000000 0.2340880
37300.0000000 0.1954458
37320.0000000 0.2456084
37340.0000000 0.2546697
37360.0000000 0.2402620
37380.0000000 0.2123437
37400.0000000 0.2195845
37420.0000000 0.2036333
37440.0000000 0.2536457
37460.0000000 0.2048640
37480.0000000 0.2662916
37500.0000000 0.2794119
37520.0000000 0.2044810
37540.0000000 0.1940474
37560.0000000 0.1751280
37580.0000000 0.1886107
37600.0000000 0.2105679
37620.0000000 0.2288806
37640.0000000 0.1921503
37660.0000000 0.2105764
37680.0000000 0.2172903
37700.0000000 0.2037832
37720.0000000 0.2309928
37740.0000000 0.2456955
37760.0000000 0.2344485
37780.0000000 0.2915760
37800.0000000 0.2493764
37820.0000000 0.2154939
37840.0000000 0.2057094
37860.0000000 0.2101357
37880.0000000 0.1852115
37900.0000000 0.1874498
37920.0000000 0.1911128
37940.0000000 0.2007328
37960.0000000 0.1862772
37980.0000000 0.1973618
38000.0000000 0.1482411
38020.0000000 0.1717109
38040.0000000 0.1961299
38060.0000000 0.1992437
38080.0000000 0.2133333
38100.0000000 0.2101209
38120.0000000 0.2138088
38140.0000000 0.2485918
38160.0000000 0.2633398
38180.0000000 0.2206138
38200.0000000 0.1982470
38220.0000000 0.2171974
38240.0000000 0.2274294
38260.0000000 0.2571627
38280.0000000 0.1850787
38300.0000000 0.2009070
38320.0000000 0.2353974
38340.0000000 0.2343996
38360.0000000 0.2607682
38380.0000000 0.2665322
38400.0000000 0.2946111
38420.0000000 0.2316331
38440.0000000 0.2492406
38460.0000000 0.2437139
38480.0000000 0.3034482
38500.0000000 0.2696924
38520.0000000 0.2525775
38540.0000000 0.2394228
38560.0000000 0.2208419
38580.0000000 0.1920540
38600.0000000 0.2122042
38620.0000000 0.2545324
38640.0000000 0.2261203
38660.0000000 0.2448220
38680.0000000 0.2472404
38700.0000000 0.2414517
38720.0000000 0.2898836
38740.0000000 0.2035732
38760.0000000 0.2357854
38780.0000000 0.2233972
38800.0000000 0.2017484
38820.0000000 0.2340154
38840.0000000 0.2141016
38860.0000000 0.2367447
38880.0000000 0.2347887
38900.0000000 0.2246856
38920.0000000 0.3219976
38940.0000000 0.2318718
38960.0000000 0.1871748
38980.0000000 0.1919157
39000.0000000 0.2035148
39020.0000000 0.2136508
39040.0000000 0.2255563
39060.0000000 0.2258373
39080.0000000 0.1774310
39100.0000000 0.1447817
39120.0000000 0.1876118
39140.0000000 0.1791388
39160.0000000 0.2082622
39180.0000000 0.1823326
39200.0000000 0.2176483
39220.0000000 0.2145505
39240.0000000 0.2356031
39260.0000000 0.2328988
39280.0000000 0.2298635
39300.0000000 0.2625975
39320.0000000 0.3000385
39340.0000000 0.3145090
39360.0000000 0.2527562
39380.0000000 0.2697985
39400.0000000 0.2441057
39420.0000000 0.2417181
39440.0000000 0.2307886
39460.0000000 0.2560709
39480.0000000 0.2891867
39500.0000000 0.2135118
39520.0000000 0.2351986
39540.0000000 0.1868904
39560.0000000 0.1809771
39580.0000000 0.1975987
39600.0000000 0.2298127
39620.0000000 0.2659807
39640.0000000 0.2762015
39660.0000000 0.2278257
39680.0000000 0.2306228
39700.0000000 0.1756745
39720.0000000 0.2201783
39740.0000000 0.2177487
39760.0000000 0.1810471
39780.0000000 0.1608931
39800.0000000 0.2129946
39820.0000000 0.1816698
39840.0000000 0.2154370
39860.0000000 0.2191933
39880.0000000 0.1932794
39900.0000000 0.2225406
39920.0000000 0.1815675
39940.0000000 0.2786048
39960.0000000 0.2034305
39980.0000000 0.2041678
40000.0000000 0.2055796
40020.0000000 0.2285933
40040.0000000 0.2204782
40060.0000000 0.2177454
40080.0000000 0.2044737
40100.0000000 0.2158899
40120.0000000 0.2192278
40140.0000000 0.2379037
40160.0000000 0.2064782
40180.0000000 0.1737411
40200.0000000 0.2342242
40220.0000000 0.1873733
40240.0000000 0.1671744
40260.0000000 0.1732889
40280.0000000 0.1629925
40300.0000000 0.1653574
40320.0000000 0.2341145
40340.0000000 0.2290941
40360.0000000 0.2283912
40380.0000000 0.2208577
40400.0000000 0.2002184
40420.0000000 0.2158104
40440.0000000 0.2420084
40460.0000000 0.2062138
40480.0000000 0.1972859
40500.0000000 0.2378147
40520.0000000 0.2140899
40540.0000000 0.2197710
40560.0000000 0.1851311
40580.0000000 0.2079562
40600.0000000 0.2378891
40620.0000000 0.2425054
40640.0000000 0.2112130
40660.0000000 0.1989894
40680.0000000 0.2091915
40700.0000000 0.1653105
40720.0000000 0.1798071
40740.0000000 0.1647741
40760.0000000 0.2203591
40780.0000000 0.2543609
40800.0000000 0.2986476
40820.0000000 0.3342906
40840.0000000 0.2474702
40860.0000000 0.2110195
40880.0000000 0.1915911
40900.0000000 0.2143962
40920.0000000 0.2117147
40940.0000000 0.2411204
40960.0000000 0.2293638
40980.0000000 0.3221901
41000.0000000 0.3317834
41020.0000000 0.3602054
41040.0000000 0.3772506
41060.0000000 0.2609024
41080.0000000 0.2889695
41100.0000000 0.3284520
41120.0000000 0.2796516
41140.0000000 0.2602975
41160.0000000 0.2535102
41180.0000000 0.2682106
41200.0000000 0.2447193
41220.0000000 0.2079483
41240.0000000 0.2402896
41260.0000000 0.2694726
41280.0000000 0.2421190
41300.0000000 0.2875204
41320.0000000 0.3240179
41340.0000000 0.2845206
41360.0000000 0.3094427
41380.0000000 0.3085451
41400.0000000 0.2539041
41420.0000000 0.2120506
41440.0000000 0.2624174
41460.0000000 0.3491871
41480.0000000 0.3332207
41500.0000000 0.3896735
41520.0000000 0.3306027
41540.0000000 0.2468401
41560.0000000 0.2671514
41580.0000000 0.2217507
41600.0000000 0.2462027
41620.0000000 0.2671595
41640.0000000 0.1948822
41660.0000000 0.2322766
41680.0000000 0.2281972
41700.0000000 0.2886077
41720.0000000 0.2371555
41740.0000000 0.2215064
41760.0000000 0.2215108
41780.0000000 0.1900881
41800.0000000 0.1983587
41820.0000000 0.1710635
41840.0000000 0.2098318
41860.0000000 0.2407411
41880.0000000 0.2235796
41900.0000000 0.2825925
41920.0000000 0.2797768
41940.0000000 0.3132786
41960.0000000 0.2238207
41980.0000000 0.2398961
42000.0000000 0.2713844
42020.0000000 0.2130863
42040.0000000 0.2183760
42060.0000000 0.2622331
42080.0000000 0.2402833
42100.0000000 0.2439493
42120.0000000 0.1802681
42140.0000000 0.1958046
42160.0000000 0.2580269
42180.0000000 0.2090154
42200.0000000 0.2098052
42220.0000000 0.2204089
42240.0000000 0.2039856
42260.0000000 0.2256028
42280.0000000 0.2169628
42300.0000000 0.2138746
42320.0000000 0.1841868
42340.0000000 0.2145913
42360.0000000 0.2118608
42380.0000000 0.2179089
42400.0000000 0.2432782
42420.0000000 0.2134850
42440.0000000 0.2223586
42460.0000000 0.2000189
42480.0000000 0.1825276
42500.0000000 0.1898754
42520.0000000 0.1999739
42540.0000000 0.2406873
42560.0000000 0.2578158
42580.0000000 0.2317084
42600.0000000 0.2626138
42620.0000000 0.2222911
42640.0000000 0.1828693
42660.0000000 0.2130162
42680.0000000 0.2390700
42700.0000000 0.2099048
42720.0000000 0.2087041
42740.0000000 0.2156232
42760.0000000 0.2139976
42780.0000000 0.2317910
42800.0000000 0.2052761
42820.0000000 0.3408643
42840.0000000 0.2884804
42860.0000000 0.2771125
42880.0000000 0.2565366
42900.0000000 0.2304611
42920.0000000 0.2025728
42940.0000000 0.2077150
42960.0000000 0.1826322
42980.0000000 0.2796862
43000.0000000 0.2754033
43020.0000000 0.2537144
43040.0000000 0.2930346
43060.0000000 0.2852914
43080.0000000 0.2518474
43100.0000000 0.2748541
43120.0000000 0.2439756
43140.0000000 0.2024966
43160.0000000 0.2043944
43180.0000000 0.2273185
43200.0000000 0.2321504
43220.0000000 0.2377050
43240.0000000 0.3132287
43260.0000000 0.2451266
43280.0000000 0.3183969
43300.0000000 0.3014214
43320.0000000 0.3672248
43340.0000000 0.3122300
43360.0000000 0.2883752
43380.0000000 0.3027108
43400.0000000 0.2872705
43420.0000000 0.2619282
43440.0000000 0.2219509
43460.0000000 0.2305649
43480.0000000 0.2154265
43500.0000000 0.2223749
43520.0000000 0.1766455
43540.0000000 0.1603673
43560.0000000 0.1970346
43580.0000000 0.1659350
43600.0000000 0.1528081
43620.0000000 0.2437987
43640.0000000 0.2269591
43660.0000000 0.2919112
43680.0000000 0.2923974
43700.0000000 0.2463611
43720.0000000 0.2071527
43740.0000000 0.1820320
43760.0000000 0.1932969
43780.0000000 0.1960804
43800.0000000 0.2076208
43820.0000000 0.2011048
43840.0000000 0.2241017
43860.0000000 0.2375461
43880.0000000 0.2048201
43900.0000000 0.2531671
43920.0000000 0.2079631
43940.0000000 0.2026246
43960.0000000 0.1958945
43980.0000000 0.1743785
44000.0000000 0.1759626
44020.0000000 0.2017144
44040.0000000 0.2026869
44060.0000000 0.1886506
44080.0000000 0.1594758
44100.0000000 0.2046049
44120.0000000 0.1967257
44140.0000000 0.1810531
44160.0000000 0.1869985
44180.0000000 0.1794658
44200.0000000 0.1675822
44220.0000000 0.1491252
44240.0000000 0.1305821
44260.0000000 0.1689617
44280.0000000 0.1509722
44300.0000000 0.1955909
44320.0000000 0.1672950
44340.0000000 0.1526294
44360.0000000 0.1514027
44380.0000000 0.1443047
44400.0000000 0.1596892
44420.0000000 0.1447872
44440.0000000 0.2037131
44460.0000000 0.1664240
44480.0000000 0.1900113
44500.0000000 0.1917710
44520.0000000 0.1777201
44540.0000000 0.1418869
44560.0000000 0.1815218
44580.0000000 0.1558861
44600.0000000 0.1997232
44620.0000000 0.1599920
44640.0000000 0.1511755
44660.0000000 0.1598325
44680.0000000 0.1699077
44700.0000000 0.1318329
44720.0000000 0.1499133
44740.0000000 0.1603250
44760.0000000 0.1801697
44780.0000000 0.1854864
44800.0000000 0.2115775
44820.0000000 0.2052139
44840.0000000 0.2470939
44860.0000000 0.2364773
44880.0000000 0.1706234
44900.0000000 0.2157144
44920.0000000 0.2069990
44940.0000000 0.1907661
44960.0000000 0.1566931
44980.0000000 0.1701093
45000.0000000 0.1622389
45020.0000000 0.1775867
45040.0000000 0.2078747
45060.0000000 0.1640158
45080.0000000 0.1483468
45100.0000000 0.1930384
45120.0000000 0.2326633
45140.0000000 0.1796428
45160.0000000 0.2204137
45180.0000000 0.2150146
45200.0000000 0.1827405
45220.0000000 0.1677566
45240.0000000 0.1852085
45260.0000000 0.1729451
45280.0000000 0.1706166
45300.0000000 0.1996270
45320.0000000 0.1689215
45340.0000000 0.1592421
45360.0000000 0.1805146
45380.0000000 0.2023912
45400.0000000 0.1579545
45420.0000000 0.2277908
45440.0000000 0.1812108
45460.0000000 0.1434806
45480.0000000 0.1708782
45500.0000000 0.1456750
45520.0000000 0.1422193
45540.0000000 0.2232604
45560.0000000 0.1512023
45580.0000000 0.1797476
45600.0000000 0.1844248
45620.0000000 0.1761741
45640.0000000 0.1800881
45660.0000000 0.1700515
45680.0000000 0.2342795
45700.0000000 0.2061770
45720.0000000 0.2023440
45740.0000000 0.2333636
45760.0000000 0.1971621
45780.0000000 0.1625890
45800.0000000 0.1515818
45820.0000000 0.1948480
45840.0000000 0.1750619
45860.0000000 0.1623543
45880.0000000 0.1514890
45900.0000000 0.1430824
45920.0000000 0.2188324
45940.0000000 0.1829020
45960.0000000 0.2168790
45980.0000000 0.2086450
46000.0000000 0.3193687
46020.0000000 0.2178063
46040.0000000 0.2969876
46060.0000000 0.2269402
46080.0000000 0.1889316
46100.0000000 0.2015011
46120.0000000 0.2392380
46140.0000000 0.2609859
46160.0000000 0.2844923
46180.0000000 0.2472688
46200.0000000 0.2140135
46220.0000000 0.1775327
46240.0000000 0.2310422
46260.0000000 0.1792936
46280.0000000 0.2285085
46300.0000000 0.2911734
46320.0000000 0.3077087
46340.0000000 0.2484052
46360.0000000 0.2223069
46380.0000000 0.2583840
46400.0000000 0.2739770
46420.0000000 0.2375228
46440.0000000 0.1824408
46460.0000000 0.2323785
46480.0000000 0.2844252
46500.0000000 0.2422559
46520.0000000 0.3129197
46540.0000000 0.3304985
46560.0000000 0.3321994
46580.0000000 0.2661682
46600.0000000 0.2909745
46620.0000000 0.3330758
46640.0000000 0.3372421
46660.0000000 0.2579270
46680.0000000 0.3880300
46700.0000000 0.2645076
46720.0000000 0.2458013
46740.0000000 0.2245845
46760.0000000 0.1597668
46780.0000000 0.2259321
46800.0000000 0.2830596
46820.0000000 0.2639072
46840.0000000 0.1955853
46860.0000000 0.2389946
46880.0000000 0.2529138
46900.0000000 0.2239126
46920.0000000 0.2264165
46940.0000000 0.2405709
46960.0000000 0.2020606
46980.0000000 0.1804781
47000.0000000 0.1927182
47020.0000000 0.1894506
47040.0000000 0.1465707
47060.0000000 0.2361705
47080.0000000 0.2130025
47100.0000000 0.1416474
47120.0000000 0.1608744
47140.0000000 0.1608967
47160.0000000 0.2313085
47180.0000000 0.2294862
47200.0000000 0.2218653
47220.0000000 0.1793841
47240.0000000 0.1514115
47260.0000000 0.1367879
47280.0000000 0.1679023
47300.0000000 0.1336642
47320.0000000 0.1692926
47340.0000000 0.1897623
47360.0000000 0.2649930
47380.0000000 0.2573702
47400.0000000 0.1878778
47420.0000000 0.2881290
47440.0000000 0.3079326
47460.0000000 0.3267181
47480.0000000 0.2339024
47500.0000000 0.2345739
47520.0000000 0.1764525
47540.0000000 0.2149095
47560.0000000 0.2323092
47580.0000000 0.2119499
47600.0000000 0.2109918
47620.0000000 0.3174020
47640.0000000 0.1902865
47660.0000000 0.2711285
47680.0000000 0.2228641
47700.0000000 0.3269760
47720.0000000 0.2196150
47740.0000000 0.2391487
47760.0000000 0.1662752
47780.0000000 0.1921990
47800.0000000 0.2091466
47820.0000000 0.1784825
47840.0000000 0.1870479
47860.0000000 0.1587299
47880.0000000 0.1881385
47900.0000000 0.1527399
47920.0000000 0.1758847
47940.0000000 0.1777903
47960.0000000 0.2014479
47980.0000000 0.1656262
48000.0000000 0.1530480
48020.0000000 0.1908161
48040.0000000 0.2132651
48060.0000000 0.1925665
48080.0000000 0.1617683
48100.0000000 0.2425379
48120.0000000 0.2469958
48140.0000000 0.1721382
48160.0000000 0.1708934
48180.0000000 0.1743720
48200.0000000 0.1642727
48220.0000000 0.1647051
48240.0000000 0.1375852
48260.0000000 0.1513400
48280.0000000 0.1429905
48300.0000000 0.2070442
48320.0000000 0.2095307
48340.0000000 0.1627785
48360.0000000 0.1616990
48380.0000000 0.1990083
48400.0000000 0.1545125
48420.0000000 0.1866111
48440.0000000 0.1515694
48460.0000000 0.1552725
48480.0000000 0.1405439
48500.0000000 0.1595938
48520.0000000 0.1696491
48540.0000000 0.1849322
48560.0000000 0.1838005
48580.0000000 0.1841904
48600.0000000 0.1655306
48620.0000000 0.2144235
48640.0000000 0.2019260
48660.0000000 0.1869338
48680.0000000 0.2095853
48700.0000000 0.2360612
48720.0000000 0.1908496
48740.0000000 0.2004326
48760.0000000 0.1699401
48780.0000000 0.2183553
48800.0000000 0.2220717
48820.0000000 0.2113777
48840.0000000 0.2308922
48860.0000000 0.1968555
48880.0000000 0.1864622
48900.0000000 0.1700625
48920.0000000 0.1662467
48940.0000000 0.1890300
48960.0000000 0.1522613
48980.0000000 0.2298974
49000.0000000 0.1841244
49020.0000000 0.1938098
49040.0000000 0.2488798
49060.0000000 0.2013416
49080.0000000 0.2041113
49100.0000000 0.2122258
49120.0000000 0.2190091
49140.0000000 0.2445126
49160.0000000 0.2259750
49180.0000000 0.1874551
49200.0000000 0.1917928
49220.0000000 0.2029013
49240.0000000 0.1991110
49260.0000000 0.2045464
49280.0000000 0.1761643
49300.0000000 0.1590770
49320.0000000 0.1649291
49340.0000000 0.1618944
49360.0000000 0.1877009
49380.0000000 0.2229408
49400.0000000 0.2687573
49420.0000000 0.2413137
49440.0000000 0.1797478
49460.0000000 0.1666194
49480.0000000 0.2349127
49500.0000000 0.2172967
49520.0000000 0.1857374
49540.0000000 0.1968302
49560.0000000 0.2477560
49580.0000000 0.2587176
49600.0000000 0.2436022
49620.0000000 0.2708740
[truncated: 18,019 more rows]

## Sheet: Figure2B_RMSD_SARS-CoV-2
Figure 2B RMSD for SARS-CoV-2:ACE2 MD Trajectory
# This file was created Sat Feb 22 18:22:31 2020
# Created by:
# :-) GROMACS - gmx rms, VERSION 5.1.4 (-:
#
# Executable: /lustre/home/yjwang/soft/5.1.4-impi-fftw/bin/gmx_mpi
# Data prefix: /lustre/home/yjwang/soft/5.1.4-impi-fftw
# Command line:
# gmx_mpi rms -f nCoV_ACE2_ref.xtc -s nCoV_ACE2_mini.tpr -n nCoV_ACE2.ndx -o RBM_rmsd_nCoVACE2_xray.xvg
# gmx rms is part of G R O M A C S:
#
# Gallium Rubidium Oxygen Manganese Argon Carbon Silicon
#
@ title "RMSD"
@ xaxis label "Time (ps)"
@ yaxis label "RMSD (nm)"
#NAME?
@ subtitle "RBM after lsq fit to HH"
10000.0000000 0.1912726
10020.0000000 0.1698536
10040.0000000 0.1838923
10060.0000000 0.1423996
10080.0000000 0.1968542
10100.0000000 0.2024761
10120.0000000 0.1337547
10140.0000000 0.1935943
10160.0000000 0.2225442
10180.0000000 0.1867743
10200.0000000 0.1573452
10220.0000000 0.1992873
10240.0000000 0.1801030
10260.0000000 0.2060075
10280.0000000 0.1892815
10300.0000000 0.1626477
10320.0000000 0.1501323
10340.0000000 0.1672032
10360.0000000 0.1831072
10380.0000000 0.1536257
10400.0000000 0.1547133
10420.0000000 0.1443912
10440.0000000 0.1257492
10460.0000000 0.1229831
10480.0000000 0.1570647
10500.0000000 0.1318637
10520.0000000 0.1255805
10540.0000000 0.1747825
10560.0000000 0.1406447
10580.0000000 0.1413873
10600.0000000 0.1158078
10620.0000000 0.1694682
10640.0000000 0.1599997
10660.0000000 0.1244410
10680.0000000 0.1883216
10700.0000000 0.1793115
10720.0000000 0.1337510
10740.0000000 0.1729300
10760.0000000 0.1830808
10780.0000000 0.1478336
10800.0000000 0.1469166
10820.0000000 0.1615928
10840.0000000 0.1656502
10860.0000000 0.1317362
10880.0000000 0.1358384
10900.0000000 0.1855338
10920.0000000 0.1762787
10940.0000000 0.2131774
10960.0000000 0.1686802
10980.0000000 0.1618667
11000.0000000 0.2465887
11020.0000000 0.2365002
11040.0000000 0.2267760
11060.0000000 0.1708124
11080.0000000 0.2168285
11100.0000000 0.1837840
11120.0000000 0.1599315
11140.0000000 0.1717313
11160.0000000 0.1211577
11180.0000000 0.1619089
11200.0000000 0.2467246
11220.0000000 0.2319696
11240.0000000 0.2039575
11260.0000000 0.2004848
11280.0000000 0.1536683
11300.0000000 0.1821067
11320.0000000 0.2020738
11340.0000000 0.1679689
11360.0000000 0.1861137
11380.0000000 0.2577456
11400.0000000 0.2432868
11420.0000000 0.2480696
11440.0000000 0.2526035
11460.0000000 0.2448674
11480.0000000 0.2538752
11500.0000000 0.2505169
11520.0000000 0.2145973
11540.0000000 0.2206079
11560.0000000 0.2403127
11580.0000000 0.2660983
11600.0000000 0.2508352
11620.0000000 0.1725289
11640.0000000 0.2229358
11660.0000000 0.2189234
11680.0000000 0.1985728
11700.0000000 0.1744698
11720.0000000 0.2195675
11740.0000000 0.1528049
11760.0000000 0.1377041
11780.0000000 0.1706849
11800.0000000 0.1599179
11820.0000000 0.2448887
11840.0000000 0.1732032
11860.0000000 0.2376183
11880.0000000 0.1789697
11900.0000000 0.1952592
11920.0000000 0.1530346
11940.0000000 0.1947419
11960.0000000 0.1660550
11980.0000000 0.1312114
12000.0000000 0.1370715
12020.0000000 0.1275470
12040.0000000 0.1282591
12060.0000000 0.1476427
12080.0000000 0.2202330
12100.0000000 0.2211217
12120.0000000 0.2208774
12140.0000000 0.1655202
12160.0000000 0.1506571
12180.0000000 0.1411444
12200.0000000 0.1875361
12220.0000000 0.1929121
12240.0000000 0.2192829
12260.0000000 0.1707063
12280.0000000 0.2147651
12300.0000000 0.2117677
12320.0000000 0.2076161
12340.0000000 0.1534697
12360.0000000 0.1575435
12380.0000000 0.1475155
12400.0000000 0.1706307
12420.0000000 0.1893272
12440.0000000 0.2257869
12460.0000000 0.1368175
12480.0000000 0.2069240
12500.0000000 0.2408697
12520.0000000 0.2831559
12540.0000000 0.2331268
12560.0000000 0.2685103
12580.0000000 0.2463210
12600.0000000 0.2189986
12620.0000000 0.2075198
12640.0000000 0.2055283
12660.0000000 0.2016569
12680.0000000 0.2055435
12700.0000000 0.2268799
12720.0000000 0.2613797
12740.0000000 0.2267121
12760.0000000 0.2024900
12780.0000000 0.2066621
12800.0000000 0.2509601
12820.0000000 0.2464926
12840.0000000 0.2786774
12860.0000000 0.2668036
12880.0000000 0.3608945
12900.0000000 0.2927243
12920.0000000 0.2612339
12940.0000000 0.2634665
12960.0000000 0.3047730
12980.0000000 0.3195778
13000.0000000 0.3435681
13020.0000000 0.2583330
13040.0000000 0.3128797
13060.0000000 0.2944675
13080.0000000 0.2071484
13100.0000000 0.2900036
13120.0000000 0.2916010
13140.0000000 0.2929937
13160.0000000 0.3165173
13180.0000000 0.3096469
13200.0000000 0.2803763
13220.0000000 0.2727817
13240.0000000 0.2626115
13260.0000000 0.2798174
13280.0000000 0.2709904
13300.0000000 0.2089456
13320.0000000 0.2099568
13340.0000000 0.1574222
13360.0000000 0.1702084
13380.0000000 0.2115790
13400.0000000 0.1599895
13420.0000000 0.1569577
13440.0000000 0.2054024
13460.0000000 0.1928631
13480.0000000 0.1991671
13500.0000000 0.1651313
13520.0000000 0.1672464
13540.0000000 0.1805931
13560.0000000 0.1584156
13580.0000000 0.2706968
13600.0000000 0.2327932
13620.0000000 0.1737312
13640.0000000 0.2659070
13660.0000000 0.1934528
13680.0000000 0.1486735
13700.0000000 0.1954933
13720.0000000 0.2057802
13740.0000000 0.1841008
13760.0000000 0.2297728
13780.0000000 0.2887546
13800.0000000 0.2451262
13820.0000000 0.2724505
13840.0000000 0.2741992
13860.0000000 0.2493897
13880.0000000 0.1942014
13900.0000000 0.2014481
13920.0000000 0.2219526
13940.0000000 0.2306727
13960.0000000 0.2910175
13980.0000000 0.2533589
14000.0000000 0.2405493
14020.0000000 0.3342990
14040.0000000 0.3135357
14060.0000000 0.2931844
14080.0000000 0.2232358
14100.0000000 0.2355336
14120.0000000 0.2838765
14140.0000000 0.2679500
14160.0000000 0.2345494
14180.0000000 0.1802077
14200.0000000 0.1660869
14220.0000000 0.2015225
14240.0000000 0.2159175
14260.0000000 0.1517632
14280.0000000 0.1655305
14300.0000000 0.1979828
14320.0000000 0.2882620
14340.0000000 0.2700353
14360.0000000 0.2931345
14380.0000000 0.1641472
14400.0000000 0.1727402
14420.0000000 0.2021253
14440.0000000 0.1736863
14460.0000000 0.1798540
14480.0000000 0.1879562
14500.0000000 0.2482017
14520.0000000 0.2495848
14540.0000000 0.2079972
14560.0000000 0.1976290
14580.0000000 0.1900245
14600.0000000 0.2032661
14620.0000000 0.2579148
14640.0000000 0.2132995
14660.0000000 0.2015508
14680.0000000 0.1982518
14700.0000000 0.2416878
14720.0000000 0.1963338
14740.0000000 0.1891663
14760.0000000 0.1994226
14780.0000000 0.1808503
14800.0000000 0.2131696
14820.0000000 0.2431033
14840.0000000 0.1842201
14860.0000000 0.2706309
14880.0000000 0.2390589
14900.0000000 0.2696219
14920.0000000 0.1835943
14940.0000000 0.2719007
14960.0000000 0.2498907
14980.0000000 0.2400761
15000.0000000 0.2068664
15020.0000000 0.2411973
15040.0000000 0.1775006
15060.0000000 0.1887299
15080.0000000 0.1622978
15100.0000000 0.2003731
15120.0000000 0.2231606
15140.0000000 0.2046052
15160.0000000 0.2482699
15180.0000000 0.2449461
15200.0000000 0.2143897
15220.0000000 0.1846275
15240.0000000 0.1925213
15260.0000000 0.1754653
15280.0000000 0.2168642
15300.0000000 0.2078668
15320.0000000 0.1998519
15340.0000000 0.1653384
15360.0000000 0.1234392
15380.0000000 0.1518699
15400.0000000 0.1420609
15420.0000000 0.1366563
15440.0000000 0.1876076
15460.0000000 0.1471959
15480.0000000 0.1711853
15500.0000000 0.1655039
15520.0000000 0.2080324
15540.0000000 0.1613528
15560.0000000 0.1850282
15580.0000000 0.1138917
15600.0000000 0.1297886
15620.0000000 0.2043594
15640.0000000 0.1407952
15660.0000000 0.1201741
15680.0000000 0.1588730
15700.0000000 0.1422943
15720.0000000 0.1383236
15740.0000000 0.2447136
15760.0000000 0.2117787
15780.0000000 0.1990701
15800.0000000 0.1886449
15820.0000000 0.1785336
15840.0000000 0.1666877
15860.0000000 0.2243860
15880.0000000 0.2011002
15900.0000000 0.2109197
15920.0000000 0.2288769
15940.0000000 0.2244872
15960.0000000 0.2608410
15980.0000000 0.1867812
16000.0000000 0.1966665
16020.0000000 0.1413210
16040.0000000 0.1436985
16060.0000000 0.1738983
16080.0000000 0.1665103
16100.0000000 0.1742668
16120.0000000 0.2000893
16140.0000000 0.2319429
16160.0000000 0.1351709
16180.0000000 0.1422494
16200.0000000 0.1524834
16220.0000000 0.1909472
16240.0000000 0.1659729
16260.0000000 0.1638207
16280.0000000 0.1714055
16300.0000000 0.1531929
16320.0000000 0.1757206
16340.0000000 0.1544618
16360.0000000 0.1516118
16380.0000000 0.1894505
16400.0000000 0.1704369
16420.0000000 0.1670524
16440.0000000 0.1773051
16460.0000000 0.1563713
16480.0000000 0.1688251
16500.0000000 0.1947985
16520.0000000 0.1812210
16540.0000000 0.1300196
16560.0000000 0.1395804
16580.0000000 0.1306026
16600.0000000 0.1760661
16620.0000000 0.1471596
16640.0000000 0.1222444
16660.0000000 0.1360667
16680.0000000 0.1602706
16700.0000000 0.1453444
16720.0000000 0.1403854
16740.0000000 0.1598021
16760.0000000 0.1642810
16780.0000000 0.1868944
16800.0000000 0.1540514
16820.0000000 0.1376374
16840.0000000 0.1312289
16860.0000000 0.1247002
16880.0000000 0.1706232
16900.0000000 0.1540378
16920.0000000 0.2151965
16940.0000000 0.2354914
16960.0000000 0.1807140
16980.0000000 0.1949734
17000.0000000 0.1555780
17020.0000000 0.1367511
17040.0000000 0.2244208
17060.0000000 0.1361728
17080.0000000 0.1667780
17100.0000000 0.1940248
17120.0000000 0.1549271
17140.0000000 0.1463379
17160.0000000 0.1135676
17180.0000000 0.1839572
17200.0000000 0.1538151
17220.0000000 0.1598877
17240.0000000 0.1650573
17260.0000000 0.1679713
17280.0000000 0.1276006
17300.0000000 0.1910387
17320.0000000 0.1837972
17340.0000000 0.1673350
17360.0000000 0.2015469
17380.0000000 0.1711936
17400.0000000 0.1744828
17420.0000000 0.1379848
17440.0000000 0.2022909
17460.0000000 0.1480798
17480.0000000 0.1581759
17500.0000000 0.2308334
17520.0000000 0.1718083
17540.0000000 0.1715522
17560.0000000 0.1640998
17580.0000000 0.1855928
17600.0000000 0.1924761
17620.0000000 0.1900556
17640.0000000 0.1592527
17660.0000000 0.1624106
17680.0000000 0.1356115
17700.0000000 0.1702828
17720.0000000 0.1446338
17740.0000000 0.1611862
17760.0000000 0.1934529
17780.0000000 0.1987871
17800.0000000 0.1765075
17820.0000000 0.1507594
17840.0000000 0.1396725
17860.0000000 0.1731273
17880.0000000 0.1707963
17900.0000000 0.2310740
17920.0000000 0.1706022
17940.0000000 0.1739202
17960.0000000 0.1549393
17980.0000000 0.1915749
18000.0000000 0.1613399
18020.0000000 0.1421411
18040.0000000 0.1268382
18060.0000000 0.1393605
18080.0000000 0.1593945
18100.0000000 0.1234679
18120.0000000 0.1552677
18140.0000000 0.1816504
18160.0000000 0.1295781
18180.0000000 0.1428806
18200.0000000 0.1395592
18220.0000000 0.1277636
18240.0000000 0.1724857
18260.0000000 0.1161620
18280.0000000 0.1336698
18300.0000000 0.2017034
18320.0000000 0.1683457
18340.0000000 0.1199155
18360.0000000 0.1360735
18380.0000000 0.1712109
18400.0000000 0.1682740
18420.0000000 0.1949908
18440.0000000 0.1168154
18460.0000000 0.1435757
18480.0000000 0.1311905
18500.0000000 0.1537105
18520.0000000 0.1915986
18540.0000000 0.1719229
18560.0000000 0.1634359
18580.0000000 0.1550810
18600.0000000 0.1606590
18620.0000000 0.1678147
18640.0000000 0.1870044
18660.0000000 0.1423830
18680.0000000 0.1461481
18700.0000000 0.1822014
18720.0000000 0.1368994
18740.0000000 0.1393427
18760.0000000 0.1722547
18780.0000000 0.1748911
18800.0000000 0.1398449
18820.0000000 0.1799449
18840.0000000 0.1698395
18860.0000000 0.1597342
18880.0000000 0.1171666
18900.0000000 0.1688133
18920.0000000 0.1627143
18940.0000000 0.1664231
18960.0000000 0.1267736
18980.0000000 0.1705508
19000.0000000 0.1239264
19020.0000000 0.1447575
19040.0000000 0.1717047
19060.0000000 0.1495943
19080.0000000 0.2060235
19100.0000000 0.2314104
19120.0000000 0.1770153
19140.0000000 0.1836155
19160.0000000 0.1867371
19180.0000000 0.1453637
19200.0000000 0.1307328
19220.0000000 0.2295385
19240.0000000 0.1659272
19260.0000000 0.2054924
19280.0000000 0.1714758
19300.0000000 0.1735868
19320.0000000 0.1953871
19340.0000000 0.2197379
19360.0000000 0.1888407
19380.0000000 0.1923376
19400.0000000 0.1652851
19420.0000000 0.1938213
19440.0000000 0.1406727
19460.0000000 0.1233366
19480.0000000 0.1897832
19500.0000000 0.1830570
19520.0000000 0.1779453
19540.0000000 0.1672027
19560.0000000 0.1279424
19580.0000000 0.1640089
19600.0000000 0.1410970
19620.0000000 0.1640510
19640.0000000 0.1313628
19660.0000000 0.1122448
19680.0000000 0.1367439
19700.0000000 0.1685778
19720.0000000 0.2036571
19740.0000000 0.1867417
19760.0000000 0.1951568
19780.0000000 0.2534673
19800.0000000 0.1832418
19820.0000000 0.1648875
19840.0000000 0.1392515
19860.0000000 0.1300882
19880.0000000 0.1556267
19900.0000000 0.2203068
19920.0000000 0.1817496
19940.0000000 0.1937481
19960.0000000 0.1545854
19980.0000000 0.1498082
20000.0000000 0.1243297
20020.0000000 0.2031042
20040.0000000 0.1418342
20060.0000000 0.1883804
20080.0000000 0.1448222
20100.0000000 0.1316865
20120.0000000 0.1580611
20140.0000000 0.1745008
20160.0000000 0.1299084
20180.0000000 0.1641585
20200.0000000 0.1961478
20220.0000000 0.2125423
20240.0000000 0.2330783
20260.0000000 0.2009554
20280.0000000 0.1906608
20300.0000000 0.1794763
20320.0000000 0.2162250
20340.0000000 0.2108157
20360.0000000 0.2289122
20380.0000000 0.2465633
20400.0000000 0.2497683
20420.0000000 0.2268799
20440.0000000 0.1500346
20460.0000000 0.1479940
20480.0000000 0.1382016
20500.0000000 0.1519226
20520.0000000 0.1090939
20540.0000000 0.1586629
20560.0000000 0.1352857
20580.0000000 0.1188914
20600.0000000 0.0912952
20620.0000000 0.1104584
20640.0000000 0.1058889
20660.0000000 0.1993420
20680.0000000 0.1494730
20700.0000000 0.2068479
20720.0000000 0.2077631
20740.0000000 0.1541661
20760.0000000 0.1310133
20780.0000000 0.1937528
20800.0000000 0.1747796
20820.0000000 0.1767157
20840.0000000 0.2049199
20860.0000000 0.2821163
20880.0000000 0.1986184
20900.0000000 0.2074849
20920.0000000 0.1492605
20940.0000000 0.1779633
20960.0000000 0.2452131
20980.0000000 0.1522688
21000.0000000 0.2039567
21020.0000000 0.1564313
21040.0000000 0.1633023
21060.0000000 0.2192283
21080.0000000 0.1727824
21100.0000000 0.1462407
21120.0000000 0.1534976
21140.0000000 0.1832536
21160.0000000 0.1609924
21180.0000000 0.1573263
21200.0000000 0.1413950
21220.0000000 0.1401657
21240.0000000 0.1381132
21260.0000000 0.1401836
21280.0000000 0.1643400
21300.0000000 0.1979952
21320.0000000 0.1147496
21340.0000000 0.1470183
21360.0000000 0.1298526
21380.0000000 0.1176745
21400.0000000 0.1588788
21420.0000000 0.1433658
21440.0000000 0.1203031
21460.0000000 0.2310069
21480.0000000 0.2197016
21500.0000000 0.1399458
21520.0000000 0.1493973
21540.0000000 0.1562965
21560.0000000 0.1823933
21580.0000000 0.1471104
21600.0000000 0.1389956
21620.0000000 0.1298334
21640.0000000 0.1501989
21660.0000000 0.2021730
21680.0000000 0.1374010
21700.0000000 0.1591233
21720.0000000 0.1497714
21740.0000000 0.1286794
21760.0000000 0.1882506
21780.0000000 0.1940929
21800.0000000 0.1323818
21820.0000000 0.1251693
21840.0000000 0.1554233
21860.0000000 0.1691615
21880.0000000 0.1611051
21900.0000000 0.1811250
21920.0000000 0.1804612
21940.0000000 0.1863688
21960.0000000 0.1744683
21980.0000000 0.1381691
22000.0000000 0.1264986
22020.0000000 0.1417915
22040.0000000 0.1524578
22060.0000000 0.1667132
22080.0000000 0.1965330
22100.0000000 0.1772984
22120.0000000 0.1643939
22140.0000000 0.1864272
22160.0000000 0.2055195
22180.0000000 0.2428528
22200.0000000 0.1723657
22220.0000000 0.1622533
22240.0000000 0.1697040
22260.0000000 0.1591487
22280.0000000 0.1690771
22300.0000000 0.1899271
22320.0000000 0.2105495
22340.0000000 0.1793733
22360.0000000 0.1589424
22380.0000000 0.1827210
22400.0000000 0.1584531
22420.0000000 0.1786195
22440.0000000 0.1630930
22460.0000000 0.2118876
22480.0000000 0.1813545
22500.0000000 0.2137977
22520.0000000 0.1558897
22540.0000000 0.1663081
22560.0000000 0.2149857
22580.0000000 0.2340133
22600.0000000 0.2081868
22620.0000000 0.1750281
22640.0000000 0.1516019
22660.0000000 0.1884899
22680.0000000 0.1603366
22700.0000000 0.1528775
22720.0000000 0.1846710
22740.0000000 0.1719170
22760.0000000 0.1771639
22780.0000000 0.1599286
22800.0000000 0.1685585
22820.0000000 0.1637639
22840.0000000 0.2272832
22860.0000000 0.2027358
22880.0000000 0.1821434
22900.0000000 0.1637378
22920.0000000 0.1987473
22940.0000000 0.1878150
22960.0000000 0.1660352
22980.0000000 0.1652659
23000.0000000 0.2159572
23020.0000000 0.1564851
23040.0000000 0.1508794
23060.0000000 0.0980166
23080.0000000 0.1517772
23100.0000000 0.1877162
23120.0000000 0.1847082
23140.0000000 0.1716886
23160.0000000 0.1529009
23180.0000000 0.1596121
23200.0000000 0.1535874
23220.0000000 0.1574554
23240.0000000 0.1514385
23260.0000000 0.1384427
23280.0000000 0.1511524
23300.0000000 0.1072696
23320.0000000 0.1099324
23340.0000000 0.1662129
23360.0000000 0.1448887
23380.0000000 0.1741665
23400.0000000 0.2500803
23420.0000000 0.1846484
23440.0000000 0.1808007
23460.0000000 0.1932331
23480.0000000 0.1535675
23500.0000000 0.1191596
23520.0000000 0.1385509
23540.0000000 0.1769491
23560.0000000 0.1499963
23580.0000000 0.1465393
23600.0000000 0.1389671
23620.0000000 0.1622977
23640.0000000 0.1350622
23660.0000000 0.1798249
23680.0000000 0.1713887
23700.0000000 0.1775169
23720.0000000 0.1893633
23740.0000000 0.1753693
23760.0000000 0.1444039
23780.0000000 0.1567089
23800.0000000 0.1271664
23820.0000000 0.1581175
23840.0000000 0.1225739
23860.0000000 0.1547595
23880.0000000 0.1614746
23900.0000000 0.1752183
23920.0000000 0.1619743
23940.0000000 0.1698839
23960.0000000 0.1704350
23980.0000000 0.1723492
24000.0000000 0.1452571
24020.0000000 0.1466390
24040.0000000 0.1459435
24060.0000000 0.1411474
24080.0000000 0.1709307
24100.0000000 0.1220153
24120.0000000 0.1692964
24140.0000000 0.1681209
24160.0000000 0.1347363
24180.0000000 0.1590856
24200.0000000 0.1929198
24220.0000000 0.2540027
24240.0000000 0.1614556
24260.0000000 0.2273160
24280.0000000 0.2048221
24300.0000000 0.2203263
24320.0000000 0.2098219
24340.0000000 0.1624637
24360.0000000 0.2121383
24380.0000000 0.2118471
24400.0000000 0.1851648
24420.0000000 0.1845580
24440.0000000 0.2064472
24460.0000000 0.2158412
24480.0000000 0.1849564
24500.0000000 0.2340771
24520.0000000 0.1926563
24540.0000000 0.1766343
24560.0000000 0.1966736
24580.0000000 0.1614905
24600.0000000 0.1491563
24620.0000000 0.1291378
24640.0000000 0.1215297
24660.0000000 0.1580410
24680.0000000 0.1550912
24700.0000000 0.2036424
24720.0000000 0.1711662
24740.0000000 0.2231916
24760.0000000 0.1929671
24780.0000000 0.2336407
24800.0000000 0.2109144
24820.0000000 0.1837911
24840.0000000 0.2712418
24860.0000000 0.2110855
24880.0000000 0.2364403
24900.0000000 0.2954092
24920.0000000 0.2574101
24940.0000000 0.2312067
24960.0000000 0.3033764
24980.0000000 0.2001258
25000.0000000 0.2027602
25020.0000000 0.2539002
25040.0000000 0.2336288
25060.0000000 0.1650556
25080.0000000 0.2614336
25100.0000000 0.2133531
25120.0000000 0.1673434
25140.0000000 0.1494701
25160.0000000 0.1348172
25180.0000000 0.1634558
25200.0000000 0.1322717
25220.0000000 0.0951614
25240.0000000 0.0823972
25260.0000000 0.0843930
25280.0000000 0.1507171
25300.0000000 0.1100689
25320.0000000 0.1482503
25340.0000000 0.1245124
25360.0000000 0.1039125
25380.0000000 0.1433264
25400.0000000 0.1612507
25420.0000000 0.1486106
25440.0000000 0.1722890
25460.0000000 0.1270526
25480.0000000 0.1704262
25500.0000000 0.1693562
25520.0000000 0.1492445
25540.0000000 0.1254544
25560.0000000 0.1390881
25580.0000000 0.1358997
25600.0000000 0.1232915
25620.0000000 0.1421723
25640.0000000 0.1061458
25660.0000000 0.1145843
25680.0000000 0.1396998
25700.0000000 0.1815685
25720.0000000 0.2172073
25740.0000000 0.2181844
25760.0000000 0.1658300
25780.0000000 0.1657798
25800.0000000 0.1932991
25820.0000000 0.1704191
25840.0000000 0.1649387
25860.0000000 0.1599328
25880.0000000 0.1792230
25900.0000000 0.1784859
25920.0000000 0.1761135
25940.0000000 0.1988387
25960.0000000 0.1715496
25980.0000000 0.1822976
26000.0000000 0.1995014
26020.0000000 0.1529381
26040.0000000 0.1346041
26060.0000000 0.1340904
26080.0000000 0.1996436
26100.0000000 0.1639764
26120.0000000 0.1752994
26140.0000000 0.2052966
26160.0000000 0.2059128
26180.0000000 0.1176486
26200.0000000 0.1725307
26220.0000000 0.1353473
26240.0000000 0.1034532
26260.0000000 0.1421286
26280.0000000 0.2237272
26300.0000000 0.1852700
26320.0000000 0.1589120
26340.0000000 0.1597643
26360.0000000 0.1759934
26380.0000000 0.2026967
26400.0000000 0.1606257
26420.0000000 0.1225293
26440.0000000 0.1652723
26460.0000000 0.1743730
26480.0000000 0.1772677
26500.0000000 0.1621337
26520.0000000 0.1502406
26540.0000000 0.1641449
26560.0000000 0.1908214
26580.0000000 0.2249159
26600.0000000 0.1873641
26620.0000000 0.2168313
26640.0000000 0.2555577
26660.0000000 0.2054053
26680.0000000 0.2239832
26700.0000000 0.2417397
26720.0000000 0.1885937
26740.0000000 0.1917978
26760.0000000 0.2143230
26780.0000000 0.1927156
26800.0000000 0.1956411
26820.0000000 0.1994779
26840.0000000 0.2554694
26860.0000000 0.1794826
26880.0000000 0.2154639
26900.0000000 0.1936443
26920.0000000 0.1521897
26940.0000000 0.2042908
26960.0000000 0.1782553
26980.0000000 0.1593478
27000.0000000 0.1532669
27020.0000000 0.1477050
27040.0000000 0.1284139
27060.0000000 0.1913774
27080.0000000 0.1880199
27100.0000000 0.1755579
27120.0000000 0.1848935
27140.0000000 0.2049263
27160.0000000 0.1922701
27180.0000000 0.1841990
27200.0000000 0.1708750
27220.0000000 0.2803859
27240.0000000 0.3376766
27260.0000000 0.2813308
27280.0000000 0.3417124
27300.0000000 0.3242715
27320.0000000 0.2644151
27340.0000000 0.2527831
27360.0000000 0.2812144
27380.0000000 0.2480890
27400.0000000 0.3310924
27420.0000000 0.2794960
27440.0000000 0.3277557
27460.0000000 0.2823645
27480.0000000 0.2986078
27500.0000000 0.3112196
27520.0000000 0.3550835
27540.0000000 0.3601326
27560.0000000 0.3122477
27580.0000000 0.2898104
27600.0000000 0.2938569
27620.0000000 0.3689677
27640.0000000 0.3274454
27660.0000000 0.3083413
27680.0000000 0.3240192
27700.0000000 0.3276289
27720.0000000 0.3292771
27740.0000000 0.3002393
27760.0000000 0.3442773
27780.0000000 0.3151393
27800.0000000 0.2636943
27820.0000000 0.2950587
27840.0000000 0.3376538
27860.0000000 0.3096684
27880.0000000 0.2954344
27900.0000000 0.3499030
27920.0000000 0.3357353
27940.0000000 0.3120306
27960.0000000 0.3710258
27980.0000000 0.3387049
28000.0000000 0.3072499
28020.0000000 0.3419402
28040.0000000 0.3059832
28060.0000000 0.3593091
28080.0000000 0.3709603
28100.0000000 0.3219181
28120.0000000 0.3336932
28140.0000000 0.2861106
28160.0000000 0.2098823
28180.0000000 0.2316691
28200.0000000 0.2569977
28220.0000000 0.2745468
28240.0000000 0.2235603
28260.0000000 0.2610517
28280.0000000 0.2517576
28300.0000000 0.2505811
28320.0000000 0.2374117
28340.0000000 0.2007227
28360.0000000 0.2496944
28380.0000000 0.2355814
28400.0000000 0.2912358
28420.0000000 0.2326865
28440.0000000 0.2417286
28460.0000000 0.2148579
28480.0000000 0.2118323
28500.0000000 0.2342431
28520.0000000 0.2503732
28540.0000000 0.2157139
28560.0000000 0.2703791
28580.0000000 0.2289265
28600.0000000 0.2538794
28620.0000000 0.2461117
28640.0000000 0.2735180
28660.0000000 0.1827966
28680.0000000 0.2043753
28700.0000000 0.1600701
28720.0000000 0.2148520
28740.0000000 0.2014313
28760.0000000 0.1891221
28780.0000000 0.2371072
28800.0000000 0.3087331
28820.0000000 0.1842311
28840.0000000 0.2508351
28860.0000000 0.2351874
28880.0000000 0.2790096
28900.0000000 0.3196747
28920.0000000 0.2654656
28940.0000000 0.2705576
28960.0000000 0.2779046
28980.0000000 0.2693343
29000.0000000 0.2535740
29020.0000000 0.1969787
29040.0000000 0.2012595
29060.0000000 0.2492342
29080.0000000 0.1563953
29100.0000000 0.1746715
29120.0000000 0.2140725
29140.0000000 0.2315853
29160.0000000 0.2019950
29180.0000000 0.2029410
29200.0000000 0.2264761
29220.0000000 0.2384740
29240.0000000 0.1879046
29260.0000000 0.2194765
29280.0000000 0.1878934
29300.0000000 0.2143518
29320.0000000 0.1947848
29340.0000000 0.2247532
29360.0000000 0.2427786
29380.0000000 0.2283093
29400.0000000 0.2107172
29420.0000000 0.2308994
29440.0000000 0.2178158
29460.0000000 0.2323281
29480.0000000 0.2527246
29500.0000000 0.2435605
29520.0000000 0.2164426
29540.0000000 0.2616089
29560.0000000 0.1837719
29580.0000000 0.2151116
29600.0000000 0.2795055
29620.0000000 0.1828008
29640.0000000 0.1545068
29660.0000000 0.1633453
29680.0000000 0.1652034
29700.0000000 0.1799143
29720.0000000 0.1933098
29740.0000000 0.2176910
29760.0000000 0.1309572
29780.0000000 0.2064712
29800.0000000 0.1617610
29820.0000000 0.1806243
29840.0000000 0.1753752
29860.0000000 0.2503119
29880.0000000 0.2852340
29900.0000000 0.3250224
29920.0000000 0.2702917
29940.0000000 0.2113244
29960.0000000 0.2262007
29980.0000000 0.2831345
30000.0000000 0.1893995
30020.0000000 0.2030611
30040.0000000 0.2123098
30060.0000000 0.2232999
30080.0000000 0.2194675
30100.0000000 0.2464770
30120.0000000 0.1832417
30140.0000000 0.2081112
30160.0000000 0.1608653
30180.0000000 0.2571570
30200.0000000 0.1956349
30220.0000000 0.1809009
30240.0000000 0.1850407
30260.0000000 0.1711762
30280.0000000 0.2213163
30300.0000000 0.2456127
30320.0000000 0.2032000
30340.0000000 0.2250328
30360.0000000 0.2298499
30380.0000000 0.3061861
30400.0000000 0.2326999
30420.0000000 0.2021045
30440.0000000 0.1918579
30460.0000000 0.2032400
30480.0000000 0.1686908
30500.0000000 0.1905674
30520.0000000 0.1533964
30540.0000000 0.1535112
30560.0000000 0.1684773
30580.0000000 0.1751062
30600.0000000 0.1541976
30620.0000000 0.1965867
30640.0000000 0.1377949
30660.0000000 0.1755109
30680.0000000 0.1856423
30700.0000000 0.1606035
30720.0000000 0.1558048
30740.0000000 0.1700394
30760.0000000 0.2076720
30780.0000000 0.1935163
30800.0000000 0.2113690
30820.0000000 0.1753419
30840.0000000 0.2243705
30860.0000000 0.1656322
30880.0000000 0.2180039
30900.0000000 0.2543984
30920.0000000 0.2378278
30940.0000000 0.1697550
30960.0000000 0.2179456
30980.0000000 0.2551678
31000.0000000 0.1607980
31020.0000000 0.1845474
31040.0000000 0.2054754
31060.0000000 0.2316830
31080.0000000 0.1826978
31100.0000000 0.1898350
31120.0000000 0.2159335
31140.0000000 0.1770289
31160.0000000 0.2196300
31180.0000000 0.1749522
31200.0000000 0.1895036
31220.0000000 0.1528784
31240.0000000 0.1927414
31260.0000000 0.1998470
31280.0000000 0.2035328
31300.0000000 0.2458619
31320.0000000 0.2207826
31340.0000000 0.2038100
31360.0000000 0.1717986
31380.0000000 0.1547786
31400.0000000 0.2146179
31420.0000000 0.1947551
31440.0000000 0.2142520
31460.0000000 0.2169774
31480.0000000 0.2499053
31500.0000000 0.1484548
31520.0000000 0.1858982
31540.0000000 0.1594293
31560.0000000 0.1926327
31580.0000000 0.1831921
31600.0000000 0.1998632
31620.0000000 0.1710614
31640.0000000 0.1869839
31660.0000000 0.1818096
31680.0000000 0.1904972
31700.0000000 0.2336273
31720.0000000 0.2041087
31740.0000000 0.1967824
31760.0000000 0.2566604
31780.0000000 0.2270653
31800.0000000 0.1786756
31820.0000000 0.2129552
31840.0000000 0.2181875
31860.0000000 0.2532958
31880.0000000 0.2096039
31900.0000000 0.2110416
31920.0000000 0.2081429
31940.0000000 0.2632919
31960.0000000 0.2634585
31980.0000000 0.2461144
32000.0000000 0.2120333
32020.0000000 0.3232126
32040.0000000 0.3126327
32060.0000000 0.2836760
32080.0000000 0.3463300
32100.0000000 0.3715858
32120.0000000 0.2996429
32140.0000000 0.2162877
32160.0000000 0.2109896
32180.0000000 0.2082339
32200.0000000 0.2159766
32220.0000000 0.2458030
32240.0000000 0.2493207
32260.0000000 0.2303699
32280.0000000 0.2283297
32300.0000000 0.2056071
32320.0000000 0.1857369
32340.0000000 0.1793330
32360.0000000 0.2189706
32380.0000000 0.1740527
32400.0000000 0.1870594
32420.0000000 0.1907419
32440.0000000 0.2280209
32460.0000000 0.1794090
32480.0000000 0.2022754
32500.0000000 0.2223672
32520.0000000 0.2118036
32540.0000000 0.2905952
32560.0000000 0.3168566
32580.0000000 0.2267621
32600.0000000 0.1957467
32620.0000000 0.2015472
32640.0000000 0.2181778
32660.0000000 0.2422892
32680.0000000 0.2404461
32700.0000000 0.1926224
32720.0000000 0.2376399
32740.0000000 0.1965069
32760.0000000 0.2493317
32780.0000000 0.2766365
32800.0000000 0.2062380
32820.0000000 0.1979497
32840.0000000 0.2065261
32860.0000000 0.1653148
32880.0000000 0.2042314
32900.0000000 0.2021410
32920.0000000 0.2017385
32940.0000000 0.1729019
32960.0000000 0.2120992
32980.0000000 0.2341402
33000.0000000 0.2168289
33020.0000000 0.3025511
33040.0000000 0.2455542
33060.0000000 0.2134601
33080.0000000 0.2453375
33100.0000000 0.2527214
33120.0000000 0.2632289
33140.0000000 0.2727729
33160.0000000 0.2352947
33180.0000000 0.2301426
33200.0000000 0.3023835
33220.0000000 0.3374175
33240.0000000 0.2870964
33260.0000000 0.2473183
33280.0000000 0.2380227
33300.0000000 0.2286563
33320.0000000 0.2601469
33340.0000000 0.2593086
33360.0000000 0.2425834
33380.0000000 0.2647991
33400.0000000 0.2723657
33420.0000000 0.2467978
33440.0000000 0.1590411
33460.0000000 0.2388753
33480.0000000 0.2179423
33500.0000000 0.2706826
33520.0000000 0.2285481
33540.0000000 0.1610146
33560.0000000 0.2028818
33580.0000000 0.1769565
33600.0000000 0.1696607
33620.0000000 0.1739608
33640.0000000 0.2416578
33660.0000000 0.2058573
33680.0000000 0.2380490
33700.0000000 0.3202232
33720.0000000 0.2936864
33740.0000000 0.2661501
33760.0000000 0.2343506
33780.0000000 0.2104167
33800.0000000 0.2451396
33820.0000000 0.2232561
33840.0000000 0.1932261
33860.0000000 0.2187442
33880.0000000 0.1991684
33900.0000000 0.2000348
33920.0000000 0.1672139
33940.0000000 0.2063990
33960.0000000 0.2473655
33980.0000000 0.1849658
34000.0000000 0.2026185
34020.0000000 0.2066941
34040.0000000 0.2096642
34060.0000000 0.2005338
34080.0000000 0.1842168
34100.0000000 0.1858946
34120.0000000 0.1852779
34140.0000000 0.2082841
34160.0000000 0.1972655
34180.0000000 0.1884042
34200.0000000 0.2153690
34220.0000000 0.2115381
34240.0000000 0.1880611
34260.0000000 0.1841721
34280.0000000 0.1700771
34300.0000000 0.1711178
34320.0000000 0.1751310
34340.0000000 0.1991228
34360.0000000 0.2334437
34380.0000000 0.2182522
34400.0000000 0.2175521
34420.0000000 0.2688932
34440.0000000 0.1869604
34460.0000000 0.2046611
34480.0000000 0.2179117
34500.0000000 0.2057202
34520.0000000 0.2181846
34540.0000000 0.2199559
34560.0000000 0.2625042
34580.0000000 0.1683135
34600.0000000 0.1686307
34620.0000000 0.2006679
34640.0000000 0.2248143
34660.0000000 0.1690679
34680.0000000 0.2086047
34700.0000000 0.2161520
34720.0000000 0.1713966
34740.0000000 0.2259109
34760.0000000 0.1934776
34780.0000000 0.2167603
34800.0000000 0.1763403
34820.0000000 0.1881506
34840.0000000 0.1830208
34860.0000000 0.2073530
34880.0000000 0.1807243
34900.0000000 0.2215088
34920.0000000 0.2483766
34940.0000000 0.1949157
34960.0000000 0.1922516
34980.0000000 0.2448142
35000.0000000 0.2382950
35020.0000000 0.1918976
35040.0000000 0.2149611
35060.0000000 0.2228569
35080.0000000 0.2434972
35100.0000000 0.2903952
35120.0000000 0.2273620
35140.0000000 0.1892041
35160.0000000 0.2521330
35180.0000000 0.2993105
35200.0000000 0.3008642
35220.0000000 0.3262158
35240.0000000 0.3138527
35260.0000000 0.3384906
35280.0000000 0.2973901
35300.0000000 0.3144666
35320.0000000 0.1885839
35340.0000000 0.2182008
35360.0000000 0.2441186
35380.0000000 0.2159493
35400.0000000 0.2115302
35420.0000000 0.2005080
35440.0000000 0.2165089
35460.0000000 0.2647579
35480.0000000 0.2512992
35500.0000000 0.2125415
35520.0000000 0.1976804
35540.0000000 0.1766712
35560.0000000 0.2493976
35580.0000000 0.2210506
35600.0000000 0.1588284
35620.0000000 0.2544052
35640.0000000 0.2793331
35660.0000000 0.2574176
35680.0000000 0.2146361
35700.0000000 0.2323387
35720.0000000 0.2506598
35740.0000000 0.2402800
35760.0000000 0.2564917
35780.0000000 0.2116095
35800.0000000 0.2654657
35820.0000000 0.2553127
35840.0000000 0.2597864
35860.0000000 0.2590676
35880.0000000 0.2593875
35900.0000000 0.2472087
35920.0000000 0.2483203
35940.0000000 0.2492042
35960.0000000 0.2373981
35980.0000000 0.2317327
36000.0000000 0.2198996
36020.0000000 0.2330045
36040.0000000 0.2035793
36060.0000000 0.2432233
36080.0000000 0.2441243
36100.0000000 0.2612343
36120.0000000 0.2138495
36140.0000000 0.1837047
36160.0000000 0.1991285
36180.0000000 0.2835097
36200.0000000 0.2309242
36220.0000000 0.3295822
36240.0000000 0.3373229
36260.0000000 0.2890369
36280.0000000 0.2230400
36300.0000000 0.3182421
36320.0000000 0.2195506
36340.0000000 0.1517813
36360.0000000 0.1947849
36380.0000000 0.1921315
36400.0000000 0.2306059
36420.0000000 0.2320539
36440.0000000 0.2597336
36460.0000000 0.2312868
36480.0000000 0.2441530
36500.0000000 0.2169084
36520.0000000 0.2403830
36540.0000000 0.2589985
36560.0000000 0.2388310
36580.0000000 0.1986982
36600.0000000 0.2649617
36620.0000000 0.2579603
36640.0000000 0.3363539
36660.0000000 0.2339043
36680.0000000 0.1920679
36700.0000000 0.2237001
36720.0000000 0.1683179
36740.0000000 0.1723768
36760.0000000 0.2278310
36780.0000000 0.1841932
36800.0000000 0.2535007
36820.0000000 0.2739014
36840.0000000 0.2886369
36860.0000000 0.1695076
36880.0000000 0.1965370
36900.0000000 0.2097772
36920.0000000 0.2490893
36940.0000000 0.2156212
36960.0000000 0.2656863
36980.0000000 0.2527846
37000.0000000 0.2541908
37020.0000000 0.2199968
37040.0000000 0.1856261
37060.0000000 0.2274889
37080.0000000 0.2178555
37100.0000000 0.2957361
37120.0000000 0.3138159
37140.0000000 0.2329918
37160.0000000 0.2646554
37180.0000000 0.3295619
37200.0000000 0.2601030
37220.0000000 0.2421176
37240.0000000 0.2218403
37260.0000000 0.1800136
37280.0000000 0.2545918
37300.0000000 0.2336027
37320.0000000 0.2067012
37340.0000000 0.1867788
37360.0000000 0.2279533
37380.0000000 0.2603783
37400.0000000 0.2409849
37420.0000000 0.1836417
37440.0000000 0.1851496
37460.0000000 0.2420901
37480.0000000 0.2300195
37500.0000000 0.2342406
37520.0000000 0.2176809
37540.0000000 0.2468618
37560.0000000 0.1955605
37580.0000000 0.2461303
37600.0000000 0.2495081
37620.0000000 0.2632601
37640.0000000 0.2099931
37660.0000000 0.1995099
37680.0000000 0.2045645
37700.0000000 0.2126557
37720.0000000 0.2155595
37740.0000000 0.2417912
37760.0000000 0.2034768
37780.0000000 0.1895168
37800.0000000 0.2429430
37820.0000000 0.2093254
37840.0000000 0.1974076
37860.0000000 0.1789643
37880.0000000 0.1541654
37900.0000000 0.1891111
37920.0000000 0.2352163
37940.0000000 0.2660316
37960.0000000 0.2898574
37980.0000000 0.2790409
38000.0000000 0.2448146
38020.0000000 0.1696488
38040.0000000 0.1714133
38060.0000000 0.1397698
38080.0000000 0.1561877
38100.0000000 0.1555592
38120.0000000 0.1560843
38140.0000000 0.1494506
38160.0000000 0.1740976
38180.0000000 0.1985746
38200.0000000 0.2019040
38220.0000000 0.1583590
38240.0000000 0.1560425
38260.0000000 0.1310162
38280.0000000 0.1667559
38300.0000000 0.1370559
38320.0000000 0.1598246
38340.0000000 0.1858496
38360.0000000 0.1457920
38380.0000000 0.1849749
38400.0000000 0.1729012
38420.0000000 0.1716665
38440.0000000 0.1512060
38460.0000000 0.1639878
38480.0000000 0.1899288
38500.0000000 0.2551713
38520.0000000 0.1632862
38540.0000000 0.2092422
38560.0000000 0.2054864
38580.0000000 0.1914216
38600.0000000 0.1474460
38620.0000000 0.1563185
38640.0000000 0.1489492
38660.0000000 0.1432783
38680.0000000 0.0994944
38700.0000000 0.2111513
38720.0000000 0.1828151
38740.0000000 0.2040409
38760.0000000 0.1536148
38780.0000000 0.1495929
38800.0000000 0.1276628
38820.0000000 0.1706432
38840.0000000 0.1565447
38860.0000000 0.1990105
38880.0000000 0.2244701
38900.0000000 0.1922426
38920.0000000 0.1629499
38940.0000000 0.1414738
38960.0000000 0.1238971
38980.0000000 0.1559208
39000.0000000 0.1179580
39020.0000000 0.1461579
39040.0000000 0.1441680
39060.0000000 0.1620079
39080.0000000 0.1617502
39100.0000000 0.1256942
39120.0000000 0.1393142
39140.0000000 0.1759280
39160.0000000 0.1392256
39180.0000000 0.1311318
39200.0000000 0.1744210
39220.0000000 0.1711338
39240.0000000 0.1744301
39260.0000000 0.1617162
39280.0000000 0.1548479
39300.0000000 0.1995704
39320.0000000 0.2046750
39340.0000000 0.2254463
39360.0000000 0.2069744
39380.0000000 0.2129353
39400.0000000 0.1747063
39420.0000000 0.2953496
39440.0000000 0.2101365
39460.0000000 0.1470009
39480.0000000 0.1373943
39500.0000000 0.1953246
39520.0000000 0.1449278
39540.0000000 0.1544733
39560.0000000 0.1988716
39580.0000000 0.2116119
39600.0000000 0.1459356
39620.0000000 0.1724414
39640.0000000 0.1633131
39660.0000000 0.2017524
39680.0000000 0.1896847
39700.0000000 0.1790310
39720.0000000 0.1400898
39740.0000000 0.1869298
39760.0000000 0.2149551
39780.0000000 0.1847726
39800.0000000 0.2494927
39820.0000000 0.1974136
39840.0000000 0.1780810
39860.0000000 0.1934259
39880.0000000 0.1944859
39900.0000000 0.1848313
39920.0000000 0.1669058
39940.0000000 0.1567184
39960.0000000 0.1746411
39980.0000000 0.1610844
40000.0000000 0.2072324
40020.0000000 0.2237519
40040.0000000 0.2268601
40060.0000000 0.2093858
40080.0000000 0.1846187
40100.0000000 0.1917248
40120.0000000 0.1788261
40140.0000000 0.2394993
40160.0000000 0.2406294
40180.0000000 0.2282689
40200.0000000 0.2566437
40220.0000000 0.2226028
40240.0000000 0.2480077
40260.0000000 0.2691875
40280.0000000 0.2460809
40300.0000000 0.2488763
40320.0000000 0.2443249
40340.0000000 0.2270560
40360.0000000 0.2354641
40380.0000000 0.1627267
40400.0000000 0.3042611
40420.0000000 0.2656702
40440.0000000 0.1975946
40460.0000000 0.2354333
40480.0000000 0.2498707
40500.0000000 0.2321557
40520.0000000 0.2294635
40540.0000000 0.2428710
40560.0000000 0.2523162
40580.0000000 0.1973723
40600.0000000 0.1924722
40620.0000000 0.1921107
40640.0000000 0.2065370
40660.0000000 0.1902321
40680.0000000 0.2079143
40700.0000000 0.2124189
40720.0000000 0.2055975
40740.0000000 0.1924301
40760.0000000 0.1632458
40780.0000000 0.1944845
40800.0000000 0.2181746
40820.0000000 0.1655896
40840.0000000 0.1651686
40860.0000000 0.2049577
40880.0000000 0.2240950
40900.0000000 0.2202394
40920.0000000 0.1672810
40940.0000000 0.2021324
40960.0000000 0.1859763
40980.0000000 0.2264920
41000.0000000 0.1907573
41020.0000000 0.2041786
41040.0000000 0.2283570
41060.0000000 0.2294464
41080.0000000 0.2250157
41100.0000000 0.2270110
41120.0000000 0.1547789
41140.0000000 0.1874750
41160.0000000 0.1648585
41180.0000000 0.2759073
41200.0000000 0.1928156
41220.0000000 0.1822810
41240.0000000 0.1772813
41260.0000000 0.2057940
41280.0000000 0.2258918
41300.0000000 0.2183385
41320.0000000 0.2592929
41340.0000000 0.2463999
41360.0000000 0.2848097
41380.0000000 0.2790717
41400.0000000 0.2585126
41420.0000000 0.2165774
41440.0000000 0.2320310
41460.0000000 0.2002528
41480.0000000 0.2284629
41500.0000000 0.2354862
41520.0000000 0.2564443
41540.0000000 0.2242069
41560.0000000 0.1943241
41580.0000000 0.1759903
41600.0000000 0.1915873
41620.0000000 0.1879421
41640.0000000 0.1778937
41660.0000000 0.1923384
41680.0000000 0.2016441
41700.0000000 0.1904679
41720.0000000 0.2162518
41740.0000000 0.1675035
41760.0000000 0.1964560
41780.0000000 0.2067442
41800.0000000 0.2407538
41820.0000000 0.1902500
41840.0000000 0.1725726
41860.0000000 0.1816015
41880.0000000 0.2542513
41900.0000000 0.2393238
41920.0000000 0.1326620
41940.0000000 0.1365232
41960.0000000 0.1615094
41980.0000000 0.1829045
42000.0000000 0.1692122
42020.0000000 0.2049814
42040.0000000 0.1812988
42060.0000000 0.1819066
42080.0000000 0.1467267
42100.0000000 0.2287171
42120.0000000 0.1897262
42140.0000000 0.1778589
42160.0000000 0.1954442
42180.0000000 0.1615581
42200.0000000 0.1601797
42220.0000000 0.1779643
42240.0000000 0.1771053
42260.0000000 0.1757969
42280.0000000 0.1709463
42300.0000000 0.2020459
42320.0000000 0.1775551
42340.0000000 0.2054066
42360.0000000 0.1949180
42380.0000000 0.1995538
42400.0000000 0.1914966
42420.0000000 0.2103456
42440.0000000 0.2014945
42460.0000000 0.1871974
42480.0000000 0.1932825
42500.0000000 0.1713538
42520.0000000 0.1903042
42540.0000000 0.2255571
42560.0000000 0.1999761
42580.0000000 0.1389955
42600.0000000 0.1789511
42620.0000000 0.1679980
42640.0000000 0.1540931
42660.0000000 0.1787601
42680.0000000 0.1488190
42700.0000000 0.2016198
42720.0000000 0.2621585
42740.0000000 0.2454935
42760.0000000 0.1674490
42780.0000000 0.1666140
42800.0000000 0.1871996
42820.0000000 0.1937697
42840.0000000 0.1996705
42860.0000000 0.2215436
42880.0000000 0.2313396
42900.0000000 0.2314563
42920.0000000 0.2030380
42940.0000000 0.2154719
42960.0000000 0.2165121
42980.0000000 0.1670698
43000.0000000 0.1755393
43020.0000000 0.2160809
43040.0000000 0.2146753
43060.0000000 0.1844002
43080.0000000 0.1860265
43100.0000000 0.1629378
43120.0000000 0.1641555
43140.0000000 0.1494428
43160.0000000 0.2108377
43180.0000000 0.2020860
43200.0000000 0.1505223
43220.0000000 0.2460212
43240.0000000 0.1365393
43260.0000000 0.2081074
43280.0000000 0.1655147
43300.0000000 0.1298228
43320.0000000 0.2406368
43340.0000000 0.2105711
43360.0000000 0.2201543
43380.0000000 0.1402636
43400.0000000 0.1364028
43420.0000000 0.1218465
43440.0000000 0.1509050
43460.0000000 0.1304194
43480.0000000 0.1537638
43500.0000000 0.2019449
43520.0000000 0.1959394
43540.0000000 0.1317261
43560.0000000 0.1640549
43580.0000000 0.1653274
43600.0000000 0.1747576
43620.0000000 0.1944518
43640.0000000 0.1575588
43660.0000000 0.1451935
43680.0000000 0.1719132
43700.0000000 0.1734617
43720.0000000 0.2295440
43740.0000000 0.2640546
43760.0000000 0.2587284
43780.0000000 0.2715403
43800.0000000 0.2334671
43820.0000000 0.2317399
43840.0000000 0.1892262
43860.0000000 0.2201726
43880.0000000 0.3019529
43900.0000000 0.2879259
43920.0000000 0.2346700
43940.0000000 0.2381241
43960.0000000 0.2543610
43980.0000000 0.2296062
44000.0000000 0.2333193
44020.0000000 0.2024535
44040.0000000 0.1913971
44060.0000000 0.1681806
44080.0000000 0.1405397
44100.0000000 0.1402311
44120.0000000 0.1465921
44140.0000000 0.2027232
44160.0000000 0.1171964
44180.0000000 0.2027679
44200.0000000 0.1858081
44220.0000000 0.1612846
44240.0000000 0.1647927
44260.0000000 0.1582028
44280.0000000 0.1662557
44300.0000000 0.1078994
44320.0000000 0.2438139
44340.0000000 0.1656749
44360.0000000 0.1990966
44380.0000000 0.1432000
44400.0000000 0.2159052
44420.0000000 0.1628435
44440.0000000 0.2082954
44460.0000000 0.2069926
44480.0000000 0.2085961
44500.0000000 0.1707527
44520.0000000 0.2384493
44540.0000000 0.2706899
44560.0000000 0.2747794
44580.0000000 0.2028292
44600.0000000 0.2027541
44620.0000000 0.1801114
44640.0000000 0.2292579
44660.0000000 0.1955669
44680.0000000 0.1926206
44700.0000000 0.1963467
44720.0000000 0.1632433
44740.0000000 0.1856496
44760.0000000 0.1633095
44780.0000000 0.1784884
44800.0000000 0.1665811
44820.0000000 0.1630359
44840.0000000 0.1847066
44860.0000000 0.1680371
44880.0000000 0.2055484
44900.0000000 0.2621777
44920.0000000 0.2402210
44940.0000000 0.2663510
44960.0000000 0.2340923
44980.0000000 0.2286091
45000.0000000 0.1944515
45020.0000000 0.2272552
45040.0000000 0.2206647
45060.0000000 0.2246430
45080.0000000 0.2120611
45100.0000000 0.2225674
45120.0000000 0.2556251
45140.0000000 0.2512790
45160.0000000 0.1943506
45180.0000000 0.1810504
45200.0000000 0.2273832
45220.0000000 0.2320119
45240.0000000 0.2720219
45260.0000000 0.2031852
45280.0000000 0.2119869
45300.0000000 0.2101575
45320.0000000 0.2023768
45340.0000000 0.1848478
45360.0000000 0.1985662
45380.0000000 0.1693381
45400.0000000 0.2115513
45420.0000000 0.2094412
45440.0000000 0.2310422
45460.0000000 0.2130637
45480.0000000 0.1613780
45500.0000000 0.1697018
45520.0000000 0.1943862
45540.0000000 0.2068263
45560.0000000 0.1757372
45580.0000000 0.1389778
45600.0000000 0.1554464
45620.0000000 0.1902744
45640.0000000 0.1946790
45660.0000000 0.1643445
45680.0000000 0.2177403
45700.0000000 0.2455931
45720.0000000 0.2140659
45740.0000000 0.2204824
45760.0000000 0.2051698
45780.0000000 0.2572915
45800.0000000 0.2316663
45820.0000000 0.2372877
45840.0000000 0.2179807
45860.0000000 0.2063852
45880.0000000 0.2199545
45900.0000000 0.1977871
45920.0000000 0.1997530
45940.0000000 0.1639069
45960.0000000 0.1708235
45980.0000000 0.1809475
46000.0000000 0.2045988
46020.0000000 0.2396679
46040.0000000 0.2335168
46060.0000000 0.2517296
46080.0000000 0.2689254
46100.0000000 0.2417764
46120.0000000 0.2391199
46140.0000000 0.2125848
46160.0000000 0.1997195
46180.0000000 0.2263754
46200.0000000 0.2567795
46220.0000000 0.2245477
46240.0000000 0.1927752
46260.0000000 0.1897131
46280.0000000 0.1905645
46300.0000000 0.1830084
46320.0000000 0.1963651
46340.0000000 0.1810916
46360.0000000 0.1795467
46380.0000000 0.1682100
46400.0000000 0.1534958
46420.0000000 0.1715238
46440.0000000 0.1856093
46460.0000000 0.2175461
46480.0000000 0.2003358
46500.0000000 0.1647540
46520.0000000 0.1905103
46540.0000000 0.2159756
46560.0000000 0.2029917
46580.0000000 0.1753165
46600.0000000 0.1668709
46620.0000000 0.2200469
46640.0000000 0.1772211
46660.0000000 0.2014827
46680.0000000 0.2051005
46700.0000000 0.1699895
46720.0000000 0.2482971
46740.0000000 0.2189403
46760.0000000 0.2393462
46780.0000000 0.2054068
46800.0000000 0.1715076
46820.0000000 0.1936639
46840.0000000 0.2404833
46860.0000000 0.2117181
46880.0000000 0.2625163
46900.0000000 0.2449178
46920.0000000 0.2236508
46940.0000000 0.2370017
46960.0000000 0.2223621
46980.0000000 0.2670120
47000.0000000 0.2425193
47020.0000000 0.2374154
47040.0000000 0.2480059
47060.0000000 0.2141436
47080.0000000 0.2300202
47100.0000000 0.2055983
47120.0000000 0.2990135
47140.0000000 0.3009986
47160.0000000 0.2885416
47180.0000000 0.2067352
47200.0000000 0.2567662
47220.0000000 0.2185835
47240.0000000 0.2212573
47260.0000000 0.2220811
47280.0000000 0.2285487
47300.0000000 0.2117650
47320.0000000 0.1707479
47340.0000000 0.2629390
47360.0000000 0.2881982
47380.0000000 0.2165335
47400.0000000 0.2598861
47420.0000000 0.2244437
47440.0000000 0.2071651
47460.0000000 0.2241360
47480.0000000 0.1770355
47500.0000000 0.2323952
47520.0000000 0.1930604
47540.0000000 0.2317139
47560.0000000 0.2330169
47580.0000000 0.2777096
47600.0000000 0.2706228
47620.0000000 0.1825604
47640.0000000 0.2086427
47660.0000000 0.1856441
47680.0000000 0.1965239
47700.0000000 0.1504809
47720.0000000 0.2019016
47740.0000000 0.2345280
47760.0000000 0.1990817
47780.0000000 0.1553821
47800.0000000 0.1955634
47820.0000000 0.1575650
47840.0000000 0.1406127
47860.0000000 0.2326435
47880.0000000 0.2176732
47900.0000000 0.1895604
47920.0000000 0.1801560
47940.0000000 0.1565324
47960.0000000 0.2078896
47980.0000000 0.2144357
48000.0000000 0.1623339
48020.0000000 0.1601849
48040.0000000 0.1372467
48060.0000000 0.1730015
48080.0000000 0.1815685
48100.0000000 0.1874076
48120.0000000 0.1135580
48140.0000000 0.1679456
48160.0000000 0.1997672
48180.0000000 0.2243361
48200.0000000 0.1975476
48220.0000000 0.1887259
48240.0000000 0.1881994
48260.0000000 0.1832339
48280.0000000 0.1431911
48300.0000000 0.1511290
48320.0000000 0.1931116
48340.0000000 0.1767213
48360.0000000 0.1951129
48380.0000000 0.1787174
48400.0000000 0.1438948
48420.0000000 0.1741989
48440.0000000 0.2364900
48460.0000000 0.1792871
48480.0000000 0.1640826
48500.0000000 0.1982673
48520.0000000 0.1929703
48540.0000000 0.2159107
48560.0000000 0.2284919
48580.0000000 0.1881164
48600.0000000 0.2067151
48620.0000000 0.2144805
48640.0000000 0.2247330
48660.0000000 0.2137741
48680.0000000 0.2424674
48700.0000000 0.1975261
48720.0000000 0.2032777
48740.0000000 0.2499660
48760.0000000 0.1956935
48780.0000000 0.1995031
48800.0000000 0.1819067
48820.0000000 0.2001198
48840.0000000 0.1968509
48860.0000000 0.2067611
48880.0000000 0.2014796
48900.0000000 0.2005550
48920.0000000 0.1564862
48940.0000000 0.2242822
48960.0000000 0.1892104
48980.0000000 0.1954284
49000.0000000 0.2106611
49020.0000000 0.1979050
49040.0000000 0.1634876
49060.0000000 0.1858648
49080.0000000 0.1927400
49100.0000000 0.1867754
49120.0000000 0.1609503
49140.0000000 0.2501789
49160.0000000 0.1991654
49180.0000000 0.2024792
49200.0000000 0.2194285
49220.0000000 0.2161143
49240.0000000 0.1686040
49260.0000000 0.1582476
49280.0000000 0.1708081
49300.0000000 0.1990378
49320.0000000 0.1863035
49340.0000000 0.1667935
49360.0000000 0.1722733
49380.0000000 0.1767855
49400.0000000 0.2266862
49420.0000000 0.2034660
49440.0000000 0.2371964
49460.0000000 0.1940415
49480.0000000 0.2269184
49500.0000000 0.2012334
49520.0000000 0.2392817
49540.0000000 0.1870274
49560.0000000 0.2879408
49580.0000000 0.2646801
49600.0000000 0.2090092
49620.0000000 0.2387001
[truncated: 8,019 more rows]

## Sheet: Figure2B_SA_SARS-CoV
Figure 2B Surface Contact Area for SARS-CoV:ACE2 MD Trajectory
Total(nm2) ACE2 SARS-CoV
364.247 274.756 106.722
365.669 277.272 105.185
363.258 273.724 106.700
367.170 275.427 107.267
365.875 275.443 106.214
365.670 274.307 107.028
363.085 272.553 105.089
364.894 276.573 105.219
362.857 273.708 105.569
364.436 275.171 104.170
367.548 276.210 106.621
372.101 279.030 106.721
374.139 279.476 107.981
367.751 279.472 104.261
363.907 276.299 104.032
365.195 276.742 105.803
365.094 278.541 103.828
365.941 278.286 103.939
364.442 278.258 102.630
367.424 279.911 104.840
367.526 279.031 104.985
361.191 275.666 102.998
363.191 277.317 103.667
365.475 279.005 103.507
362.229 276.152 104.243
362.761 276.093 105.207
364.684 276.733 103.494
364.874 277.750 106.538
363.465 276.116 105.203
366.703 278.258 106.717
365.633 279.599 103.762
367.400 279.426 105.179
366.949 279.984 105.663
367.598 280.195 105.613
369.035 280.522 106.149
365.621 281.040 102.881
369.763 283.386 103.928
370.041 282.709 105.940
366.850 278.648 106.252
361.427 275.472 104.166
368.061 278.015 107.624
364.084 277.265 104.734
368.542 280.371 105.037
369.400 283.392 103.589
365.466 277.771 105.126
366.061 277.986 105.423
366.457 278.125 105.601
363.819 277.583 104.021
367.150 280.294 103.812
364.432 276.869 104.725
361.291 274.285 104.174
363.235 274.868 104.962
367.097 278.814 105.943
360.113 273.701 103.360
362.317 276.160 103.566
360.923 273.701 104.668
360.182 272.078 105.435
361.918 275.820 103.182
365.858 278.835 103.491
366.902 278.702 104.709
370.432 281.714 106.647
368.397 278.595 106.917
369.401 279.664 106.693
366.089 280.674 103.357
364.259 276.896 104.372
369.476 279.180 106.580
369.699 278.684 106.395
366.725 278.485 105.078
365.691 277.504 104.573
365.979 279.476 102.564
367.826 279.520 106.619
367.717 280.851 104.259
361.146 274.463 103.802
366.144 277.143 106.093
364.183 277.448 103.870
364.350 277.438 104.606
368.935 279.157 106.381
366.659 277.198 105.248
367.601 279.601 104.286
364.645 276.453 104.976
368.679 280.024 104.877
366.460 280.018 103.418
363.037 279.284 101.082
367.620 278.911 106.810
360.814 272.980 104.457
365.215 277.677 105.594
363.352 275.140 104.763
361.501 276.582 102.626
362.738 275.613 103.812
363.510 274.464 106.135
366.728 277.360 103.407
362.195 274.189 103.641
360.891 273.865 103.850
362.625 274.078 105.434
363.991 276.807 103.666
362.135 275.830 103.231
368.575 279.373 104.322
368.474 281.550 103.644
365.949 278.868 103.622
367.982 280.356 103.756
368.409 280.593 104.282
365.639 278.555 104.282
364.800 279.805 102.385
362.869 279.352 101.253
366.607 281.267 102.403
366.044 280.731 102.030
367.431 281.047 102.082
362.738 277.178 102.771
364.152 276.521 103.777
365.890 279.631 102.858
366.560 280.459 103.470
367.278 281.251 102.616
363.897 278.161 103.262
364.740 278.563 102.513
364.379 277.023 103.236
365.282 278.414 104.745
366.539 279.817 102.868
367.822 279.658 104.393
368.333 282.069 103.078
364.732 278.504 103.509
363.766 278.113 103.248
362.386 276.922 102.982
368.474 280.053 105.239
367.445 279.843 105.130
367.067 279.821 105.630
364.019 278.424 104.382
369.392 282.124 104.574
365.964 278.732 104.408
365.228 280.018 103.223
370.782 282.222 106.016
367.346 280.496 103.312
368.341 280.588 106.023
363.962 277.825 104.242
363.302 277.431 103.524
364.024 277.167 104.166
364.976 280.486 103.796
364.196 277.294 105.195
366.635 281.955 103.295
367.026 281.160 104.550
365.840 279.203 105.835
368.553 283.451 104.810
363.479 275.934 106.603
363.994 276.090 107.184
363.365 277.661 104.855
366.096 279.503 105.987
362.768 277.136 105.159
365.258 279.625 106.203
361.958 276.074 104.730
369.082 280.200 107.484
360.170 275.010 103.610
364.445 278.435 105.173
369.271 282.262 106.047
366.836 278.898 106.635
365.630 277.059 107.443
361.914 277.204 104.121
362.750 277.608 104.356
362.388 276.978 104.067
370.931 282.932 107.383
366.486 277.374 107.158
363.937 276.120 106.885
362.222 274.425 106.208
361.300 276.800 103.491
359.798 274.406 103.977
361.812 276.041 104.173
358.611 274.116 103.264
363.966 276.483 105.599
366.529 279.151 106.334
363.801 275.709 106.174
361.491 276.647 104.772
364.107 277.035 106.501
362.573 274.668 106.042
358.496 274.783 102.393
358.662 275.527 102.838
360.755 276.802 103.070
364.282 278.657 103.391
359.347 273.904 104.266
360.495 276.820 101.925
360.283 275.518 103.898
361.198 275.783 103.700
362.988 275.951 105.543
368.048 279.301 106.788
356.696 272.158 103.461
360.075 274.449 103.353
365.849 277.619 106.676
361.711 276.626 104.419
359.217 272.850 104.359
362.377 276.737 104.321
366.443 281.671 104.419
362.182 278.020 103.177
361.220 279.082 101.717
360.779 275.168 103.355
361.434 277.895 102.590
364.149 279.083 105.605
366.270 280.548 104.074
363.070 279.977 100.550
368.985 282.009 105.656
366.672 280.602 104.822
365.001 280.433 103.115
365.742 280.743 102.529
365.934 279.702 102.860
360.941 274.388 103.867
363.659 278.481 102.113
364.968 279.043 103.359
362.093 277.151 102.926
363.429 278.306 102.970
364.091 278.965 103.980
365.439 278.853 105.540
368.536 280.968 105.323
362.442 276.543 104.639
363.706 277.266 104.013
359.229 276.046 100.481
360.474 273.733 103.850
365.026 280.157 102.913
361.697 274.444 104.783
358.324 272.951 102.833
360.497 274.870 103.982
364.262 280.089 103.101
367.313 281.293 102.849
365.431 279.948 104.052
367.381 282.298 103.266
365.987 278.936 105.128
366.066 281.422 102.589
369.135 282.928 104.261
366.646 280.983 103.655
367.217 282.567 102.777
372.264 286.717 104.215
374.087 287.790 103.956
367.602 283.388 102.427
371.299 285.052 104.381
368.077 283.830 102.333
368.490 283.313 103.143
366.017 282.733 102.576
363.979 280.953 101.846
368.131 282.781 102.525
364.876 278.366 104.346
362.401 278.222 102.346
365.286 282.384 101.495
367.882 282.916 102.853
364.033 280.875 102.071
368.658 282.958 104.346
370.615 285.856 103.223
362.800 279.036 102.044
365.052 282.044 102.199
361.278 277.733 101.431
364.231 281.835 101.296
358.344 276.105 101.040
365.069 279.270 103.486
364.145 280.017 101.830
359.620 276.879 100.906
361.859 280.031 100.611
361.516 277.654 103.014
361.775 277.766 101.754
363.504 279.756 103.090
363.812 278.446 103.939
367.503 281.763 104.228
365.101 279.689 102.796
363.790 277.829 104.589
362.112 278.200 103.155
361.469 275.791 104.393
361.902 276.147 104.207
361.394 275.410 103.514
364.829 279.658 103.996
360.958 274.654 104.460
363.157 279.191 102.253
362.909 277.436 103.532
364.155 279.329 102.802
366.208 284.460 103.320
368.485 283.809 103.172
366.189 282.573 102.262
367.540 283.008 103.084
366.438 282.222 102.989
364.331 279.301 103.589
368.792 282.233 104.942
365.373 279.085 105.204
362.483 278.009 103.253
364.896 277.688 105.691
363.036 280.170 102.360
363.751 278.593 103.389
367.179 281.885 104.779
364.134 279.048 104.192
362.576 277.412 103.132
368.717 282.537 104.941
366.022 279.120 105.096
367.543 280.966 104.678
369.593 282.786 105.679
366.850 279.883 105.135
367.594 282.614 103.600
369.248 282.837 104.352
367.445 284.023 102.270
370.201 284.206 104.298
362.240 280.021 102.212
363.090 277.605 104.493
365.591 280.314 103.924
370.481 284.016 104.331
368.921 282.751 104.023
364.100 281.666 101.823
367.115 281.810 103.090
365.135 280.349 102.872
360.348 276.674 102.559
358.067 273.388 103.457
361.816 275.844 103.854
361.756 278.618 101.465
362.429 277.300 103.871
364.328 277.785 104.305
361.472 277.181 103.307
364.791 279.794 102.649
365.844 278.662 104.925
364.115 279.789 102.108
361.833 277.106 102.784
361.831 276.602 103.053
361.181 275.889 102.621
360.552 275.844 102.102
360.487 274.879 103.309
360.245 273.743 103.693
360.731 275.133 103.281
358.585 272.296 104.004
360.826 274.121 104.283
358.384 273.766 102.670
356.850 270.403 104.648
354.623 270.743 101.593
355.853 271.253 102.564
359.896 275.705 101.865
362.380 275.749 104.072
360.277 275.037 104.131
358.913 272.333 104.664
360.895 276.463 104.544
363.173 277.912 103.028
358.470 273.373 103.077
358.644 275.651 102.307
358.708 275.039 101.622
358.315 273.060 103.395
356.509 273.201 102.072
358.815 275.297 102.856
360.049 276.702 101.984
362.186 278.061 101.299
359.449 276.016 101.336
356.967 274.259 101.018
356.345 272.024 102.526
352.187 268.651 102.434
352.925 271.968 100.360
355.600 272.515 101.847
356.942 275.025 100.572
356.789 273.880 101.651
357.490 274.836 101.442
358.079 273.363 103.506
358.118 273.960 102.023
357.513 272.158 103.237
356.792 272.919 101.651
358.148 272.575 103.586
359.602 272.716 103.933
358.620 273.255 102.628
357.452 272.230 102.916
361.845 275.704 105.489
355.816 273.318 101.946
359.617 276.050 102.026
359.038 275.425 102.453
354.325 272.402 101.273
355.367 272.502 102.099
360.441 274.927 104.430
356.933 273.265 102.830
356.982 272.826 103.516
352.576 271.633 100.385
356.988 274.117 101.690
354.115 272.518 100.743
358.014 274.317 102.169
356.403 273.247 101.620
359.268 275.695 102.121
354.513 273.082 99.863
355.702 273.387 101.413
356.609 274.979 99.598
357.544 274.260 101.717
355.234 272.155 101.608
357.183 271.334 103.284
359.119 275.963 102.113
357.865 275.221 102.178
357.252 273.737 101.935
360.265 274.312 103.617
357.231 272.567 102.282
357.819 273.008 102.329
356.054 271.293 102.904
354.711 270.947 102.573
355.618 272.328 100.875
356.441 271.414 103.829
354.648 271.821 101.836
354.746 272.361 101.479
358.833 272.834 104.939
356.951 270.435 104.479
355.032 269.666 102.657
356.743 272.121 102.725
355.400 271.447 101.708
355.424 271.350 102.332
353.873 270.586 101.053
358.120 271.207 104.308
360.136 273.261 104.155
357.224 273.767 101.961
357.929 272.514 104.518
356.456 273.478 100.127
356.162 269.100 104.643
354.522 271.573 101.645
355.699 273.475 100.693
354.457 272.180 100.731
357.245 273.385 103.458
354.171 270.762 101.274
351.852 268.320 102.851
354.032 272.220 101.136
358.814 275.296 103.384
353.685 271.391 101.226
352.557 269.525 103.092
350.922 269.442 100.960
353.117 272.827 99.575
354.351 271.654 101.659
353.846 269.708 102.544
353.298 269.391 103.092
356.498 271.964 103.627
355.038 272.651 100.910
353.957 268.764 103.820
359.720 273.960 102.805
356.879 273.660 101.374
356.487 272.075 103.205
356.620 272.102 103.556
352.402 270.383 101.580
351.687 269.962 100.486
352.678 270.633 100.717
353.469 272.739 101.521
351.525 269.691 102.081
351.470 270.384 100.542
358.562 275.469 103.310
357.131 275.293 102.657
353.717 270.484 102.026
358.448 274.892 103.117
360.513 274.779 103.988
356.922 272.164 103.533
356.152 272.228 102.452
359.812 275.252 102.451
360.682 275.907 103.947
358.315 274.451 102.858
359.078 274.647 103.429
353.640 271.398 101.992
350.481 267.799 101.779
354.209 271.531 102.327
354.804 270.747 103.119
352.909 269.331 102.850
354.017 271.050 101.098
356.538 271.569 104.675
355.617 270.435 102.840
355.713 271.236 102.617
355.325 269.230 104.334
356.827 270.522 106.325
356.577 269.622 104.469
357.743 270.757 105.555
359.958 273.792 102.940
353.483 268.849 102.384
358.198 271.806 104.308
355.075 271.186 102.615
357.378 272.953 102.442
355.254 268.833 103.975
357.249 269.192 103.809
353.831 268.225 102.490
354.430 267.926 103.289
354.592 268.435 103.255
353.677 267.090 103.753
355.343 269.382 103.412
357.600 270.926 104.492
359.373 271.904 103.912
357.803 270.145 105.016
355.064 268.899 104.173
358.244 271.330 104.615
358.409 270.432 105.122
352.380 263.748 106.725
353.604 268.899 102.152
351.376 264.698 103.935
356.126 267.964 105.195
354.112 266.817 103.986
358.702 269.556 105.894
358.110 266.844 107.163
356.290 270.180 101.565
356.813 268.673 104.286
356.163 266.073 106.196
355.938 267.703 105.057
363.786 271.180 108.849
362.165 271.417 106.778
360.153 271.407 105.816
360.945 273.337 103.888
356.885 269.184 105.024
362.416 273.322 107.497
359.541 270.102 105.867
360.160 269.636 107.310
358.008 270.327 105.612
356.061 270.296 103.915
353.207 266.812 103.888
354.294 266.471 104.980
355.688 270.014 103.910
356.605 269.882 103.906
355.161 266.662 106.149
354.436 267.827 105.075
356.634 269.412 105.559
353.161 267.897 103.674
352.751 267.989 102.596
354.233 268.912 103.152
358.932 269.603 106.076
359.303 269.458 106.719
358.750 270.071 105.147
353.139 265.972 104.519
355.297 267.345 106.586
361.524 272.870 105.659
354.072 270.493 102.001
358.526 271.514 104.814
359.942 271.922 106.124
360.382 271.830 106.286
359.721 270.422 106.321
362.321 273.624 106.530
355.616 268.578 104.880
356.881 270.933 103.898
359.083 271.575 105.441
355.696 270.945 103.191
358.606 270.830 104.711
359.176 272.661 104.579
359.765 273.138 104.316
357.363 271.569 103.231
359.072 271.095 105.445
363.890 276.605 104.683
365.642 279.940 103.472
358.389 273.711 102.480
360.624 273.365 105.875
364.152 275.413 106.850
365.292 276.924 105.902
361.336 275.407 103.520
363.263 275.916 104.807
361.211 274.052 104.544
363.168 275.434 105.895
363.196 273.043 106.990
363.519 273.516 107.805
364.231 276.115 105.069
361.839 273.921 106.064
364.135 274.793 107.238
364.827 276.360 106.929
362.062 273.472 105.814
359.766 272.509 104.492
357.201 270.619 103.802
356.222 270.850 103.377
356.793 269.775 105.388
362.439 275.263 104.960
361.893 275.140 103.883
359.671 272.854 105.779
360.416 272.156 105.181
358.883 272.210 103.943
360.551 272.469 104.718
360.656 272.882 103.664
359.923 272.705 105.031
356.695 269.801 103.740
364.595 275.021 106.402
356.819 268.932 105.586
360.848 271.475 107.464
359.374 271.282 104.730
362.467 274.819 105.088
356.638 271.017 103.286
357.332 267.908 106.536
360.254 270.864 106.792
365.091 276.315 106.260
358.584 272.917 103.586
355.680 271.924 101.528
355.914 269.762 104.708
355.975 269.475 104.440
353.358 267.888 103.444
356.474 269.181 104.862
355.610 269.942 103.881
358.638 272.877 103.810
353.146 266.883 104.034
357.923 272.987 103.133
355.495 268.972 104.460
358.982 272.493 105.062
355.027 270.121 103.071
357.770 269.976 104.973
360.059 271.272 105.308
354.019 266.224 104.710
361.703 273.684 105.803
358.911 272.043 104.046
358.149 271.626 103.079
361.792 273.702 105.088
361.264 272.841 105.741
358.604 273.606 102.140
361.551 272.315 105.799
359.628 272.768 104.144
358.712 270.054 106.238
357.777 269.758 104.974
360.262 272.716 105.207
359.193 272.071 104.253
360.197 273.819 104.245
360.435 272.286 105.120
360.565 273.976 104.107
357.269 271.480 103.326
355.685 269.477 103.775
355.667 269.384 104.098
357.653 273.124 103.209
358.002 271.700 104.246
359.746 274.611 103.710
358.800 271.180 106.487
357.843 270.369 104.438
354.758 269.073 104.399
355.509 271.071 102.859
357.736 271.657 103.902
354.293 267.524 105.253
352.406 266.698 104.115
355.030 271.439 101.153
354.711 269.735 102.636
356.172 270.545 103.213
354.618 267.836 106.123
358.579 271.640 104.921
356.518 271.746 103.032
352.453 267.914 102.793
359.536 273.847 103.209
357.478 271.524 103.592
354.241 269.006 103.726
356.102 271.169 103.717
360.532 274.372 102.502
357.491 270.774 105.444
358.686 271.212 105.945
357.720 270.692 103.940
357.281 270.458 105.531
360.396 273.942 104.450
362.301 275.634 103.793
360.978 274.389 105.314
354.468 271.598 102.386
360.311 273.867 104.333
360.349 272.851 106.044
356.413 272.499 103.370
355.135 270.142 102.958
357.913 272.053 104.593
359.340 275.316 103.930
359.279 271.704 105.984
357.670 272.477 102.770
359.508 272.726 105.617
354.494 269.833 103.913
355.062 270.653 103.827
354.319 267.811 104.543
353.375 267.442 104.600
355.180 269.331 104.773
357.129 270.664 105.545
352.372 268.700 103.198
353.407 270.123 102.177
359.222 273.396 105.207
353.740 270.897 101.987
355.082 270.376 104.058
353.458 269.177 102.949
353.152 268.728 103.487
357.097 271.510 103.766
351.939 266.966 104.022
358.043 271.227 105.682
356.805 271.618 105.141
358.982 272.640 105.890
355.666 270.227 105.095
352.401 267.354 105.040
356.395 271.065 104.677
354.211 268.707 103.984
352.505 267.163 103.835
353.745 268.877 103.874
353.018 266.911 104.798
348.716 264.537 103.739
352.764 267.163 103.792
354.299 266.853 105.550
355.032 268.368 105.243
353.772 267.532 105.637
357.168 269.527 106.252
354.872 267.319 105.928
355.369 266.684 105.629
355.089 267.920 103.875
356.358 268.339 105.273
354.458 266.020 106.621
351.612 266.941 103.218
357.491 269.431 105.506
352.946 268.513 103.718
350.398 264.769 104.265
353.800 268.435 104.344
354.929 269.072 103.664
355.298 269.664 104.935
356.603 270.113 104.488
356.814 271.290 104.792
355.824 270.124 103.550
356.244 268.815 104.496
352.596 267.071 102.872
351.908 265.925 103.131
354.535 268.443 102.296
354.195 266.775 103.902
356.868 268.704 105.033
354.138 268.022 103.918
354.589 267.420 104.132
355.900 267.934 104.731
357.060 270.671 103.553
361.053 272.308 104.459
354.947 267.970 104.079
354.183 270.542 100.196
352.477 264.916 103.189
352.175 268.425 100.887
356.873 272.669 101.829
352.815 269.083 100.142
357.592 270.695 102.598
357.642 271.633 102.521
353.346 268.365 101.190
352.729 267.280 102.205
357.828 271.126 104.046
358.798 270.865 104.846
359.335 271.019 104.749
355.227 269.198 102.789
358.376 272.457 104.157
356.743 269.537 103.923
355.616 270.375 102.097
352.001 267.586 103.037
360.335 274.235 103.865
356.983 270.527 103.082
359.466 270.131 106.185
356.542 268.683 104.816
355.678 270.527 102.880
354.327 266.798 104.034
358.429 271.756 104.162
358.708 270.373 105.493
356.758 269.612 105.005
352.762 267.357 103.060
360.275 273.239 104.273
357.782 270.316 104.987
357.788 269.327 105.593
357.081 268.516 104.968
359.418 268.770 106.447
361.768 273.879 104.011
359.295 271.488 104.979
357.597 269.785 106.094
362.581 272.971 105.587
356.390 267.271 105.579
359.438 270.889 105.624
359.348 268.771 108.047
362.642 273.356 106.511
360.665 274.179 104.453
357.753 271.612 104.073
357.630 270.225 104.899
358.256 270.849 105.067
360.116 271.662 105.293
358.113 270.593 104.368
354.763 267.724 104.049
359.925 271.848 105.398
352.661 266.188 103.546
352.650 265.054 103.948
358.190 269.715 105.386
362.150 272.313 106.185
356.936 267.971 105.799
360.380 271.539 106.334
357.644 268.752 106.680
355.896 266.694 105.790
356.848 269.452 104.252
357.982 268.492 106.811
359.102 269.236 105.898
357.589 268.415 105.866
361.498 271.307 105.720
357.827 270.557 103.920
361.334 272.198 106.641
357.173 270.740 103.366
358.950 270.637 103.553
351.748 265.143 103.092
360.529 270.981 106.173
356.285 269.441 103.685
360.780 271.838 105.869
359.342 271.363 105.479
360.041 274.517 103.563
357.094 270.941 103.679
359.100 272.172 103.313
358.262 271.753 103.514
360.990 274.266 104.532
356.382 271.471 104.544
360.111 275.028 103.946
361.484 275.146 103.655
359.139 274.555 102.899
355.984 269.951 104.296
357.826 270.885 104.966
356.701 269.713 105.139
357.664 271.265 105.077
360.593 274.791 103.971
358.357 272.559 103.284
357.793 271.931 103.553
358.469 271.530 105.389
357.611 270.696 105.054
356.273 270.450 103.906
358.012 272.235 104.083
357.813 272.322 103.124
356.616 270.510 103.785
359.712 275.379 102.882
361.116 275.534 102.810
362.962 275.517 106.653
362.150 276.222 104.523
362.109 277.322 103.569
364.837 276.621 107.219
362.903 275.891 104.593
361.613 275.702 104.062
354.504 270.037 103.159
361.055 275.064 104.365
362.021 275.090 104.861
363.955 277.024 104.602
361.519 274.288 104.442
366.706 275.412 107.719
360.202 271.380 106.208
361.886 272.673 105.895
361.644 274.273 104.623
363.760 274.774 106.023
361.798 273.696 105.262
360.057 271.762 106.496
364.395 276.378 105.711
362.341 274.796 105.698
361.523 274.470 105.248
363.337 274.370 106.417
364.549 275.877 105.664
361.205 273.886 105.190
361.544 275.298 104.287
358.967 275.545 101.364
357.079 270.624 105.399
360.314 275.062 103.794
358.430 273.058 104.584
363.909 276.811 104.766
361.703 274.447 105.427
360.898 274.129 102.615
359.055 271.993 103.782
356.030 269.283 103.590
360.581 272.385 105.295
363.135 274.727 105.664
363.187 273.287 106.629
365.541 276.242 105.734
362.523 275.093 104.337
361.365 273.357 105.492
364.069 275.766 105.718
362.038 274.310 105.132
362.134 274.641 104.073
363.948 275.765 104.671
361.630 273.850 105.248
361.224 273.601 104.813
358.809 268.353 107.960
363.660 271.701 108.542
364.097 273.253 107.833
363.505 274.087 107.301
364.227 276.002 105.987
363.871 273.647 106.814
359.971 274.727 103.047
360.389 273.016 105.268
362.964 273.233 107.698
360.617 271.253 107.023
359.192 271.315 106.125
361.121 274.223 105.423
356.817 269.054 104.207
367.458 276.281 108.700
363.179 272.415 108.042
362.144 271.550 106.249
364.156 272.430 109.598
363.730 271.395 110.525
360.895 270.528 108.079
361.582 271.479 108.157
363.656 274.474 107.751
359.664 270.861 105.993
359.567 270.046 106.942
360.492 271.487 107.402
356.323 268.094 106.705
358.445 269.284 106.966
357.331 269.096 105.067
354.876 267.120 105.192
361.294 271.973 106.216
357.767 268.906 106.262
359.441 270.051 105.604
359.702 270.950 105.179
359.903 269.728 108.148
358.835 269.120 106.340
359.980 272.070 104.845
357.581 268.593 105.844
361.326 272.334 105.718
357.849 269.060 105.274
369.937 278.489 108.073
365.290 275.242 107.403
362.255 272.584 107.133
361.713 273.469 105.980
360.260 272.881 104.813
358.502 272.065 104.815
359.604 272.927 104.692
358.624 270.426 104.822
360.912 272.291 105.967
357.521 268.963 105.935
362.051 270.976 107.716
361.665 273.216 104.915
361.499 272.219 106.367
364.715 275.217 106.769
366.426 275.373 107.789
364.348 274.943 106.986
364.181 276.212 105.154
359.233 270.149 106.496
360.120 272.540 106.168
358.750 271.017 106.610
360.594 271.799 107.658
358.914 269.366 108.235
365.246 275.083 108.513
361.332 270.254 109.133
360.061 270.576 106.381
360.319 271.557 107.245
363.469 273.481 106.974
359.867 272.176 105.583
358.282 271.046 106.522
363.830 275.366 106.310
360.448 271.766 106.515
358.117 270.505 104.854
359.080 270.527 106.932
358.137 272.411 104.087
357.191 271.056 103.324
358.882 270.221 106.536
360.902 274.122 105.049
359.902 274.451 105.281
361.469 274.905 105.102
362.710 276.536 104.597
364.608 275.385 107.336
365.650 276.841 105.631
362.802 274.820 106.099
363.448 276.442 104.610
361.564 273.001 105.747
360.374 271.726 106.175
363.632 274.726 107.360
359.563 271.913 105.998
354.699 269.913 103.190
358.660 271.532 105.669
362.419 276.271 104.329
360.502 272.367 106.331
357.327 270.763 104.250
354.341 267.789 104.314
357.250 270.159 105.122
357.063 271.439 104.299
354.879 268.635 104.754
358.985 272.938 104.956
354.526 266.831 105.867
353.693 266.577 105.848
355.278 269.190 104.236
356.558 267.476 106.644
357.817 270.940 105.701
360.426 272.443 106.640
362.716 274.871 106.369
358.639 268.663 107.178
361.120 273.995 104.620
359.031 270.163 106.383
359.818 273.828 103.549
356.792 268.434 105.572
357.664 271.672 104.090
362.956 276.187 104.932
358.331 270.477 105.134
360.732 271.976 106.017
359.448 272.323 105.517
361.377 273.887 104.518
360.998 272.623 105.240
359.355 271.764 104.515
359.018 272.217 105.932
360.581 269.980 105.379
362.525 272.610 106.931
362.981 273.781 106.572
363.956 275.145 106.478
361.488 273.489 105.669
361.811 272.043 107.384
360.013 273.326 104.841
359.836 270.228 107.380
362.047 272.951 107.497
360.245 271.491 104.687
358.909 272.501 103.957
364.260 275.935 105.966
362.103 275.507 104.243
360.807 271.161 106.658
358.165 269.142 106.042
358.942 271.032 104.934
360.325 273.451 103.909
355.319 268.599 104.096
363.996 275.492 105.749
362.721 273.614 106.102
360.547 271.767 105.987
361.167 272.183 107.074
357.971 270.776 106.105
358.211 269.438 106.356
356.907 268.096 106.096
361.405 269.327 110.690
357.196 269.380 106.530
357.589 268.495 106.114
359.486 269.984 107.206
360.156 271.344 105.304
359.542 270.986 106.481
359.709 272.607 106.505
359.972 273.958 105.278
359.846 272.304 106.016
355.330 268.767 104.989
355.226 267.996 105.600
357.537 269.544 106.500
358.849 272.744 104.843
356.670 269.956 107.572
356.262 269.789 105.950
358.423 272.298 105.868
353.872 267.750 106.043
358.562 270.213 107.691
362.271 272.981 108.452
356.432 267.691 107.591
355.308 266.036 108.659
358.611 272.623 105.836
357.022 268.417 107.659
354.930 269.495 105.370
354.395 269.011 106.392
360.503 273.671 106.453
353.864 267.565 104.516
358.566 271.530 105.930
361.402 273.618 106.189
358.612 270.975 106.767
357.715 272.784 103.635
357.511 271.527 105.149
357.818 271.904 105.419
359.008 271.838 105.791
356.325 270.173 105.524
357.298 274.128 101.993
358.393 272.107 104.756
354.792 267.802 104.559
358.127 271.099 104.627
358.129 271.564 104.717
361.085 273.898 106.067
357.468 271.293 104.944
357.493 272.464 103.496
359.271 273.632 103.970
359.049 274.399 103.275
358.891 272.828 103.518
359.355 272.029 104.810
361.356 272.287 107.885
361.873 273.050 106.888
360.162 272.694 105.174
358.073 271.089 104.127
362.279 273.087 107.070
363.793 275.424 105.250
358.981 272.568 103.766
362.544 274.672 105.905
358.566 269.800 105.856
361.519 274.828 104.201
361.258 272.590 106.070
359.792 272.755 105.375
358.397 271.850 105.165
358.767 273.200 104.185
360.411 273.554 105.282
361.874 275.599 104.665
359.540 273.214 105.567
360.434 271.737 107.014
359.475 273.571 104.296
358.166 271.929 104.699
361.446 273.419 106.310
362.832 274.988 106.988
361.484 272.084 107.384
361.064 274.913 105.030
363.825 275.141 107.785
364.032 274.120 107.898
362.451 272.722 108.210
363.746 274.091 107.517
361.661 272.461 106.478
363.356 273.685 107.534
361.303 271.972 105.633
362.911 273.522 105.854
358.762 273.012 102.622
365.603 274.672 108.197
365.208 276.177 107.325
363.932 274.530 107.839
361.432 274.427 105.691
363.303 275.252 107.583
361.951 273.830 106.853
362.562 278.489 102.743
366.403 278.425 107.265
365.462 277.820 107.606
362.407 275.490 106.430
368.851 279.203 108.109
368.086 279.541 106.710
364.912 276.937 106.207
369.428 281.852 107.447
367.796 279.344 106.651
361.413 275.940 104.899
364.732 276.201 107.720
360.743 274.057 105.477
361.697 275.863 104.589
366.071 278.734 106.898
365.664 279.128 106.287
361.706 274.219 106.335
366.731 276.963 108.492
365.189 276.224 107.656
363.103 276.213 106.294
363.672 275.868 106.813
363.676 278.441 104.785
362.528 275.903 104.713
363.706 277.895 104.675
364.805 279.450 104.955
363.511 276.084 105.803
362.846 278.117 104.658
360.033 273.979 105.561
363.370 276.162 105.926
365.068 277.143 106.159
357.980 272.741 103.829
366.837 277.488 108.232
365.363 278.511 104.727
366.837 279.068 104.813
364.175 274.604 108.176
362.100 276.244 103.841
366.370 278.876 105.962
359.904 273.026 105.002
360.485 271.769 106.647
363.551 277.337 104.510
358.471 273.574 104.144
359.014 274.270 103.501
359.771 273.964 104.033
358.726 273.145 103.996
361.347 273.980 104.882
362.782 274.219 106.133
361.028 274.235 104.986
362.557 274.829 106.726
357.662 271.686 104.793
361.646 275.127 104.898
360.320 274.896 104.039
356.743 272.755 103.084
359.125 275.643 103.071
359.669 273.628 105.864
358.967 274.891 103.847
359.724 274.332 104.380
357.546 271.963 103.655
355.975 271.587 102.570
358.787 273.599 104.640
362.886 275.573 107.196
359.817 273.613 104.964
351.967 270.445 101.543
357.940 274.791 103.338
352.553 270.718 101.325
359.027 274.955 104.140
358.818 273.421 104.489
354.334 270.889 103.308
359.580 274.439 104.005
354.992 272.535 102.476
355.181 271.584 102.882
355.499 270.870 104.155
356.676 272.367 102.019
358.139 275.324 101.527
356.115 273.225 102.110
353.883 271.530 101.012
355.269 271.558 101.914
357.869 272.919 102.811
359.426 272.234 105.258
356.501 271.155 103.668
359.242 274.817 103.963
356.635 271.805 104.345
359.210 273.454 103.475
359.781 274.664 104.115
362.913 275.293 105.298
356.395 271.719 103.727
358.972 273.723 103.403
357.744 273.716 102.810
359.568 274.548 103.875
357.963 272.340 103.846
365.713 277.277 107.155
361.266 272.920 107.030
364.707 275.156 108.398
359.784 273.443 105.711
363.925 276.007 107.005
363.009 275.290 107.292
360.596 273.068 106.828
364.133 275.454 107.102
361.861 273.434 106.558
364.958 274.880 108.315
360.150 270.780 107.874
358.626 272.206 105.410
360.989 272.262 108.306
358.221 271.807 105.517
356.547 268.831 106.875
358.280 270.520 106.256
360.382 272.558 106.399
357.819 272.098 104.921
362.873 276.342 105.497
361.508 273.799 106.053
359.953 272.132 106.514
358.841 273.525 105.128
360.063 275.135 104.466
361.845 274.819 106.509
363.911 276.504 106.506
364.376 277.548 107.188
356.273 271.968 104.410
360.602 274.508 105.964
361.374 274.477 106.585
356.971 272.234 105.313
359.881 273.592 106.168
357.814 272.501 104.308
357.821 272.106 104.387
362.317 276.359 104.873
364.358 276.196 108.545
360.558 272.916 107.043
360.957 274.509 105.790
359.235 271.787 105.661
359.248 272.153 105.479
361.840 273.617 105.823
362.841 275.573 105.896
360.105 274.080 104.027
362.180 275.149 105.554
356.155 270.056 105.002
360.524 274.006 105.376
357.588 270.054 106.180
364.823 274.778 108.272
362.806 273.901 107.859
361.161 275.388 105.612
363.591 274.743 107.597
360.987 272.915 107.007
360.963 273.345 106.741
365.412 277.067 107.650
359.210 273.169 105.384
362.005 272.495 107.538
364.225 278.883 103.876
359.457 273.873 105.116
365.174 277.172 106.629
365.736 278.654 105.206
363.559 277.838 105.153
367.336 277.219 108.577
365.444 276.443 107.804
364.033 275.113 107.087
363.610 277.034 106.362
365.207 277.172 107.157
359.952 273.629 104.848
354.671 270.017 102.959
360.815 275.312 104.132
360.687 274.211 105.557
361.945 275.435 105.807
363.353 275.717 105.917
365.496 276.797 106.831
360.303 273.936 105.100
360.041 273.415 104.539
360.153 274.635 104.998
359.155 274.223 103.209
357.805 271.701 106.218
358.720 271.035 106.292
361.263 275.153 104.181
360.675 274.037 105.284
363.595 276.043 105.395
364.890 277.511 106.658
364.253 274.318 106.701
361.212 274.555 104.889
362.819 274.852 106.613
361.626 274.561 104.397
365.520 276.071 106.052
364.535 275.062 107.090
361.818 274.437 105.302
362.098 272.837 106.527
364.915 275.369 107.617
363.501 276.321 105.125
363.013 275.511 105.097
364.274 276.480 105.068
360.092 274.270 104.171
365.197 280.063 103.279
364.300 276.134 106.114
364.938 276.604 105.239
360.465 274.101 104.956
360.372 274.521 103.690
363.047 278.058 103.843
358.324 273.860 103.323
358.155 272.858 104.387
362.101 275.167 105.676
355.415 269.971 104.069
361.010 273.787 105.218
358.232 271.170 106.011
355.837 269.250 105.211
355.478 268.121 106.038
363.381 276.201 106.675
356.216 271.485 103.412
357.656 271.032 105.991
363.649 275.004 107.571
358.718 273.349 104.150
355.083 270.637 103.951
356.604 271.586 103.638
360.965 273.851 105.255
361.094 271.381 107.518
365.576 275.286 107.145
362.669 275.799 105.233
359.748 271.780 106.628
359.046 272.764 104.557
361.902 272.612 107.775
361.937 275.994 105.614
356.175 270.831 104.061
356.900 269.703 106.030
364.130 276.255 106.203
362.427 274.913 106.247
359.957 270.879 107.726
362.732 273.385 107.094
360.525 270.633 107.400
360.696 270.153 107.744
361.063 271.717 107.152
359.169 269.813 106.304
360.476 271.922 106.687
352.708 266.769 104.831
360.293 272.511 106.222
362.059 270.763 108.470
360.146 270.835 106.770
356.857 266.347 108.413
360.073 269.668 107.808
357.788 270.553 105.964
358.322 271.258 106.302
360.906 273.173 105.310
359.225 270.908 106.216
363.104 274.380 106.648
361.570 272.123 107.422
357.640 271.014 104.379
360.615 272.894 105.065
361.063 272.419 105.879
364.030 275.058 106.430
360.084 271.470 106.375
357.569 270.521 105.714
361.433 274.166 105.579
355.632 269.706 103.571
353.216 268.396 103.584
358.171 271.599 104.639
364.190 276.462 106.404
364.494 278.247 104.851
359.340 272.324 105.178
361.382 273.588 105.634
360.765 274.933 104.764
362.382 275.706 105.105
362.310 273.722 106.204
361.656 273.461 106.480
359.074 271.355 106.637
360.246 272.725 106.360
361.178 273.815 106.004
355.798 270.700 104.056
358.476 273.445 104.018
359.235 272.426 105.265
357.258 269.159 106.068
359.854 271.614 108.111
360.564 272.620 106.384
358.141 270.624 105.890
362.082 272.634 108.182
358.343 269.895 106.447
360.471 272.734 106.143
358.400 273.096 104.911
357.506 273.008 103.758
356.657 273.213 102.347
360.886 272.648 107.530
355.429 269.635 103.626
357.043 271.046 105.599
355.084 269.299 105.951
355.281 269.439 106.126
354.743 268.532 104.652
356.156 269.882 105.930
360.357 270.766 106.706
358.591 272.753 104.402
361.114 274.644 105.081
356.760 269.038 106.873
357.962 270.109 106.047
358.476 272.357 105.492
359.284 270.681 106.741
362.514 273.995 106.077
358.424 271.048 106.476
356.324 269.854 105.304
357.185 270.580 104.591
359.919 271.804 106.595
357.316 272.692 103.095
359.064 272.210 104.712
358.717 271.385 106.462
358.828 271.714 105.539
358.667 272.274 104.765
361.264 273.545 106.530
355.694 272.191 102.882
356.160 270.707 104.767
358.429 271.887 106.084
359.329 273.083 105.063
356.342 269.309 106.225
353.051 267.615 105.107
351.091 267.234 103.724
351.850 267.228 103.854
351.385 267.950 103.582
354.685 267.227 105.945
353.843 269.328 104.455
354.544 269.743 104.116
356.564 269.981 104.782
355.944 269.288 105.505
353.081 266.518 105.127
357.153 269.578 105.647
356.287 268.834 106.160
359.447 270.488 107.453
360.172 270.107 107.246
361.757 273.060 104.816
360.484 269.645 106.787
359.516 272.673 104.135
362.861 274.175 104.918
361.270 272.353 106.878
362.497 273.295 105.641
357.164 271.219 103.127
363.084 272.518 107.054
355.734 268.851 104.750
361.018 272.580 107.445
357.743 270.744 105.701
356.757 270.502 105.162
355.468 268.138 106.408
354.027 267.015 105.941
352.656 266.819 104.889
354.003 267.379 104.846
359.542 271.310 105.459
354.497 268.490 103.455
357.701 270.749 104.109
357.089 269.022 106.046
357.867 271.304 104.079
359.389 271.808 104.928
363.397 274.943 105.249
358.111 272.423 103.333
356.815 269.985 104.108
362.247 274.101 106.315
356.107 269.849 106.158
358.430 272.010 105.137
358.574 268.995 107.834
359.908 272.517 105.582
359.974 272.328 105.660
359.979 271.462 105.920
360.684 272.439 106.114
365.086 275.674 106.474
358.025 270.049 105.089
360.620 274.399 103.078
362.340 274.635 105.688
358.971 270.388 105.704
357.214 268.467 106.257
361.114 273.439 105.962
356.654 270.206 105.037
362.214 272.821 106.788
363.539 274.416 105.129
364.555 275.320 105.751
359.017 270.583 106.246
357.569 269.011 105.835
355.590 269.471 103.248
362.031 272.397 105.717
359.990 272.957 104.897
353.039 265.348 105.151
359.002 272.003 104.918
358.047 271.401 105.178
360.426 270.826 106.879
359.586 270.886 106.122
362.148 272.565 106.529
361.808 273.069 106.691
359.601 271.665 105.591
359.489 271.038 106.039
359.804 271.721 105.852
356.573 269.986 103.872
361.713 272.203 105.334
359.774 271.968 105.370
361.183 273.082 105.704
360.394 272.319 105.260
360.938 271.057 106.736
359.005 271.346 104.585
359.884 270.314 106.700
359.043 270.290 105.456
358.785 270.716 104.183
357.526 267.304 105.957
358.779 269.708 104.443
360.835 270.855 106.386
360.592 271.185 105.841
355.793 267.598 105.081
355.754 268.966 104.367
356.564 268.791 104.072
358.411 269.766 104.645
361.176 273.127 105.173
354.139 266.851 104.296
362.648 273.375 106.076
356.654 270.279 103.404
356.121 269.470 105.181
363.860 275.731 106.274
357.514 270.117 105.592
355.658 267.540 105.981
358.373 268.106 108.640
359.462 271.740 106.135
357.477 269.659 105.780
355.082 267.234 105.926
355.134 267.786 104.460
352.335 264.403 104.740
354.327 266.079 105.507
357.670 269.990 104.550
353.991 266.250 103.843
357.292 269.519 105.233
358.798 269.438 105.812
354.583 267.811 104.124
356.759 270.396 103.610
356.728 267.894 105.055
352.880 265.976 104.458
353.010 265.518 104.761
355.997 269.889 103.614
354.906 266.789 103.626
357.305 268.391 105.429
355.261 268.322 103.431
357.962 269.403 105.242
355.326 267.974 104.783
356.161 268.111 104.178
357.307 270.375 103.366
356.756 268.387 104.668
355.878 268.306 103.833
355.964 268.480 103.497
358.624 269.655 104.760
356.809 270.165 103.474
355.932 268.838 104.750
355.114 267.011 103.924
354.770 268.097 103.568
353.119 266.070 103.999
349.780 266.063 101.355
354.863 267.501 105.456
350.241 265.395 102.971
352.389 265.995 104.307
350.937 264.467 103.945
356.948 271.268 103.281
358.165 268.852 106.090
355.228 267.516 105.484
354.945 266.639 106.257
352.036 264.528 104.856
351.559 263.940 104.288
352.754 265.907 104.365
357.796 269.722 104.181
357.456 267.929 106.327
361.278 272.128 107.787
356.401 269.047 104.003
358.170 267.852 107.156
357.779 268.495 106.900
360.926 272.157 105.907
356.181 270.582 103.539
355.810 269.037 103.453
358.303 270.024 105.843
355.358 269.794 103.234
353.849 270.348 101.801
358.173 273.057 103.361
354.185 268.007 103.530
352.637 266.363 104.299
359.586 272.234 104.502
362.083 274.166 104.772
356.399 269.587 103.967
358.034 270.675 104.788
358.526 271.830 103.798
357.155 270.060 104.758
356.490 270.445 103.807
355.526 269.473 103.685
354.462 267.141 104.589
354.965 268.966 103.793
357.174 270.937 103.410
356.967 268.327 106.118
354.615 266.293 106.263
356.109 267.331 105.713
358.962 267.647 107.962
358.021 269.295 105.138
361.037 270.707 107.213
360.435 271.303 106.246
361.539 271.842 106.517
361.090 271.588 105.696
357.242 269.385 105.212
356.578 269.627 104.097
354.012 266.810 104.841
351.443 264.580 105.439
357.824 269.791 105.806
353.270 266.839 104.961
354.777 269.086 103.218
353.718 269.854 101.660
357.553 273.609 102.497
356.199 271.323 104.363
353.627 269.474 102.806
355.467 270.447 104.112
356.448 272.767 103.403
353.284 270.209 101.828
354.649 270.610 103.744
352.834 268.380 102.087
360.536 274.460 104.338
352.391 269.152 101.563
354.714 270.496 102.174
357.924 273.570 102.592
350.783 267.854 101.927
354.499 270.583 101.590
350.902 268.069 100.277
352.172 269.293 101.072
356.606 271.660 102.437
354.388 269.053 103.134
356.764 271.772 102.959
354.988 269.106 103.907
356.318 270.678 103.318
358.369 273.502 102.029
357.031 269.793 104.878
355.707 269.831 104.015
352.375 269.653 101.351
354.281 269.835 102.896
361.504 273.864 105.042
360.567 272.419 104.938
358.722 272.728 104.279
358.987 273.900 102.739
360.623 273.073 105.163
359.870 274.625 102.842
358.232 272.377 103.781
355.233 269.982 102.313
358.640 269.026 105.140
357.802 269.804 104.764
357.135 270.671 103.246
357.935 271.831 102.521
352.189 265.926 102.963
356.157 269.838 103.017
356.621 269.352 103.709
355.728 269.114 103.473
358.004 272.738 103.288
352.038 267.224 103.212
356.020 270.853 102.393
355.307 270.921 102.266
355.335 270.597 101.544
357.751 272.163 104.032
354.973 269.919 102.637
356.160 271.535 100.621
361.925 274.268 102.890
357.319 270.898 103.031
359.369 272.830 104.333
357.716 270.536 102.903
357.475 270.014 103.408
352.935 264.697 104.890
351.299 267.773 101.115
359.228 274.631 102.367
357.063 269.505 104.178
354.215 269.459 102.137
357.269 270.144 104.063
353.906 268.929 101.919
359.411 272.272 103.437
353.104 267.126 103.883
352.383 265.617 104.109
349.863 263.226 103.213
351.708 266.355 102.567
355.408 269.549 103.175
350.617 264.627 102.675
356.836 269.082 104.687
350.625 266.202 103.233
352.686 267.689 102.561
358.851 271.491 104.104
355.103 269.736 102.120
352.320 267.953 101.148
355.216 268.424 103.818
357.280 269.349 105.752
355.187 268.828 103.721
358.131 270.487 105.632
353.244 267.897 103.989
348.723 264.303 102.659
356.461 268.668 105.415
349.106 263.674 102.761
355.052 266.146 106.086
353.120 263.399 105.184
352.284 263.463 104.819
355.816 267.559 106.465
352.094 264.653 104.079
349.712 262.015 104.483
352.387 264.590 105.198
352.457 265.993 103.445
354.684 267.577 105.437
350.585 264.909 104.578
355.445 267.714 106.027
355.403 268.416 104.160
353.723 267.519 103.409
352.873 264.312 105.435
351.911 264.604 104.512
354.259 263.654 107.044
356.786 267.978 105.248
359.711 269.017 108.036
357.960 269.675 105.000
359.301 270.181 106.574
355.380 267.629 105.125
354.117 267.006 104.394
351.500 264.898 104.233
351.725 265.717 104.197
359.024 271.739 105.581
356.626 268.891 105.684
352.885 266.504 104.377
354.892 269.866 103.342
359.726 268.895 106.108
354.255 265.783 104.939
357.563 270.128 104.229
355.269 266.785 104.626
356.574 268.332 104.442
358.410 268.405 105.684
354.032 266.601 104.708
358.308 269.425 106.470
357.766 269.683 105.828
359.415 271.504 106.108
354.271 265.190 105.410
357.599 269.071 104.082
358.411 269.101 105.341
360.290 268.915 108.408
358.380 268.186 106.977
356.042 266.658 105.765
358.042 268.074 106.376
354.714 265.491 104.788
359.343 269.374 106.705
354.593 264.709 106.700
353.520 266.337 105.158
355.682 269.141 105.773
356.052 269.682 103.468
357.326 270.556 106.068
356.076 268.880 105.948
359.349 273.002 104.760
360.868 271.707 107.794
356.261 268.862 105.873
360.234 271.060 106.375
359.407 271.244 104.923
358.313 269.939 105.978
357.170 269.560 105.971
358.675 271.066 106.092
355.300 269.302 103.092
358.904 270.638 105.935
360.031 269.978 106.717
358.687 270.233 105.560
353.178 268.326 103.127
357.161 271.854 103.329
358.181 271.362 104.454
363.738 274.683 106.627
361.121 272.985 107.478
360.560 270.530 107.379
357.878 269.516 106.388
358.807 269.002 108.067
355.266 265.114 107.414
356.800 269.975 104.784
357.858 271.200 105.110
351.832 266.526 103.598
355.602 269.756 103.107
355.912 269.213 104.668
356.333 271.222 102.721
352.644 269.152 102.201
353.379 267.482 103.862
353.139 268.959 103.369
350.934 265.043 102.701
355.065 269.932 103.341
355.620 272.740 102.500
355.567 270.946 102.500
355.587 269.169 104.468
350.589 268.466 100.472
355.127 270.257 102.721
352.245 266.751 103.623
349.772 264.287 103.668
356.246 268.613 105.009
353.609 268.961 103.535
354.589 268.793 103.845
360.276 273.198 105.189
356.495 270.263 103.093
357.002 270.736 104.670
360.418 272.268 106.020
357.844 270.344 105.345
361.599 273.861 105.614
358.132 270.692 105.735
357.404 270.420 105.033
357.485 269.947 104.758
350.732 266.350 101.881
353.828 267.670 104.950
351.719 266.901 104.148
352.176 267.208 103.282
351.965 267.118 103.100
356.719 270.046 104.990
353.053 267.959 103.620
351.544 265.179 104.558
352.286 266.741 102.442
349.741 264.272 103.219
354.141 269.478 103.297
353.877 268.580 103.188
349.001 265.229 102.518
353.333 267.668 103.287
355.840 269.720 104.696
352.322 268.516 102.970
356.143 270.646 103.480
353.941 269.185 103.516
349.419 267.413 100.765
355.191 267.804 105.534
357.801 272.268 103.751
354.165 269.620 103.760
355.289 270.639 103.864
349.912 265.309 103.851
351.119 267.221 102.647
351.799 265.453 105.672
350.272 266.264 102.790
349.079 266.595 101.656
349.978 268.832 101.180
352.782 269.539 102.435
353.335 269.465 102.334
352.843 268.011 102.108
352.448 268.316 102.449
352.975 269.751 101.240
354.218 270.571 102.141
352.018 269.180 101.533
355.255 272.671 101.979
352.889 268.866 101.431
357.587 271.348 103.785
353.453 268.728 103.881
357.566 271.072 104.666
352.965 267.973 103.216
349.553 263.919 103.840
354.470 267.589 105.785
349.394 264.111 102.690
355.921 270.340 103.682
352.202 266.029 105.169
351.514 264.077 104.460
352.842 267.015 104.056
352.624 267.112 103.067
348.665 265.047 101.416
351.851 268.190 101.054
353.629 269.044 102.434
355.378 270.985 102.123
350.770 265.317 102.434
349.657 265.689 102.539
357.356 270.585 104.585
358.388 273.597 103.806
354.053 271.262 102.314
357.355 273.047 103.249
355.059 270.814 102.780
351.923 267.807 102.306
353.122 269.205 102.668
352.337 266.977 104.869
350.316 266.825 102.301
354.702 269.559 103.641
353.177 269.148 102.650
351.138 266.958 101.999
355.600 270.222 103.770
355.492 267.953 103.859
352.388 265.802 104.904
350.351 266.805 102.057
354.191 269.159 103.820
352.593 267.512 102.701
355.911 269.971 103.525
350.845 267.103 102.040
354.229 268.555 104.706
353.014 267.564 103.337
352.814 266.513 105.250
354.183 267.681 104.512
350.887 267.308 102.503
355.793 269.404 105.286
355.001 269.715 103.491
352.426 266.958 103.976
357.189 270.344 105.441
344.541 261.939 100.730
345.523 263.662 101.447
349.590 265.023 104.819
351.596 266.220 104.006
347.875 266.686 101.225
351.957 267.665 103.028
346.487 264.922 100.377
348.001 265.387 101.553
351.987 266.244 103.981
351.731 264.680 105.336
349.718 263.177 105.054
347.210 259.640 105.433
347.089 261.969 103.448
349.679 262.845 104.707
348.250 260.374 106.076
347.916 258.828 106.086
348.777 261.901 104.422
346.590 258.760 104.422
349.557 261.642 105.172
351.061 264.139 105.737
346.814 262.299 103.208
344.440 260.960 102.597
347.256 259.656 106.917
347.338 259.543 106.193
350.684 265.712 103.049
349.060 263.091 103.490
349.516 265.004 103.874
350.814 268.164 101.704
349.100 263.645 103.293
348.138 262.808 102.925
348.122 263.715 103.334
352.326 267.833 102.673
348.032 264.455 102.181
345.999 262.657 102.113
346.298 264.196 100.533
344.895 261.007 100.737
351.276 265.227 104.685
347.478 263.463 104.616
347.510 265.669 101.348
348.528 265.038 102.959
352.517 266.223 104.402
351.017 266.508 102.846
350.106 265.451 103.041
355.028 270.947 102.406
353.754 267.715 105.571
354.354 268.304 105.788
353.954 267.000 105.789
359.009 269.736 108.145
358.302 271.295 106.870
354.647 269.041 104.116
354.737 268.527 105.372
354.470 268.290 104.454
354.029 267.050 104.750
354.613 265.677 106.350
353.738 265.321 106.054
356.920 271.304 103.918
350.410 264.711 105.556
355.476 269.705 104.512
355.977 270.234 104.531
355.312 267.559 105.345
352.230 266.089 105.293
356.308 267.825 106.318
353.510 265.194 106.949
356.477 269.288 105.180
356.414 269.601 105.039
355.552 269.335 104.743
356.038 271.513 103.165
353.979 267.950 103.631
353.490 267.301 104.256
356.870 270.306 105.135
352.905 267.951 103.626
358.228 271.290 103.979
356.488 268.426 104.345
355.985 268.271 105.586
355.689 267.488 105.813
355.781 268.434 105.323
355.722 268.034 105.341
358.682 270.172 106.727
360.005 272.175 106.659
356.475 269.646 105.272
359.427 270.374 106.114
357.836 270.675 106.290
358.501 270.827 104.580
357.573 272.083 103.131
356.307 270.167 103.586
356.810 270.421 105.840
357.846 270.959 104.566
353.719 267.173 104.740
353.386 267.885 103.291
355.725 271.246 102.030
354.143 268.256 104.559
355.976 269.054 104.086
356.620 268.823 106.283
356.852 271.324 104.335
350.738 266.653 103.261
353.497 270.313 102.787
355.603 267.980 106.132
352.207 268.973 102.718
355.303 267.632 105.210
356.006 268.110 106.344
352.039 266.180 103.272
355.391 266.331 106.548
358.086 271.009 104.714
360.706 271.621 105.924
352.674 268.646 102.391
364.273 275.457 105.273
356.790 269.945 104.454
358.714 270.555 104.490
359.703 271.451 105.040
361.976 272.987 105.485
362.985 276.115 103.683
360.515 273.434 103.754
358.018 270.266 104.456
360.456 273.508 104.411
356.971 269.672 105.273
356.957 269.334 106.419
358.983 270.968 107.278
357.417 270.419 104.783
357.506 270.399 104.069
357.351 270.953 104.364
358.282 270.853 105.549
357.196 269.341 106.049
355.454 269.382 104.512
358.180 270.726 104.734
356.861 269.896 105.467
357.093 270.036 105.351
358.907 269.974 107.261
359.715 271.089 106.787
357.281 269.583 105.524
359.514 270.486 107.445
359.663 268.546 109.008
355.563 269.099 106.027
359.062 272.085 106.081
352.260 269.065 102.313
352.448 268.328 102.907
360.214 272.812 105.598
358.303 272.398 104.869
359.235 273.348 104.238
364.578 277.498 105.845
359.778 272.141 106.902
359.816 273.808 104.267
358.876 272.638 105.564
358.797 270.162 105.990
362.706 275.509 104.954
357.681 270.333 104.644
353.803 268.977 102.991
361.677 273.322 106.306
358.578 270.841 104.994
359.818 270.762 105.752
358.188 270.766 105.262
355.327 268.166 104.891
356.599 269.515 104.749
357.422 270.480 104.488
363.173 273.255 106.872
366.610 274.703 108.418
363.926 273.371 106.925
357.239 268.898 105.427
359.681 270.026 107.244
362.072 273.367 105.858
359.760 271.933 105.217
359.804 272.960 104.404
364.674 274.253 107.844
360.345 273.382 104.769
359.118 271.838 105.074
356.881 269.250 105.860
355.234 266.853 106.238
358.939 269.954 106.551
354.670 267.992 104.693
357.805 270.003 104.460
362.536 273.390 107.215
358.961 268.319 108.332
358.636 270.873 104.620
360.142 269.800 106.812
359.225 270.373 106.172
355.164 268.677 104.564
354.551 268.431 104.549
354.907 269.061 103.455
359.098 269.670 107.190
360.318 270.888 106.294
359.015 270.441 104.836
353.672 264.474 105.799
359.007 271.373 105.087
[truncated: 8,003 more rows]

## Sheet: Figure2B_SA_SARS-CoV-2
Figure 2B Surface Contact Area for SARS-CoV:ACE2 MD Trajectory
Total (nm2) ACE2 SARS-CoV-2
362.355 273.183 108.245
364.969 277.894 105.877
359.813 271.224 107.077
366.253 277.891 107.800
364.087 274.239 109.112
362.284 274.239 107.655
365.990 275.923 109.469
363.211 276.973 106.243
369.724 280.925 107.560
365.499 277.198 107.829
360.684 272.860 107.158
364.606 275.720 108.869
361.323 272.775 108.345
363.704 274.035 109.597
363.134 271.900 111.186
363.131 273.814 109.572
360.599 272.141 108.441
359.938 271.041 107.903
364.124 275.406 109.303
366.993 277.070 109.304
364.553 274.570 109.453
367.888 278.292 109.165
362.171 272.685 109.901
365.526 276.466 107.946
362.678 274.162 107.054
362.763 272.066 108.949
362.718 270.611 109.555
358.880 271.056 106.200
358.849 269.965 107.104
360.559 269.127 110.165
359.353 269.510 109.134
355.092 266.796 108.324
358.490 269.392 107.785
357.120 267.012 108.817
354.141 265.171 107.505
360.595 270.210 109.094
361.466 271.121 109.462
358.993 268.385 109.016
363.337 272.954 109.113
361.187 272.963 106.993
361.823 272.252 107.748
361.289 271.894 107.118
360.384 270.760 106.980
361.609 272.137 108.917
358.250 271.751 104.768
364.384 272.560 109.936
357.596 267.847 108.365
362.277 272.191 108.018
363.256 273.537 108.524
361.635 271.976 108.330
361.973 271.818 107.460
359.374 268.896 108.472
363.154 271.800 109.254
363.892 270.137 110.760
361.258 272.157 106.864
361.651 270.284 110.116
362.375 271.741 108.335
360.320 269.368 108.663
361.073 268.858 109.998
367.158 274.229 111.001
367.418 274.803 110.554
365.125 274.572 107.886
362.345 270.291 110.982
360.692 269.629 108.187
365.367 273.652 109.462
364.942 273.449 109.498
361.331 270.573 109.296
367.096 273.644 111.511
363.987 271.812 110.321
361.946 267.323 111.482
365.897 273.370 110.711
364.573 274.608 108.798
361.052 269.347 109.429
366.031 273.454 111.558
363.897 272.192 110.732
363.616 272.642 109.571
364.781 274.292 108.915
364.372 273.164 109.040
364.650 272.179 110.306
362.078 269.094 109.984
361.322 271.353 107.375
357.526 269.455 107.412
362.124 271.980 109.136
359.228 271.006 107.688
360.616 272.086 106.579
360.079 271.357 108.362
360.411 270.360 106.721
360.857 270.610 107.810
361.155 270.147 108.538
361.785 271.251 108.362
365.919 274.414 108.807
366.402 274.497 108.859
362.592 270.836 110.188
362.754 271.138 109.534
356.405 265.971 108.123
362.669 270.274 110.175
361.242 268.831 109.559
357.954 268.352 107.429
362.350 270.158 110.252
358.735 268.640 108.589
364.383 271.579 110.561
363.982 273.516 109.472
360.972 270.171 110.190
363.215 271.338 109.163
362.958 269.099 110.945
361.745 270.808 108.677
361.141 272.307 107.336
360.112 271.525 106.899
364.295 274.314 108.554
361.381 269.884 110.013
360.722 272.210 107.104
357.748 270.512 107.150
361.798 272.344 108.762
358.738 269.783 107.090
359.047 269.906 108.096
360.521 270.300 108.539
365.643 273.349 109.923
364.221 273.250 108.392
359.144 269.392 107.556
358.342 269.089 107.838
361.358 271.640 106.759
365.731 275.029 108.258
364.906 273.528 109.151
357.330 269.584 106.051
361.727 269.699 109.583
367.369 275.821 109.288
364.920 274.381 109.408
364.585 273.316 109.703
367.089 277.858 108.186
364.503 275.109 107.168
365.638 276.776 106.212
363.161 273.817 108.115
365.220 276.605 106.694
369.262 279.942 107.626
366.413 277.235 107.209
368.052 277.540 108.613
366.339 276.944 107.581
368.889 277.703 109.629
368.466 280.159 105.587
366.796 276.667 107.475
371.218 279.047 109.104
367.557 277.112 108.407
368.944 278.525 109.180
370.602 279.826 108.045
367.036 277.614 107.097
368.038 278.653 107.730
367.275 275.313 110.560
361.552 273.009 107.260
364.308 274.050 108.421
363.969 274.399 107.818
364.557 272.852 108.389
364.781 273.261 108.147
366.231 277.395 107.078
363.675 274.270 107.789
364.724 274.663 108.236
365.412 274.697 108.241
364.830 273.540 108.702
365.898 275.551 108.554
368.996 276.764 110.829
364.680 275.673 107.169
362.566 272.791 107.430
365.444 274.409 107.787
370.044 278.066 109.762
365.322 273.801 109.394
368.097 277.033 109.504
371.024 278.512 110.521
371.790 277.621 111.932
372.463 279.875 109.877
370.500 275.841 112.428
369.349 277.540 109.454
372.488 277.747 112.389
366.687 275.510 110.198
370.467 278.493 109.691
369.796 274.792 112.192
369.505 275.686 111.768
368.842 278.405 108.261
371.600 279.050 111.280
372.067 278.784 112.009
369.517 277.474 111.221
370.262 276.478 111.534
367.549 274.124 111.461
368.934 275.032 112.321
370.513 277.957 110.011
371.919 277.787 112.099
369.781 275.188 112.540
372.525 279.818 110.499
370.586 277.014 111.337
368.888 275.735 109.925
368.703 274.969 110.091
366.902 274.765 109.228
368.830 276.218 110.611
368.913 277.057 109.269
365.395 274.591 108.298
371.002 279.534 109.532
370.101 276.889 111.556
368.779 278.503 109.491
364.772 274.265 109.802
368.466 277.730 109.356
369.123 277.503 110.556
370.437 278.432 110.075
365.496 274.275 110.153
365.964 275.267 108.429
368.923 276.498 109.807
371.019 277.859 111.039
368.626 274.569 112.098
368.073 276.560 109.409
370.068 277.580 110.956
371.026 277.858 111.683
369.821 279.068 109.697
371.190 278.941 111.108
367.158 273.624 111.569
367.336 272.963 111.192
369.024 275.927 111.010
367.257 274.180 111.091
364.658 274.005 109.363
366.440 276.375 108.953
364.905 273.633 109.402
368.021 276.522 109.609
367.083 275.378 108.753
366.256 274.744 110.050
364.778 274.932 107.678
366.493 275.781 109.123
361.949 273.071 107.428
367.370 276.895 107.723
364.147 273.681 107.968
366.095 274.161 108.018
365.577 274.666 109.030
368.876 276.712 109.065
362.542 273.739 107.732
364.234 273.971 108.109
367.230 277.491 108.363
365.211 273.774 109.207
364.629 273.305 108.476
369.498 277.476 109.497
367.547 274.710 112.271
366.958 275.527 109.281
369.328 278.140 108.842
370.767 278.878 110.061
369.633 278.304 109.145
369.545 278.781 108.358
370.712 276.170 112.210
370.763 280.069 109.348
370.339 277.636 109.753
371.519 277.949 110.122
368.380 277.168 108.887
371.118 277.517 111.714
370.121 279.362 108.296
371.162 280.084 109.636
368.978 277.881 109.038
371.870 278.081 110.332
367.365 274.774 109.785
371.384 278.128 108.967
367.204 274.480 109.566
371.111 277.671 109.759
374.632 281.234 110.428
376.073 282.342 110.495
375.307 283.126 109.235
373.663 280.498 109.194
373.180 279.959 109.897
371.753 278.727 109.384
372.682 280.337 110.386
368.895 276.394 110.233
371.313 278.963 110.351
368.655 278.117 108.688
371.067 277.720 110.841
369.893 277.510 111.211
368.933 276.700 110.123
369.784 277.275 111.214
366.022 272.939 111.935
369.700 276.614 110.064
362.911 271.402 110.128
361.721 270.685 110.165
366.808 275.562 109.982
365.202 273.586 110.622
367.850 274.519 111.706
364.796 271.547 110.990
363.912 272.485 108.830
365.547 274.765 109.136
365.759 273.737 110.287
367.437 275.769 110.311
366.485 274.712 109.864
368.574 276.825 109.859
364.925 273.214 110.948
364.572 276.132 107.433
369.722 277.784 111.219
366.925 276.420 109.418
368.304 274.517 111.609
364.958 274.433 109.216
363.787 273.796 109.135
366.283 274.357 110.453
360.077 271.354 107.968
366.027 274.560 111.179
367.805 277.385 109.506
364.312 275.136 108.086
365.625 276.777 107.662
362.039 272.310 109.869
365.708 277.047 108.479
364.061 275.071 108.533
365.715 276.712 108.928
367.730 279.943 107.595
365.139 275.753 108.967
362.975 273.699 109.897
367.090 275.874 111.258
363.447 273.270 109.219
363.813 272.487 111.026
364.680 273.570 109.877
366.794 274.655 112.166
366.520 275.129 110.282
362.320 272.125 109.259
366.307 277.131 108.267
362.921 272.935 110.708
362.427 276.102 106.987
368.872 278.794 111.269
368.347 279.747 109.345
364.808 275.570 109.709
361.163 273.769 107.598
366.778 277.671 109.107
364.164 274.861 109.486
365.456 275.083 109.887
364.171 275.599 109.151
366.045 275.894 109.463
362.806 274.157 109.792
362.423 273.367 109.377
365.671 278.698 107.833
365.377 275.824 110.786
362.869 274.129 108.773
368.337 278.452 109.501
364.989 275.820 109.050
364.638 275.806 108.975
369.399 277.980 111.825
365.480 275.359 108.910
366.420 274.825 111.265
363.376 274.782 108.488
366.113 275.954 110.633
364.015 274.623 109.922
363.831 274.124 109.788
366.244 274.594 111.052
358.546 270.400 107.465
362.282 273.229 108.984
361.860 274.649 107.408
364.384 274.845 109.621
363.614 275.463 107.936
363.266 271.585 112.578
362.234 271.710 109.773
363.610 273.408 110.642
359.869 270.373 109.586
365.121 274.105 111.450
359.677 268.494 110.650
359.495 268.453 111.040
366.279 274.838 111.580
363.271 273.246 109.590
361.286 273.095 108.695
364.627 275.976 109.232
359.821 270.777 108.694
358.268 269.665 109.740
357.186 269.087 108.993
362.758 273.628 108.684
360.569 272.158 108.846
360.834 271.584 109.761
359.249 272.119 107.650
357.996 268.970 108.661
361.148 271.797 108.387
360.228 272.335 108.896
361.603 273.377 108.240
356.271 270.081 106.503
362.125 273.874 108.475
361.595 274.308 107.137
360.379 274.028 106.188
359.692 270.926 109.174
360.353 271.716 109.105
361.252 274.603 107.156
366.239 276.345 109.376
362.261 274.770 106.631
367.574 278.141 108.893
361.308 274.130 107.643
365.029 275.956 108.502
361.954 273.490 107.180
362.802 272.544 109.899
356.969 270.210 106.097
358.651 270.244 107.112
363.792 276.118 107.134
358.608 272.235 107.177
362.192 274.983 106.249
364.317 275.450 109.536
364.663 276.920 107.799
363.227 274.479 108.708
363.812 275.818 108.323
361.151 273.991 107.859
360.816 273.172 108.673
362.481 274.386 107.666
357.910 271.812 107.462
359.653 272.511 107.858
358.676 270.850 108.329
360.288 271.647 108.876
364.357 274.373 110.067
365.039 276.394 108.194
363.564 274.694 109.284
358.877 272.019 107.058
363.875 275.639 108.804
366.699 277.419 108.659
362.037 273.607 108.717
363.746 278.024 106.880
365.521 276.815 110.170
366.327 276.753 110.275
364.245 277.672 108.616
365.129 277.191 108.271
368.291 280.607 108.083
366.578 277.065 110.099
364.002 274.236 109.910
370.393 282.261 109.225
369.665 282.249 108.603
368.082 278.566 109.787
364.482 276.947 107.155
364.077 277.132 107.057
367.970 278.767 108.611
369.565 281.071 109.001
364.014 274.796 109.403
361.278 275.008 106.483
366.998 278.375 108.924
363.881 273.550 109.937
363.085 273.297 109.041
365.828 274.939 110.269
365.740 275.911 110.094
363.714 276.869 108.254
361.755 272.684 109.001
366.469 277.537 109.883
361.255 274.016 107.577
363.046 275.896 106.471
364.700 277.178 107.239
363.150 274.297 107.833
363.223 275.286 106.923
360.716 271.930 108.085
364.213 274.579 109.200
360.524 272.702 108.520
362.297 275.690 107.598
361.797 274.084 106.145
363.348 275.386 107.653
362.468 274.249 107.515
363.733 274.449 109.315
362.691 273.401 108.626
361.620 272.062 108.803
361.697 275.140 106.133
362.012 272.536 108.347
362.864 274.985 106.883
363.341 275.811 107.478
366.458 276.776 109.050
365.788 275.346 109.962
365.625 275.973 108.901
365.820 276.619 109.241
362.623 272.985 109.423
364.722 275.439 109.535
363.237 275.827 107.192
361.410 272.278 109.397
364.519 276.538 108.340
369.579 279.384 108.859
364.901 276.739 108.017
363.151 274.842 107.537
366.612 278.406 108.040
360.370 271.887 108.344
361.105 274.730 106.698
364.410 277.437 107.858
369.157 278.968 109.849
368.667 279.730 109.022
366.033 278.214 107.379
370.517 280.356 110.529
366.066 276.633 109.253
366.991 278.422 107.697
368.518 278.118 109.997
360.399 271.537 108.874
363.669 274.203 109.066
367.885 276.998 110.855
367.262 276.934 110.231
364.687 275.824 108.571
366.160 275.484 110.694
363.874 273.838 110.376
368.121 276.232 111.365
363.460 274.927 108.506
363.923 274.423 108.920
366.034 275.521 109.530
369.965 277.535 111.977
364.047 274.616 109.168
363.785 274.765 108.481
363.792 275.488 108.621
362.873 274.200 109.745
368.481 278.156 109.996
366.250 275.309 111.159
365.858 274.456 111.259
370.742 280.107 110.779
367.187 279.328 109.039
366.812 275.492 110.401
365.084 273.588 110.918
365.195 274.278 111.425
366.494 277.031 109.611
365.265 276.289 109.822
366.375 276.097 111.012
367.154 278.250 109.091
364.046 275.148 108.858
367.349 277.590 109.439
364.181 276.173 108.831
365.162 274.107 110.627
367.345 278.033 109.350
361.619 273.615 107.935
368.363 278.590 109.594
362.655 272.183 110.238
361.337 271.279 109.590
362.598 274.275 107.875
361.146 272.895 108.310
365.260 276.675 108.868
367.969 279.480 108.077
363.067 275.571 108.229
362.175 273.229 109.353
368.475 278.047 109.762
364.387 275.242 108.624
360.535 274.144 107.920
365.817 276.152 109.680
360.798 272.227 108.060
361.707 273.060 108.318
369.144 280.549 108.965
367.385 279.133 109.542
368.566 281.559 107.350
362.328 275.540 106.331
366.068 278.171 107.131
362.035 272.551 108.325
366.110 277.551 106.444
365.006 276.294 107.677
362.958 275.950 105.840
370.893 281.463 109.115
363.974 275.897 107.209
364.135 276.161 108.158
365.986 276.619 108.967
369.408 280.437 107.830
367.061 277.349 109.421
363.876 275.587 107.865
364.735 274.840 110.150
370.413 280.348 109.469
366.226 277.605 108.429
366.002 278.087 108.226
369.276 280.519 108.687
368.395 279.151 108.276
367.464 278.379 108.998
370.183 280.773 110.241
371.145 278.608 111.356
366.592 276.989 108.670
365.638 275.473 109.813
369.824 279.019 110.585
371.459 280.109 111.024
368.743 279.328 109.086
368.954 279.693 108.981
367.261 278.485 107.855
370.177 281.393 108.672
366.395 277.737 109.654
365.380 278.001 107.745
364.063 273.993 109.917
365.118 275.719 108.926
365.104 276.221 109.328
364.318 276.585 107.596
366.473 279.108 108.255
370.891 280.951 109.987
366.655 278.751 108.449
364.044 275.151 107.986
366.699 276.832 108.323
365.757 274.872 109.301
367.101 277.954 108.754
370.174 276.566 111.405
369.707 276.709 111.348
368.928 277.716 109.177
368.367 277.185 109.014
368.501 279.040 107.877
367.884 278.882 108.531
366.098 274.925 109.669
368.743 276.665 109.202
371.270 278.763 110.485
369.030 280.969 106.688
372.626 279.389 111.587
371.937 279.610 110.208
367.100 279.395 106.210
371.750 277.956 110.996
364.842 275.637 108.162
366.966 278.634 107.179
370.522 279.327 108.694
365.240 277.935 106.097
367.822 278.775 107.563
365.548 276.197 108.458
365.387 274.972 109.594
372.257 280.399 110.078
373.401 283.351 109.074
370.665 280.474 108.225
366.256 276.516 109.087
370.352 279.910 108.456
368.971 278.541 108.520
365.420 278.104 106.803
374.023 281.331 111.422
365.571 276.401 107.286
372.989 282.476 108.735
365.944 281.411 104.764
369.479 280.933 108.589
372.297 281.200 109.192
367.342 278.092 108.446
367.063 278.092 107.580
368.209 279.313 107.745
370.257 280.888 108.813
371.749 280.665 110.527
370.377 280.045 109.894
369.250 280.367 107.821
368.628 279.071 109.510
369.913 280.661 108.936
368.488 279.926 108.402
369.646 278.713 110.217
369.014 277.400 110.804
368.415 279.366 108.690
366.111 278.099 107.449
368.262 280.363 107.402
368.443 280.927 108.078
368.152 281.251 106.027
368.004 279.726 107.160
371.519 284.227 107.432
372.659 284.226 109.050
367.986 280.185 107.859
367.898 280.556 107.154
366.347 279.871 106.353
371.080 282.461 107.546
369.149 281.546 108.160
369.801 280.590 109.023
365.298 277.670 107.588
363.468 276.151 107.944
369.580 282.092 108.058
365.828 278.595 108.674
368.030 280.823 107.666
364.927 277.346 107.441
370.850 282.652 108.335
370.461 283.668 107.028
368.063 281.360 107.004
368.234 280.677 108.355
369.100 280.420 109.089
370.638 280.011 111.473
369.538 279.819 109.082
373.946 282.680 110.231
370.986 279.218 109.677
375.090 284.203 110.182
372.675 283.063 109.067
374.191 282.898 110.174
373.579 283.387 109.976
372.748 284.561 108.080
370.214 282.271 108.627
371.337 283.079 108.200
373.299 283.222 109.758
369.315 280.222 108.652
368.506 280.784 108.069
370.271 281.007 108.717
368.239 279.113 109.094
368.066 277.027 110.638
367.848 278.906 108.470
364.898 278.767 106.436
361.704 272.021 108.859
365.346 276.064 108.466
361.053 272.636 107.912
366.426 276.966 108.741
363.737 275.461 108.451
365.807 275.555 109.628
364.254 276.259 107.965
364.164 277.191 108.227
364.179 276.306 107.955
361.684 275.467 106.945
366.496 278.737 107.649
369.152 278.472 109.847
363.908 277.181 106.212
364.472 277.965 105.394
367.948 280.078 106.919
367.071 278.750 108.049
363.591 275.839 107.684
363.684 274.762 107.578
366.144 276.771 109.533
366.803 280.465 105.656
370.008 280.671 109.154
368.660 280.028 108.378
364.674 278.213 107.340
368.210 279.738 108.350
366.879 278.754 107.725
366.470 278.258 108.101
364.855 276.672 108.241
362.749 274.805 108.140
367.164 278.491 108.748
368.198 278.018 109.350
366.379 278.263 107.714
366.439 276.790 109.002
366.330 278.545 107.386
367.502 278.132 109.237
367.258 276.815 110.183
366.646 278.926 107.598
363.866 276.404 107.600
368.415 276.527 110.735
363.125 275.086 107.140
361.800 273.216 107.419
363.230 275.857 107.102
362.414 274.301 107.655
361.365 273.955 107.259
366.202 277.150 108.777
363.831 274.966 108.726
367.051 280.423 106.690
367.523 278.420 109.229
363.595 275.856 108.179
368.852 280.203 109.712
367.700 279.447 108.507
363.624 274.381 108.760
363.222 275.025 107.044
360.209 272.358 107.216
365.091 277.500 107.527
363.180 276.126 107.478
363.059 272.718 109.357
362.929 274.364 107.801
364.954 276.797 105.754
366.230 275.025 107.991
361.339 274.042 106.289
370.857 277.870 110.720
364.863 276.366 106.204
366.533 274.563 109.011
364.521 275.512 107.528
364.976 276.118 106.913
369.836 278.074 109.119
366.055 274.693 108.539
362.610 271.418 108.749
368.209 280.465 106.740
368.863 279.195 108.160
367.094 279.424 107.019
365.742 275.931 109.141
368.563 278.110 108.465
364.040 273.238 108.593
363.604 273.765 107.871
365.439 274.296 108.274
365.854 276.368 107.492
365.677 276.860 108.106
364.069 275.197 107.718
365.296 276.488 107.274
363.667 273.716 108.531
364.691 276.669 107.352
365.283 274.472 109.322
363.455 275.029 108.065
363.886 277.305 108.221
361.291 273.432 108.725
364.097 273.347 109.337
365.874 276.566 109.125
361.731 275.650 106.597
363.895 276.906 107.521
359.217 273.856 105.356
364.793 276.257 106.994
365.206 276.719 106.873
364.867 278.050 105.640
365.173 276.707 107.087
367.544 276.685 109.394
365.032 277.060 106.670
364.945 278.426 106.063
360.362 275.416 104.052
367.720 279.640 107.822
361.597 274.572 105.700
361.990 273.573 107.768
363.452 277.367 105.106
366.463 278.920 107.296
366.960 279.845 107.128
367.425 279.429 107.632
367.919 278.593 109.480
369.805 282.550 106.593
362.736 275.062 107.664
367.333 277.529 109.195
364.976 276.642 107.696
366.699 277.644 108.479
363.174 275.418 108.012
361.772 272.997 108.330
363.757 276.099 107.980
363.367 274.920 109.293
361.093 274.347 106.447
363.901 275.747 108.704
365.334 274.952 109.815
365.081 276.502 108.383
362.597 274.398 109.155
362.577 274.767 107.126
367.538 280.306 107.414
363.602 273.662 108.913
369.150 277.404 111.657
366.213 276.791 108.700
363.450 274.323 108.503
364.851 276.075 108.404
364.751 275.905 108.494
363.007 271.769 110.785
363.294 273.325 110.083
364.830 276.186 108.499
365.740 276.764 108.609
367.822 277.704 110.513
363.707 274.212 108.686
360.187 271.987 106.720
360.017 272.001 106.934
359.884 270.821 107.647
360.851 271.954 107.872
364.434 276.322 106.306
363.999 273.663 108.489
367.066 277.710 108.246
367.976 277.445 107.246
366.341 278.671 106.010
365.532 277.001 106.840
363.593 275.765 106.667
370.495 280.625 109.310
371.807 282.646 107.820
368.368 279.119 108.763
365.269 277.909 107.738
365.264 277.650 107.583
362.825 273.376 108.297
369.867 279.546 109.151
367.993 277.074 109.799
366.986 279.152 107.567
366.065 277.226 108.988
366.200 276.615 108.608
364.581 277.606 106.504
366.024 278.231 107.810
365.832 277.261 108.335
360.802 270.232 110.154
367.453 277.227 108.356
366.965 277.968 107.099
368.983 280.652 107.824
364.549 274.881 108.816
361.321 273.196 106.691
362.096 276.491 104.440
363.481 274.602 107.373
359.624 271.522 107.916
362.083 274.526 106.771
360.629 272.704 106.047
363.507 275.507 107.118
360.025 273.162 105.995
359.268 270.887 107.898
361.169 272.020 107.361
361.324 271.708 107.769
363.969 272.759 108.899
363.699 273.182 108.701
362.379 271.938 108.750
363.975 272.481 108.759
362.894 273.780 107.649
368.551 277.491 109.506
361.558 271.728 107.914
365.334 274.969 108.210
361.862 272.777 107.031
363.439 273.250 108.910
362.922 270.992 109.641
363.091 272.795 107.737
365.594 275.530 107.643
367.955 275.837 109.384
365.516 276.501 107.354
367.274 277.309 107.991
369.361 278.895 107.690
366.463 275.120 108.587
366.264 276.003 108.921
365.494 274.828 108.910
361.925 273.104 107.482
366.234 276.749 108.289
367.149 275.882 109.864
366.640 276.109 108.394
363.838 274.392 106.958
365.522 274.411 109.589
366.028 276.929 107.880
368.421 278.374 108.674
366.044 276.966 107.555
362.720 273.191 108.706
364.612 274.654 109.191
367.301 277.653 108.994
363.683 275.277 106.815
363.629 275.317 106.556
362.775 273.700 107.712
367.391 277.264 108.635
361.595 272.532 108.775
364.035 276.467 107.510
364.621 275.088 109.001
365.388 273.769 109.669
364.632 274.791 109.409
360.712 272.677 106.366
362.476 274.638 106.041
364.145 275.451 107.482
366.319 277.578 106.963
360.105 273.020 106.536
363.451 273.766 108.366
366.501 276.565 110.038
362.599 272.905 109.086
363.340 276.128 105.607
363.047 275.725 106.011
363.685 273.803 108.393
362.602 273.879 108.069
360.355 270.488 108.824
360.749 272.797 106.456
361.641 273.526 106.826
362.222 274.161 107.875
364.086 274.147 109.387
363.842 273.810 109.158
364.590 275.688 107.792
362.385 273.635 107.332
364.940 276.553 107.514
360.814 273.946 105.455
365.541 275.659 108.222
367.142 274.512 110.956
360.906 272.421 106.585
365.180 276.617 107.257
366.238 275.706 109.601
361.166 271.535 108.490
363.032 274.496 107.486
360.772 273.751 106.641
363.259 273.716 109.278
361.247 270.167 109.331
361.840 272.107 108.184
358.890 269.141 108.443
358.543 270.882 106.422
362.648 273.477 107.109
359.312 271.428 107.648
361.207 271.866 107.429
359.385 272.415 105.119
364.123 274.028 108.087
361.224 274.121 106.630
365.088 275.710 108.744
365.333 275.999 107.313
363.678 274.110 107.968
365.790 277.176 108.102
359.221 271.738 106.215
362.827 273.513 108.040
360.809 272.099 106.779
365.916 274.051 109.450
365.094 274.933 108.081
360.691 272.557 106.870
360.516 270.830 108.508
365.893 275.521 108.048
359.390 268.260 109.347
365.540 272.974 111.630
362.421 272.199 109.560
363.906 272.718 110.193
364.147 273.771 108.914
367.552 277.300 108.627
360.437 272.238 106.532
358.418 268.167 107.709
366.705 275.964 109.383
361.884 271.182 108.267
360.695 271.642 107.477
364.473 274.717 108.706
362.639 272.069 108.253
358.723 269.980 106.962
362.472 269.475 111.372
361.957 271.678 107.748
358.210 267.327 108.032
362.280 272.670 107.829
360.568 272.071 107.069
361.910 273.547 107.716
361.916 271.065 108.389
357.352 269.348 105.337
362.469 271.216 109.778
363.243 273.328 107.655
360.052 271.403 106.431
359.960 270.582 107.412
357.622 268.353 106.649
359.002 270.102 107.121
359.979 269.644 109.021
356.763 267.349 107.236
358.432 268.069 108.141
357.060 267.792 107.379
362.541 271.863 109.833
360.447 270.764 107.997
360.057 270.473 106.826
361.973 271.524 108.131
363.828 272.181 109.553
361.494 270.888 108.807
356.857 265.437 109.160
356.528 266.248 108.845
359.594 267.073 110.388
358.582 267.813 109.180
359.061 268.621 108.535
361.681 269.838 109.454
358.128 266.684 110.430
360.739 269.463 110.192
357.884 267.776 107.993
359.688 269.106 109.203
355.262 265.317 108.422
357.461 268.746 106.741
358.511 267.898 108.779
361.099 268.932 111.140
359.157 269.377 109.077
358.881 270.003 108.108
360.127 268.384 110.833
360.590 269.027 110.303
358.346 267.638 109.247
363.434 271.126 111.065
360.979 271.429 108.360
361.829 270.156 109.908
360.693 270.458 109.178
361.095 270.374 110.118
362.436 271.225 110.775
359.108 268.305 110.614
354.134 265.500 109.036
358.855 270.558 108.544
358.977 269.621 109.334
359.848 270.727 108.835
361.583 272.234 108.911
361.916 272.588 109.518
364.980 273.785 109.115
359.132 271.936 107.457
359.159 270.530 108.670
355.143 266.756 108.376
364.370 273.398 111.319
361.917 271.682 109.828
360.389 269.549 109.575
357.426 269.113 107.781
358.246 266.563 109.946
360.234 269.600 109.453
362.653 273.915 108.255
356.355 268.833 106.686
356.682 269.491 107.977
358.321 269.601 107.133
359.511 270.834 109.220
358.345 270.038 107.879
361.314 272.433 107.352
358.001 269.104 107.433
363.400 272.035 109.460
363.893 274.278 108.291
360.546 270.578 109.487
365.585 275.818 108.593
364.228 274.480 109.953
362.782 271.311 109.818
358.168 269.254 108.692
359.409 270.063 107.654
359.133 269.141 107.794
358.126 269.204 107.430
357.165 268.289 107.065
357.692 266.712 110.096
359.489 268.326 108.603
364.558 273.880 108.741
362.022 270.957 108.700
359.652 271.335 107.811
356.314 268.812 106.238
360.721 268.660 110.620
357.911 267.346 110.034
357.067 265.846 109.601
355.053 266.321 108.125
355.580 265.880 109.495
363.419 272.954 110.395
361.719 269.217 110.902
360.950 269.779 108.812
360.112 269.357 110.491
357.259 266.482 108.674
358.426 269.585 108.568
362.493 271.754 109.237
359.249 267.597 109.938
361.045 268.519 110.491
361.487 270.984 108.220
358.348 270.013 106.782
359.750 269.010 109.029
359.308 270.090 107.406
360.649 270.586 108.216
361.402 272.335 108.248
359.888 270.700 108.083
356.895 267.994 107.645
356.454 268.053 107.358
359.324 268.164 110.177
361.540 270.896 109.423
358.672 269.212 107.855
359.595 270.473 107.750
359.290 271.240 107.272
358.887 271.658 106.627
356.684 268.551 107.389
363.717 272.164 109.589
358.742 269.063 108.818
362.692 273.176 109.307
363.587 272.078 111.434
359.378 270.449 108.851
357.798 268.289 109.042
359.116 270.701 108.938
360.383 268.922 110.263
359.887 268.478 110.446
358.376 267.948 109.509
358.193 267.968 108.144
359.126 267.870 109.564
356.130 266.465 107.786
355.990 266.408 108.505
358.047 268.404 107.379
353.089 265.557 106.292
361.808 269.351 110.711
360.542 269.652 109.283
359.994 269.420 109.114
360.316 269.446 108.929
364.331 273.523 110.006
358.964 268.558 108.775
362.544 271.986 108.462
362.666 271.692 109.382
359.961 269.425 109.687
362.640 272.647 109.340
359.953 270.037 109.180
357.911 267.214 109.215
358.089 265.794 110.812
363.688 273.552 108.640
359.452 268.097 110.099
359.281 267.881 109.715
362.653 271.836 108.795
361.888 270.171 109.391
361.905 271.485 108.704
358.148 270.209 106.377
361.445 269.930 109.349
361.018 270.768 108.850
361.187 271.046 108.162
361.897 271.774 108.810
360.669 270.730 107.858
362.857 271.857 109.765
357.513 268.634 106.863
354.792 268.464 105.717
361.961 270.839 109.811
358.070 267.862 108.247
360.071 271.220 108.404
361.467 271.034 109.884
359.549 269.077 109.449
358.653 265.350 111.700
359.974 268.003 110.813
361.044 270.922 109.074
365.059 273.099 110.943
361.379 269.341 110.088
360.493 271.129 108.002
356.352 268.342 106.564
360.361 268.886 110.304
362.867 271.948 110.630
356.056 266.031 109.070
361.437 271.294 108.991
360.288 268.572 109.601
361.955 270.054 110.824
361.811 272.284 108.604
364.032 272.679 110.233
363.060 270.682 110.627
362.867 269.921 111.995
360.188 269.600 109.207
361.909 271.243 109.731
360.813 271.359 108.623
359.192 268.404 109.122
362.840 272.115 109.184
362.939 273.278 108.616
358.870 270.526 107.316
360.913 271.328 109.026
362.562 271.461 109.978
363.327 270.996 110.845
360.426 270.964 108.748
359.598 268.047 110.637
357.089 267.386 108.404
359.318 269.576 108.526
359.292 269.068 108.464
357.536 266.773 109.236
357.828 266.769 109.952
354.271 263.194 109.192
351.706 263.480 106.645
352.029 262.904 107.971
355.707 266.320 108.042
351.982 261.703 108.414
359.119 270.358 108.062
357.243 268.423 107.685
356.692 269.092 106.780
360.005 267.180 111.446
356.982 268.647 107.606
363.883 271.816 110.962
360.528 271.169 109.125
360.363 270.857 108.650
358.524 269.281 107.650
363.172 272.007 109.484
364.090 272.475 109.919
367.473 278.233 108.661
364.504 275.975 108.109
362.346 273.048 108.286
361.672 271.266 109.548
364.750 274.042 109.123
361.114 274.203 106.841
362.285 274.572 107.711
360.348 270.819 109.097
360.192 269.637 108.807
361.720 272.462 108.739
363.185 273.081 109.727
363.851 273.410 109.068
364.587 273.291 109.934
363.850 275.465 106.801
363.608 272.349 109.969
361.914 272.347 108.141
361.126 270.863 108.869
363.604 272.678 109.590
368.284 276.310 111.186
365.808 274.843 110.910
364.921 273.836 109.693
367.243 275.601 110.158
366.257 275.573 109.800
366.211 273.419 111.586
363.172 272.398 108.978
367.797 276.301 109.863
363.170 273.710 109.133
364.213 273.890 110.306
366.342 274.653 109.994
360.486 273.203 107.111
361.139 271.806 108.900
363.387 272.899 109.895
364.702 274.415 110.047
368.985 276.800 111.857
366.981 275.079 111.071
364.408 272.913 110.560
365.400 273.473 110.521
364.563 274.062 110.501
363.044 270.816 110.945
362.667 269.989 111.481
359.483 268.789 110.475
364.831 273.632 110.001
362.489 272.456 109.104
364.133 270.548 112.056
364.269 273.086 110.460
366.824 274.342 110.803
365.879 275.755 109.134
364.763 276.773 108.168
366.234 275.130 110.467
366.846 276.151 108.607
366.053 275.970 110.343
366.679 276.143 109.242
366.941 277.518 109.227
365.055 277.168 108.046
362.304 274.754 107.983
367.362 277.228 109.431
366.019 277.197 107.957
364.774 275.767 108.491
365.641 273.727 110.857
363.555 274.489 108.620
367.075 276.578 110.033
361.696 271.725 108.760
362.016 271.661 109.343
366.900 275.084 110.406
362.908 273.309 107.583
360.629 271.132 107.674
363.127 272.363 109.120
364.588 273.193 109.632
360.738 271.381 107.963
367.879 273.896 110.537
367.073 275.646 109.726
364.863 275.508 107.824
365.234 273.722 110.498
368.216 274.238 112.024
368.934 276.835 110.187
367.998 275.532 110.803
363.984 273.501 110.022
363.783 273.750 108.686
362.691 275.363 106.524
369.913 279.720 108.821
364.901 275.765 108.053
365.439 274.520 109.751
366.038 275.310 108.446
368.202 277.986 108.102
368.930 275.917 110.777
372.009 281.495 109.614
366.365 277.626 106.362
370.148 278.529 110.094
368.559 278.587 108.584
369.331 277.218 109.888
372.818 280.943 110.181
372.773 281.439 109.357
365.680 275.895 107.447
363.832 275.455 106.225
367.039 276.426 109.288
370.129 280.126 108.173
370.427 280.078 108.801
367.538 278.317 107.686
368.324 279.164 107.808
368.148 279.660 107.577
366.177 277.737 107.165
367.811 278.458 108.443
370.030 280.939 107.102
370.981 280.567 108.790
370.235 281.193 107.059
371.121 279.908 108.871
369.169 280.637 106.540
365.871 274.789 108.283
369.045 278.899 108.212
370.346 277.971 109.808
370.066 279.215 108.728
366.333 274.959 109.956
371.178 278.380 110.051
371.579 281.583 108.280
369.352 278.317 109.976
370.055 279.615 108.846
369.834 279.425 109.685
368.957 278.667 108.695
370.045 277.064 111.759
370.398 280.309 109.192
367.967 278.414 108.753
369.053 280.957 107.377
363.367 274.047 108.258
366.376 276.059 110.186
369.788 278.772 109.501
371.817 279.269 111.009
367.919 277.899 108.100
365.445 276.497 107.724
367.368 278.414 107.440
377.668 284.719 110.946
373.365 279.452 111.736
373.997 281.798 111.254
371.139 280.080 110.594
368.255 278.288 108.995
370.246 280.735 107.971
370.298 278.200 110.708
370.355 279.584 109.144
371.415 280.481 108.254
372.713 280.161 110.917
370.389 280.356 108.885
371.233 280.152 109.206
370.974 278.592 110.222
372.399 279.632 111.477
370.935 279.444 110.092
371.371 274.996 113.943
368.820 277.063 109.956
370.312 277.453 110.400
368.684 277.273 109.405
368.680 276.080 110.441
370.215 274.153 113.323
371.603 277.387 112.511
366.505 274.755 109.681
364.477 270.784 110.245
372.326 277.351 112.118
366.438 276.118 108.053
367.951 276.451 109.513
365.129 275.968 106.811
367.647 276.658 108.792
370.443 279.624 107.638
365.218 274.073 108.792
368.036 277.351 109.630
365.266 274.963 107.967
367.803 274.342 110.789
363.351 270.636 110.526
364.668 274.701 107.239
366.462 276.113 108.157
365.996 277.893 105.960
367.241 277.000 107.857
365.554 276.459 106.466
369.565 276.941 109.941
366.297 275.637 108.234
364.260 272.065 109.825
369.591 277.440 110.208
367.739 277.496 107.840
365.215 272.305 110.244
366.420 275.442 108.034
366.243 273.640 110.391
370.283 277.758 111.537
366.292 276.857 109.238
362.426 273.110 108.799
365.872 275.016 110.471
363.888 272.663 109.359
365.520 275.109 108.931
368.117 276.378 109.382
359.931 271.029 106.577
360.106 271.909 105.886
365.311 273.154 109.411
364.334 273.145 110.091
365.360 274.269 109.375
360.523 270.595 109.257
364.127 274.606 107.943
363.320 271.511 109.927
362.592 270.844 108.968
365.505 273.075 110.335
362.440 273.534 107.154
366.894 274.804 109.153
368.325 275.650 110.219
364.438 272.331 109.775
360.217 269.461 107.620
365.365 273.787 109.532
366.249 274.550 109.652
365.273 273.539 109.696
367.398 272.782 111.049
366.553 275.720 107.743
367.926 276.617 109.018
365.235 274.853 109.039
366.631 275.773 109.438
366.246 273.433 110.241
366.798 274.679 110.927
366.707 275.399 109.792
367.349 276.137 109.322
369.278 277.889 110.316
367.650 274.602 110.957
368.191 276.427 109.439
366.293 273.883 110.444
365.214 274.651 108.613
367.559 278.139 108.117
367.826 277.676 109.147
364.748 276.146 107.918
367.709 276.927 109.115
367.883 275.631 110.449
367.701 276.444 110.098
368.540 277.132 109.308
367.501 276.545 108.871
366.090 273.638 110.569
370.863 276.503 111.636
366.050 276.862 107.276
366.021 273.369 110.320
370.362 276.536 111.536
370.277 278.184 110.570
370.339 278.941 109.300
368.369 278.145 108.500
371.361 279.851 109.470
375.110 280.246 112.943
366.385 274.084 110.842
365.243 275.275 109.380
368.462 278.414 109.193
368.363 277.543 109.420
371.733 278.879 110.399
370.673 278.768 109.931
373.394 280.940 111.085
369.684 275.586 111.668
370.134 276.688 111.697
370.889 277.272 112.405
371.978 278.714 111.266
371.041 277.220 111.283
368.331 275.881 111.581
373.669 280.041 113.166
366.073 273.873 111.629
370.585 276.149 113.144
370.464 278.321 111.660
372.850 278.945 112.355
368.148 277.840 109.918
373.875 282.372 111.242
367.995 277.495 109.616
369.977 278.056 110.532
370.726 279.302 110.121
371.780 279.196 111.739
369.644 278.802 111.145
371.627 279.038 112.090
368.835 277.819 110.088
367.683 275.495 111.884
370.096 278.819 111.159
367.293 276.065 111.953
368.911 278.486 109.605
369.572 278.608 110.392
365.348 272.981 111.308
361.742 272.602 108.177
366.593 273.175 110.486
368.737 277.678 109.860
367.693 274.364 110.740
368.637 277.328 109.053
365.686 274.508 108.508
364.351 273.473 109.786
365.655 275.318 108.659
369.154 277.739 110.085
367.387 275.949 110.752
363.510 274.081 108.734
364.516 273.297 109.210
367.016 275.138 110.859
364.789 274.022 108.700
367.968 274.143 112.707
370.535 277.144 111.826
364.866 272.887 111.753
364.715 273.061 110.641
370.118 276.430 112.441
366.043 272.246 112.809
367.120 273.874 111.697
369.360 277.309 111.120
365.938 273.029 111.121
366.380 275.926 110.666
365.127 273.767 111.059
368.916 275.842 112.407
372.213 279.248 112.393
369.025 279.283 109.998
366.646 275.250 111.599
367.777 275.933 111.246
365.938 272.095 111.550
367.407 274.607 111.252
366.519 273.570 111.062
367.949 276.195 111.223
368.433 274.180 113.835
367.743 274.714 111.625
368.632 274.991 111.467
368.018 276.670 110.036
369.889 276.379 112.125
370.516 277.304 111.753
369.775 277.160 110.644
368.137 277.405 109.195
370.957 279.280 109.303
366.312 275.376 109.616
367.878 275.848 110.347
368.150 274.342 111.119
368.545 276.664 109.158
372.299 279.947 109.686
366.587 276.844 108.723
369.725 278.413 111.406
369.970 277.768 111.542
368.710 277.995 109.093
368.820 275.544 111.980
369.410 277.542 112.025
371.776 279.692 111.814
369.595 276.712 111.965
373.354 281.663 110.979
374.711 283.775 110.384
370.737 277.731 111.714
373.213 280.535 111.572
371.474 279.834 111.241
368.611 276.815 111.841
368.321 278.934 109.754
371.662 279.435 112.064
373.582 281.950 110.735
369.053 278.207 110.218
371.370 279.162 111.053
369.921 279.252 109.566
366.403 275.575 110.031
368.180 276.072 111.409
366.964 274.577 110.437
370.796 280.489 109.881
367.010 277.656 108.512
370.627 280.814 109.182
370.806 278.748 111.449
369.737 279.816 109.620
367.426 277.034 109.752
369.546 279.304 110.087
369.751 277.838 111.066
370.612 279.750 109.789
372.282 280.600 111.006
366.698 277.276 110.218
368.751 279.863 108.158
368.758 278.530 109.583
366.523 276.299 109.240
369.086 278.367 109.899
365.420 274.512 109.566
369.018 277.707 109.373
370.106 279.057 109.482
370.693 278.307 110.678
374.457 280.419 112.564
371.475 281.697 109.137
369.110 277.625 110.380
366.430 275.481 108.640
366.682 276.636 109.208
370.040 279.777 109.926
369.857 278.937 109.441
365.417 276.289 109.419
364.648 274.263 109.797
368.143 275.632 111.489
368.188 278.432 108.510
369.909 279.312 110.092
367.608 276.041 109.770
366.833 276.457 109.459
371.090 278.093 111.601
370.946 277.401 111.581
364.747 273.469 110.326
367.872 276.819 110.622
365.351 274.971 109.672
368.640 276.141 110.789
366.418 275.442 110.185
362.516 273.498 108.510
369.255 277.126 110.521
368.688 275.373 110.638
369.079 277.683 109.906
369.041 277.793 109.341
367.720 277.669 109.254
370.098 280.989 108.864
365.539 276.436 108.064
366.922 277.464 108.667
371.160 281.776 108.561
372.129 280.370 110.598
372.015 281.136 110.536
368.810 279.589 108.220
374.437 281.616 111.840
372.199 281.001 109.931
370.872 280.986 109.265
371.140 281.308 109.485
367.518 276.964 109.184
369.688 280.596 107.260
366.662 276.894 108.580
365.779 278.503 106.666
369.186 278.826 109.066
374.020 284.076 108.974
371.955 281.112 110.369
370.209 279.582 109.411
370.726 277.579 111.689
369.838 279.642 108.541
368.774 279.893 107.150
369.620 279.610 109.032
368.550 277.371 109.625
371.964 279.084 110.800
372.641 279.126 110.497
369.368 277.670 109.505
371.103 278.340 110.700
366.643 276.203 108.666
369.601 277.582 109.880
369.806 279.057 108.824
368.447 275.280 110.553
365.998 276.734 107.997
370.662 278.154 110.459
370.770 278.089 110.383
368.955 277.045 109.154
366.482 277.534 107.524
365.744 276.611 107.266
369.626 277.782 110.164
370.116 278.370 109.924
369.149 278.243 109.702
369.559 278.368 108.226
370.042 277.514 110.495
370.674 278.890 109.837
366.507 276.453 107.656
371.841 278.345 111.912
371.380 281.490 109.168
367.288 275.721 109.116
364.118 275.356 106.882
368.810 278.064 109.070
370.871 277.480 111.728
367.524 275.346 110.962
367.624 277.822 108.103
364.942 276.933 106.975
371.049 280.284 110.004
364.154 275.539 108.178
369.878 279.104 108.948
367.613 279.961 107.696
370.838 281.399 109.688
366.545 277.924 108.202
365.399 278.344 105.800
367.117 279.763 107.029
368.391 279.561 108.468
367.673 277.499 108.847
362.379 275.270 106.191
365.336 277.742 108.219
364.779 276.286 107.059
367.198 276.771 109.600
367.199 276.088 110.576
365.573 275.690 109.147
369.542 279.834 109.821
367.387 277.899 108.958
367.950 280.272 107.644
364.921 275.078 108.416
369.229 277.883 109.739
364.363 275.809 107.315
364.353 276.600 106.642
365.855 276.805 107.359
371.100 279.518 109.127
362.141 273.684 106.837
362.444 273.464 107.508
363.901 274.966 107.586
365.606 276.689 106.555
365.356 275.669 107.062
362.060 276.491 103.282
366.330 276.444 107.490
367.441 276.443 108.339
364.242 275.546 106.005
365.376 274.933 109.033
368.933 279.805 107.214
365.711 278.015 107.052
365.311 277.087 106.181
365.648 275.414 108.118
371.990 280.143 110.296
369.339 279.408 108.549
370.097 279.672 109.330
363.706 275.173 106.810
368.789 279.302 109.592
359.255 270.346 108.452
367.897 278.298 107.965
366.919 279.032 107.157
366.581 278.400 106.924
367.555 277.278 108.668
369.785 279.342 108.276
369.214 278.865 108.139
366.020 276.324 108.405
361.411 272.325 107.871
369.645 277.319 109.946
365.375 276.059 108.639
365.383 274.507 110.335
369.515 277.890 110.647
369.067 276.369 111.548
363.757 272.508 108.565
364.890 275.384 107.833
364.827 273.819 109.504
363.644 273.521 108.796
364.011 273.128 110.055
367.544 274.775 111.349
367.168 275.258 111.298
364.295 273.227 109.808
363.528 274.902 107.621
363.056 274.215 107.644
362.423 274.760 107.755
363.101 274.771 107.392
363.826 274.567 109.092
363.338 273.914 108.879
359.880 271.364 108.860
360.676 272.791 107.548
360.629 270.197 109.760
364.353 274.311 109.240
360.227 272.852 108.872
361.969 273.281 108.160
362.756 274.097 109.337
365.705 276.117 108.961
363.897 272.923 108.426
363.865 274.469 107.769
362.626 273.660 107.545
364.822 273.974 110.243
363.713 273.297 109.667
357.072 269.237 107.440
363.888 275.210 108.869
364.892 274.186 109.574
361.768 272.541 108.918
360.816 272.109 108.466
363.159 274.154 108.172
368.080 277.393 109.532
365.433 273.954 109.427
368.758 276.620 109.914
367.599 277.430 108.376
367.880 275.048 110.436
364.169 273.189 108.658
366.884 274.107 110.487
368.076 275.931 109.695
365.624 277.041 106.247
368.840 278.048 107.955
367.475 274.878 109.234
368.888 278.707 106.698
369.897 277.252 109.752
366.886 274.911 109.238
367.266 276.001 108.959
369.622 280.503 107.531
368.174 277.917 108.671
366.010 276.769 109.569
367.708 277.994 109.412
365.724 275.966 110.370
365.209 275.609 109.293
364.599 277.029 106.776
363.981 274.986 109.018
361.550 272.839 108.031
364.153 274.406 109.044
364.383 274.802 109.596
367.831 277.035 109.725
366.636 278.821 108.674
366.530 277.456 107.820
366.625 277.405 108.867
363.213 274.419 108.302
361.740 272.166 108.710
366.655 276.979 108.606
362.069 273.589 107.724
363.038 272.002 109.936
365.161 274.834 109.913
362.569 274.492 107.213
362.431 271.311 109.584
366.423 276.832 108.399
367.453 275.193 110.275
362.645 272.568 108.242
361.602 269.393 109.785
365.593 274.100 109.068
362.273 272.234 108.617
364.370 275.567 107.942
364.375 274.094 109.675
363.741 273.326 108.492
366.695 275.978 109.584
364.910 276.587 106.950
361.014 272.905 109.101
364.509 275.046 108.110
359.812 271.845 107.932
361.489 273.149 108.391
359.495 270.094 108.510
360.130 271.491 108.414
361.806 270.029 111.490
362.293 272.295 108.711
357.657 268.011 108.800
362.370 271.944 108.595
365.463 274.664 108.596
362.892 274.579 106.657
361.402 273.329 107.010
363.367 274.720 106.885
361.718 270.861 108.999
362.527 271.800 109.011
362.438 270.514 110.368
364.163 272.480 110.552
358.829 267.225 110.519
363.415 271.071 111.390
359.391 269.161 107.897
363.444 272.457 109.498
357.820 269.689 106.691
354.417 264.735 108.355
359.786 271.587 107.874
358.624 268.982 107.981
358.639 269.232 107.801
354.801 267.001 106.370
357.644 268.248 109.161
357.060 267.331 109.330
359.100 270.251 107.675
358.609 269.215 107.733
363.317 273.635 106.985
362.477 272.547 107.128
363.086 273.332 108.369
366.827 278.251 106.875
364.510 273.498 108.642
361.722 274.896 105.679
357.352 267.584 107.918
359.873 271.836 107.878
361.754 271.973 108.795
362.862 271.216 109.594
364.092 274.615 108.675
367.927 276.636 110.853
358.896 268.592 109.085
361.077 272.735 107.832
357.885 266.982 109.115
361.371 272.996 107.956
361.298 272.728 107.766
364.184 274.715 108.965
361.242 273.661 106.906
366.234 274.645 110.216
361.768 274.384 107.057
360.600 271.919 107.432
363.117 275.806 106.738
364.011 274.048 108.455
364.154 275.141 108.407
365.794 275.335 108.452
361.191 272.373 107.423
360.580 272.304 107.823
359.936 273.035 106.248
360.795 273.021 106.795
361.367 272.138 108.966
359.798 270.951 109.016
362.961 274.066 108.461
364.412 275.707 107.978
358.788 271.764 106.383
363.016 275.245 106.766
365.527 277.508 107.419
362.604 274.365 106.457
362.227 272.927 108.635
362.193 273.254 107.664
363.396 272.598 110.044
364.117 273.611 110.229
365.878 276.511 107.896
363.451 274.434 108.123
369.075 277.998 109.692
361.929 273.844 107.095
363.754 275.794 107.548
363.924 276.100 106.421
364.903 275.514 107.811
364.699 276.847 107.581
365.598 275.424 109.360
364.901 275.704 108.575
366.722 276.823 108.201
361.894 273.387 107.682
364.644 272.964 110.092
361.421 273.051 107.177
365.973 275.555 109.142
358.541 271.027 106.944
360.612 271.131 108.257
366.338 274.616 109.805
364.975 276.149 108.075
361.288 273.430 107.254
364.853 274.927 109.863
365.456 275.374 110.002
362.528 272.155 109.910
366.121 275.272 109.929
364.720 274.984 107.994
366.855 274.766 110.052
365.801 273.256 111.038
367.987 277.208 108.223
364.733 275.811 108.709
365.367 276.873 108.227
363.555 274.269 107.578
363.600 275.688 108.195
365.731 276.152 108.681
367.850 277.451 109.589
359.365 270.555 107.057
362.406 271.294 109.469
361.998 271.104 109.498
363.428 273.000 108.519
364.352 274.124 108.028
362.767 273.190 107.997
362.793 272.025 108.757
365.687 273.782 110.603
361.492 270.305 108.998
363.471 271.329 109.494
363.561 272.624 110.046
361.797 271.249 108.251
365.499 271.833 112.027
367.213 275.593 109.664
364.730 273.057 109.821
363.252 272.263 109.631
365.627 274.552 110.292
366.317 275.893 108.445
363.237 274.399 106.827
362.612 273.041 108.427
367.484 276.020 109.862
364.380 275.290 107.222
361.860 272.604 107.928
365.738 275.685 108.955
362.669 272.853 108.740
368.014 277.509 108.511
363.467 274.955 107.508
365.772 275.031 109.468
363.182 274.595 107.089
362.868 272.859 108.625
360.688 273.637 106.150
364.445 276.423 107.038
360.650 272.430 106.799
360.308 270.386 108.407
361.783 273.070 106.806
360.794 272.463 105.884
359.760 269.450 108.348
361.247 267.750 109.425
353.657 265.913 105.956
360.510 272.473 106.661
360.882 271.592 106.886
363.185 273.553 108.814
363.715 273.435 109.195
362.760 272.954 109.208
359.262 270.907 108.187
358.349 267.924 109.756
362.180 274.090 107.279
356.898 271.638 105.271
362.828 272.893 108.889
357.550 268.847 107.946
360.201 270.946 108.445
363.066 273.907 107.901
365.164 275.662 107.568
362.676 271.856 109.295
361.059 271.012 109.345
363.916 271.817 110.498
359.898 268.556 109.446
359.708 269.436 108.056
363.177 273.764 108.443
358.380 270.096 106.753
359.374 269.436 109.137
365.892 276.460 109.557
363.576 274.291 108.219
361.919 272.723 108.801
362.502 271.709 109.149
362.478 272.128 107.581
364.193 273.831 108.545
366.787 275.654 108.883
368.067 276.582 110.070
363.862 273.087 107.533
365.288 272.660 109.983
364.831 273.570 109.974
369.684 277.885 110.400
365.415 275.903 109.206
367.206 277.465 108.342
365.586 275.707 108.386
366.937 276.469 109.279
360.330 272.878 106.705
362.700 272.358 108.474
361.469 270.377 107.763
359.983 269.317 108.523
359.715 269.727 108.150
363.021 270.985 109.183
359.884 270.096 107.801
365.867 274.464 109.519
365.955 272.420 111.729
365.681 274.940 110.144
364.717 275.327 107.931
360.426 271.027 107.210
365.330 274.394 109.316
366.222 275.953 108.310
364.827 274.056 108.594
359.385 271.487 107.486
360.499 272.512 106.786
366.489 275.945 109.090
365.949 275.822 109.181
362.337 274.269 107.360
363.732 273.167 109.131
364.363 273.732 109.743
363.896 273.867 107.839
367.958 276.046 109.856
367.081 277.156 108.009
367.109 278.297 107.267
360.842 272.266 107.412
365.299 275.912 108.331
366.340 276.565 107.704
366.331 277.171 107.884
362.659 273.999 106.970
362.224 272.948 107.296
360.707 270.885 108.373
362.643 273.250 108.243
361.507 271.863 108.179
362.879 274.547 107.799
361.549 272.960 107.664
363.927 274.775 107.305
364.592 274.983 108.005
365.181 276.800 108.090
365.908 277.899 107.865
364.263 276.121 107.522
362.597 275.185 107.045
365.530 277.923 106.914
367.854 280.201 106.985
368.961 280.377 108.145
368.525 278.655 109.040
366.242 277.246 107.913
365.313 277.695 107.257
364.895 276.723 106.651
366.763 275.449 109.556
365.740 276.723 108.055
367.832 277.686 108.510
364.440 274.954 106.724
368.354 278.123 109.171
362.861 275.201 106.874
363.240 273.914 107.886
367.087 276.873 108.353
368.678 279.124 106.595
368.373 278.067 108.463
364.994 276.750 106.838
365.542 275.423 108.163
363.078 273.153 107.963
365.344 276.041 108.751
363.315 274.907 108.230
363.184 275.443 106.996
364.690 274.839 109.549
361.808 276.075 105.489
363.805 275.042 108.182
363.424 274.671 108.272
369.358 279.576 109.866
369.799 280.680 108.491
365.690 275.998 108.564
368.806 279.175 108.576
366.590 276.539 108.342
367.152 278.769 108.029
363.991 276.017 107.603
363.960 275.993 107.592
[truncated: 8,003 more rows]

## Sheet: Figure2C_PCA_SARS-CoV
Figure 2C Principal Component Analysis of backbone for SARS-CoV:ACE2 and SARS-CoV-2:ACE2. The first 10000 rows are PC1 and PC2 for SARS-CoV, and the last 10000 rows are data for SARS-CoV-2.
# This file was created Sun Mar 8 16:02:50 2020
# Created by:
# :-) GROMACS - gmx anaeig, VERSION 5.1.4 (-:
#
# Executable: /lustre/home/yjwang/soft/5.1.4-impi-fftw/bin/gmx_mpi
# Data prefix: /lustre/home/yjwang/soft/5.1.4-impi-fftw
# Command line:
# gmx_mpi anaeig -s BB1.pdb -n BB1.ndx -f All_BB1.xtc -eig All_BB1_eig.xvg -v All_BB1_eigvec.trr -first 1 -last 2 -2d All_BB1_BB1_pc12.xvg
# gmx anaeig is part of G R O M A C S:
#
# Guyana Rwanda Oman Macau Angola Cameroon Senegal
#
#Note : Row 1：10000 SARS-CoV：ACE2； Row 10001:2000 SARS-CoV-2:ACE2
@ title "2D projection of trajectory"
@ xaxis label "projection on eigenvector 1 (nm)"
@ yaxis label "projection on eigenvector 2 (nm)"
#NAME?
3.83360 -5.42955
2.76317 -4.95704
-4.55298 -4.59384
-0.40852 -6.49148
-3.57334 -2.67385
3.55935 -2.89732
7.16722 -6.57516
7.10835 -5.36130
2.01552 -5.81749
1.58715 -1.91982
1.35968 -0.74355
-0.18385 2.07133
0.12877 1.54073
-1.46958 -1.56610
-5.45228 -2.88454
-1.05783 -9.63986
-3.28777 -10.16051
0.16669 -3.13309
-7.61127 -7.97894
1.75595 -9.44193
-2.12536 -9.13823
4.39276 -11.74041
2.83184 -5.61108
0.67050 -4.69585
-0.77359 -6.09858
-1.62832 -1.75578
4.92553 -4.22908
-2.99266 -6.70205
1.41322 -0.52868
-4.98008 -0.10529
-6.28689 -1.91325
-1.28360 0.64537
-1.18973 1.71259
3.52945 -0.20355
1.96482 1.92320
1.15600 1.97689
3.00502 2.05886
-1.96975 4.12484
-3.77276 1.92073
-3.34837 0.94027
-0.25868 -2.33970
4.26510 1.06070
-0.35780 -1.89530
3.59440 -0.12539
1.10863 -2.75398
0.14378 -1.92534
1.98110 -4.24998
-1.15964 0.00303
4.75899 3.36077
-1.83624 -0.18802
-5.81222 -1.76330
-3.91667 -0.41100
-1.07259 -0.31090
0.83025 0.44916
3.93962 -1.87230
0.43823 -0.84851
-3.01874 0.18722
-0.14482 -1.23997
3.03812 -3.81642
2.65406 0.12121
7.37759 1.21160
13.25434 1.63977
4.96247 -1.37336
2.87062 -1.98541
-1.72317 -4.89105
3.27291 -2.15781
0.05830 1.45104
1.53627 4.09058
8.19955 4.57861
4.80154 5.66386
13.69806 4.06255
9.75513 1.68387
6.20863 -6.18125
9.24676 3.62254
9.11848 2.28584
5.19146 -1.69350
7.24979 2.02173
9.16091 4.62887
2.49890 6.12646
5.57226 3.53100
0.54891 1.77062
-1.19049 3.96421
0.92385 4.79863
1.84911 1.67665
-4.27776 -0.99122
-1.09850 2.42727
-0.78204 -0.22412
0.64579 0.31494
0.61186 -3.01643
-4.35288 -3.99892
-2.30264 1.26426
-0.95058 -2.14359
3.59768 0.50401
-1.84017 -2.62107
0.94217 -2.89595
-0.17074 -1.39677
8.30436 -2.88189
3.39951 -4.63999
-2.61244 -1.50736
-1.26548 -2.71934
6.43760 1.29850
-0.81610 1.35747
6.38467 -1.10268
6.13987 -1.72662
0.98666 -4.67826
2.91996 1.97285
2.38668 3.48823
4.75909 -0.71147
-2.40957 4.70117
-0.86627 1.60657
-0.14182 2.55685
-1.86835 2.31425
-2.35006 0.64953
-1.97945 2.93789
-2.60005 0.47479
-0.47067 -2.95642
6.93126 3.62964
-2.48016 -0.25175
1.34018 0.74871
-5.54453 -2.27843
-4.68972 1.13161
-1.41408 0.18013
0.09537 2.76091
1.35405 -0.17543
-1.00316 -0.25483
-2.68234 -2.84477
-1.45322 -2.50159
0.08722 0.92924
-2.36800 -0.08603
-2.48035 -1.28868
-1.88104 1.34776
-5.51377 -1.81929
3.71738 -0.73422
4.84021 -4.01226
0.36515 -0.57956
-4.71893 0.77730
-2.72592 -0.69617
2.71071 -3.68592
2.71399 -0.21525
-6.36397 2.54590
-0.21553 2.55918
-5.53785 1.11012
4.01086 2.75282
1.25727 1.32362
-1.18318 -0.77791
-0.46221 2.67193
-0.18969 8.00213
1.19298 5.49461
-4.47800 7.33143
-1.76459 6.11951
-4.88800 6.52439
1.62057 5.00346
2.97485 6.21061
-3.76728 1.23073
-2.81254 1.64317
-1.21666 7.08845
-0.49665 7.52510
-6.77429 3.32041
-4.23052 5.24260
-0.20910 3.58197
3.54205 6.18519
1.29531 8.39682
-7.37782 8.99722
5.29391 11.44139
0.21924 8.13030
0.54169 9.33089
-2.53466 11.97530
1.57918 10.97153
-0.05908 17.27036
-1.57644 12.44786
-1.21621 12.88728
-5.23315 12.62332
-4.30419 12.06792
-0.90141 8.15609
4.01786 5.37500
-3.61720 4.53920
-1.22623 10.09076
5.53392 11.54508
4.16484 11.87540
9.95230 11.71959
3.74488 9.06698
1.71351 9.33598
-0.56384 10.25525
-0.77723 5.39915
-5.29560 6.25249
-1.51950 7.72070
-3.49829 4.24411
-2.50142 4.36298
1.56731 5.08911
-3.81833 4.06396
3.32882 6.07687
5.33032 1.66160
-3.81886 0.38384
-7.25781 -0.80061
2.09121 0.16482
-0.57751 4.69592
-6.61694 0.98484
1.47957 0.91513
-2.18064 4.32878
-7.41889 5.39675
-11.12646 6.03234
-4.66783 2.58401
-1.02512 4.75862
2.49749 2.72808
5.70470 9.63158
-0.08460 11.03724
-11.26775 8.97569
-1.46425 7.22339
0.80104 6.20672
0.89298 7.02969
-1.16325 6.87456
-1.84273 3.41524
-0.22341 2.71639
-3.01691 2.91982
1.97560 4.29113
4.29693 3.88359
2.37740 2.28892
-0.71476 0.21046
1.57319 -2.63722
-1.41647 -3.03196
6.10112 -0.21523
6.86033 1.52119
9.09814 3.32642
9.36217 5.98020
8.07639 3.76615
9.99972 3.43540
1.44599 -0.51581
1.48813 -3.82483
-0.95860 -4.37549
2.34703 1.06119
5.45807 2.76933
8.97514 3.17747
2.52991 6.31464
1.70326 2.78473
6.69117 -0.05221
-7.70749 -1.57584
-5.43771 0.31624
2.65533 4.42704
1.37389 1.10941
1.92346 3.43305
-3.09995 3.25592
-10.17738 0.95622
-8.32050 4.53061
-3.30000 2.22405
-11.32617 3.56890
-5.98350 6.60297
-5.84205 0.48657
3.51195 3.91980
-0.75204 3.89084
-1.64899 3.91440
-1.51046 0.02325
-2.86121 5.95421
-6.05252 5.34159
-0.05407 3.72512
-3.04079 4.61261
-3.10009 1.47443
-4.34561 4.67653
-11.70135 0.88150
-7.39260 3.56229
-3.82689 1.66153
-7.40161 1.35887
-4.31907 2.30962
-1.09004 0.97563
-6.51654 -1.29200
-3.32241 -2.58415
-0.39254 -0.53020
4.05760 -0.00204
7.66923 2.42423
4.33618 4.17160
2.11300 9.30799
0.03690 7.87957
2.92325 4.16872
-0.43566 -1.78270
1.01583 2.04145
0.46317 2.01652
-0.77924 2.09205
1.40765 1.73430
5.58448 2.31218
2.47875 0.81766
2.12060 -0.61609
2.11758 2.49832
-5.35645 -0.00084
-1.30957 -1.35164
-6.68036 -3.17344
-4.08721 0.18291
-1.73057 -1.40061
-8.66086 -6.17594
2.19739 -3.09880
5.17480 -1.05310
1.75443 1.93706
3.93720 -0.09785
0.77451 -2.12816
3.30055 -2.46940
5.31897 0.38487
-2.45436 3.68107
-1.90014 6.29057
-5.72438 -0.65907
-4.61597 -3.85444
-2.04898 -5.05892
-2.69045 -4.03868
-5.31672 -0.97446
-7.77619 -0.96556
-3.38326 -2.81882
1.72713 -4.07911
-8.41915 -9.37614
-5.23803 -3.01757
-7.03385 -3.91177
-9.64770 -4.69179
-10.57334 2.51410
-10.58561 -0.56513
-0.97441 -0.48425
-2.07762 2.87313
-5.60856 -0.12368
-6.55354 1.64894
-15.45049 0.11932
-4.42439 4.27871
-6.67477 4.97445
0.65032 2.12132
3.97368 4.68739
5.05055 3.08894
7.86414 6.93805
5.23886 6.15083
5.52723 7.02082
-2.51559 2.67837
5.25919 4.36342
2.16865 2.88087
-1.56774 0.51448
-0.31575 0.05746
3.17328 1.78615
9.16961 3.74317
3.10257 4.04996
-0.26194 0.09623
8.15323 2.65704
7.12808 -2.20021
10.35167 0.30376
11.03952 1.23516
1.43108 -1.04643
-0.30984 -4.25742
5.96023 -1.63817
3.74462 -3.87568
4.75263 -3.16750
3.50633 1.25719
9.10781 5.66105
-0.23001 0.78382
-1.93230 -0.37724
-2.72284 1.66432
-10.61317 -1.41164
-5.36820 -0.73407
-4.17757 -1.67335
-9.17947 -1.44338
-7.50832 2.38455
-7.27279 2.89051
-2.09790 7.39010
-1.37474 9.25784
2.66120 8.58722
5.53587 1.75944
2.11276 0.97576
-3.18226 1.48032
-6.85848 -4.29478
5.16141 -1.27208
0.53038 1.52379
2.77415 2.49234
2.41356 -2.25129
2.62503 -2.83041
1.28739 3.25571
-1.77966 -0.74467
2.53628 -0.34185
1.24802 2.97503
-0.01052 2.87906
-3.05006 0.54485
-3.21862 1.81701
-3.44195 -4.85245
-1.47617 2.01596
2.06889 -3.03095
-6.01320 -1.63348
-10.57666 2.07872
-0.00313 3.89425
1.97838 3.02416
-4.63404 -0.44093
-5.06145 2.48868
-8.52827 0.43162
-8.44556 3.48962
-7.46315 -2.21095
-2.85089 1.46057
0.17695 1.86040
-3.09631 0.64497
0.41070 4.09995
-6.63459 1.07987
-9.04292 -1.91081
-4.33072 -1.08814
-5.65036 2.62125
-5.27503 0.67322
-3.50784 2.26272
-4.27522 5.25519
-6.91119 4.27737
-1.01250 1.43732
-10.09721 -0.78859
-4.61605 -2.98926
-2.39999 2.19897
-4.49294 1.40474
-8.45398 1.01344
-7.94126 3.05066
-2.56648 -2.29623
-2.18580 0.09375
-6.32871 -4.91591
-1.75120 -4.24122
-2.14537 -0.38978
4.35751 -0.15758
-0.30567 -6.65052
0.05029 -3.58483
-1.30238 -4.95716
7.32678 -2.58850
-3.74734 -4.12673
-1.16094 -6.26313
-2.50349 -7.11960
2.82158 -4.46846
-1.60835 -5.03493
-0.36057 -4.72532
-2.23852 -5.49942
-6.79240 -3.12517
-2.63893 -4.99834
-0.39866 -2.75444
2.51316 -4.62061
-1.52278 -6.15888
2.70604 -2.28966
-4.01158 -6.26440
-6.20690 -2.17085
-4.12001 2.40266
-5.91298 0.40294
-2.89645 2.43659
-2.75724 2.26653
-9.15858 -3.79658
-14.42715 -0.05446
-6.53641 1.55691
-8.68714 6.25414
-9.32640 5.01756
-16.62618 7.30144
-5.77276 9.27577
-7.72584 6.20989
-6.54905 3.54268
-5.92008 6.77904
-5.99939 8.59038
-1.32955 8.44820
-7.48436 7.00673
-10.60505 6.30162
-8.66730 6.48077
-4.15937 4.85286
-0.60090 5.36161
-4.03711 1.10646
-4.68699 2.08351
-7.86867 2.60856
-5.39645 3.99527
-4.13397 1.81280
-0.92824 3.74886
1.37871 2.19850
-0.24515 2.69756
-4.09449 2.65679
-5.44380 6.47612
-3.12263 5.82576
-1.29150 4.83778
-2.69630 5.99531
-3.01587 4.56188
-6.42471 6.73321
-6.83052 9.85076
-4.87691 6.17065
-3.81971 5.34019
-7.39171 3.79921
-4.38580 9.79758
-6.06447 6.63860
-5.35118 8.33620
-5.07523 9.18638
-3.23384 11.17927
-0.90525 9.78561
-0.74777 8.29966
3.31759 7.12262
-2.57537 7.54331
2.76312 8.62558
-5.48722 5.88120
-9.15667 8.88402
-2.57080 6.34358
-6.53378 4.63306
-1.20711 5.61291
-3.75882 8.42278
-3.00845 7.27226
-6.94626 6.22038
-10.02412 4.42916
-5.27081 4.48517
-2.80377 7.47792
-4.12051 5.03858
-9.45989 4.02363
-11.60000 2.19645
-4.97838 5.82776
-2.71130 4.85681
-7.97904 8.10227
-9.91229 9.22090
-7.93915 4.71973
-8.23637 4.09655
-11.69094 5.84530
-12.07273 4.69226
-1.12492 11.71487
0.10359 11.74292
-8.55934 4.92678
-7.03735 8.97254
-4.79580 5.04980
-6.21567 10.63445
-7.75674 8.46227
-4.20310 8.58704
-5.06998 6.68940
0.51146 9.59174
0.11787 9.27138
-0.57910 6.63083
-5.42187 6.05234
-2.90967 6.38070
-2.04464 6.06842
2.32031 6.31137
3.78283 4.70688
1.20463 3.26574
-2.45467 4.50542
4.03508 2.44030
-1.10841 1.07475
3.42824 8.01014
2.52234 4.88399
0.92380 3.50983
0.31676 4.18118
3.86741 2.51632
-1.54363 4.45835
-1.17271 8.09570
0.65679 9.23032
-3.92701 6.16064
-1.00011 6.45504
-2.13308 9.73465
-7.26384 8.52103
-8.78168 11.02479
-10.09622 8.91936
-2.53261 9.42351
-3.02531 6.88919
-3.67513 6.66442
-0.37293 9.34774
-2.46078 11.28773
-7.07739 6.66356
-4.99635 7.09244
-2.59168 5.21241
1.83620 2.81072
-2.31019 4.96807
-4.56698 1.35354
2.90553 1.93207
-0.21486 3.31050
1.74515 5.09646
5.61568 6.60801
-2.38392 4.54987
-1.37536 5.69241
0.55273 5.45509
0.72030 5.03702
0.66138 5.30485
4.44204 5.63288
4.44506 -0.89498
2.70688 2.64197
7.25035 3.23132
2.07858 3.39310
4.46696 -0.23455
3.87722 -1.11469
2.01742 -2.54222
2.46991 0.67099
-1.69043 -3.79143
-5.76682 -1.26090
1.64513 -1.24352
-0.30985 0.23744
-0.93644 3.66412
-3.81980 2.54995
-0.81814 5.13472
-0.92104 4.79462
-2.31952 5.72082
-2.28478 3.03911
-10.02401 4.40166
1.28243 7.36534
-4.76487 -0.95610
-0.65286 3.69945
-5.26206 4.74164
-0.74219 8.74676
-5.96207 3.84174
-10.98746 2.37316
-5.20681 5.93961
2.87678 6.17023
3.33484 8.39362
2.45288 7.35865
-1.94144 4.87434
3.50653 6.26099
-2.59138 5.87807
-2.30873 9.02935
-5.06067 8.15091
-9.00818 3.19861
-5.38690 6.81675
-2.39836 7.53307
-5.65948 8.63181
-3.55053 10.33766
1.47758 6.53463
1.85140 6.71118
3.96441 7.03826
1.67811 5.42970
2.17203 8.75441
-3.38136 7.01663
-0.42244 4.24431
6.73921 8.24731
2.57730 7.27884
5.01185 5.80444
1.73089 5.45307
3.61412 10.21354
1.27371 9.66753
0.17902 8.31469
-2.69485 10.44052
-1.19240 9.72610
-2.40435 9.28514
-2.42996 6.45910
-2.90800 3.53502
-4.32822 7.17322
-5.67407 4.59015
-3.95401 6.15300
-0.28118 8.02122
-5.29612 3.64671
3.06158 8.18549
-3.75948 2.77768
-1.38166 2.76886
0.02010 5.08108
-3.74662 4.03068
-8.03688 1.08528
-4.27392 8.52411
2.16081 8.96434
5.46533 6.30912
-0.94704 2.80696
0.65009 6.02929
1.32701 4.08365
-2.06372 2.08425
-3.92340 2.38862
2.53353 7.32257
-5.04939 1.42936
-6.07922 3.85375
-3.20515 8.31194
1.37634 7.58241
-2.85380 4.47143
4.51461 7.57787
-1.38156 5.40315
-3.62278 6.86489
-4.65192 5.65928
-2.91534 3.77375
-6.47292 7.52202
-5.70447 8.80951
-4.03600 8.73918
-9.29903 4.74061
-6.00260 0.67955
-1.50705 1.74099
-1.68908 7.26450
0.49359 6.79163
-6.42820 5.20500
-4.76077 4.42807
-0.55490 7.87564
-3.83509 2.46939
-4.37366 4.10632
-3.55181 2.12914
1.93941 4.17627
-4.12971 6.03425
-5.22916 6.37177
-4.25209 10.30544
0.13082 9.65794
1.56626 14.13328
1.87322 9.31119
-0.02940 11.46927
1.03519 8.39831
-3.93585 7.39352
0.25106 5.34492
-0.28717 7.33884
4.43393 11.93547
-0.56052 5.35046
-0.88043 10.21470
4.14338 6.50007
7.89440 7.88418
5.11505 6.45230
6.79984 5.85571
6.42813 9.21736
-1.00585 5.88872
-2.25439 8.58436
3.81813 8.71198
2.33395 7.14689
4.91205 3.59264
8.94293 0.23268
7.11475 5.51770
11.30825 9.98476
10.54525 7.03150
10.36899 5.93222
3.55031 7.28161
4.19961 8.01655
8.20538 5.36965
8.11676 8.22755
16.29604 10.16154
8.48384 9.56009
9.14790 8.52501
16.39953 13.17433
11.25491 9.75219
12.49230 10.07530
11.54844 10.75918
10.99449 8.70176
9.35118 8.24130
14.42691 6.85341
15.76088 8.17148
11.05602 5.91394
14.13525 9.16442
12.01653 10.07094
11.88033 9.91911
16.72405 10.87254
16.12727 11.31500
18.59720 10.08556
17.94679 11.36055
16.72899 11.71528
15.00966 17.76040
14.51402 11.25159
11.17398 12.03305
13.67735 13.29945
11.25889 9.49869
12.30065 12.22758
10.69773 10.73009
7.86420 8.89171
12.44098 13.12848
10.01231 14.32650
6.06324 10.54914
6.61155 9.11677
10.36175 7.27129
12.59102 7.18340
10.24023 9.83875
11.65710 6.38956
8.56449 5.04470
10.92606 7.75063
8.41809 6.79863
1.66288 9.20707
7.67659 6.61966
8.00967 4.67218
3.83927 4.65584
4.98548 5.53717
6.01365 6.54170
8.91489 8.41615
5.64828 5.80393
9.05620 5.08867
12.34443 4.12145
14.53911 5.51242
11.20668 1.52437
8.75227 6.66085
11.57079 3.64819
10.02325 2.87246
11.92451 4.09438
9.53997 7.56326
3.88090 8.96178
13.39310 6.64183
6.48810 8.12677
7.19159 6.97141
4.37423 6.36439
9.69773 3.72448
12.06426 5.55630
8.12794 9.73708
3.96227 9.72284
6.03593 7.74467
1.57247 8.25136
3.26025 6.85416
5.03036 4.79573
6.56816 4.97898
5.19280 4.03806
5.60167 5.70245
4.72185 1.85109
8.38504 7.99324
4.10156 7.50968
5.15645 8.74125
4.38773 9.49247
2.34608 9.32995
-2.06612 7.83107
3.70546 7.83966
0.29079 7.10708
0.85303 7.41214
5.30607 7.11849
4.97015 8.77300
3.87455 10.93215
-3.02161 5.57255
8.14115 7.79411
5.97738 9.76221
-0.05932 7.68562
4.09657 5.04180
8.10792 5.84353
1.53031 5.01377
4.91028 6.11421
3.24564 6.98917
1.60702 10.08034
7.24092 9.79491
1.95184 11.26737
0.94533 8.96550
4.54676 12.54726
5.79195 11.04660
0.12164 11.56418
13.90212 12.85367
17.02645 11.78170
14.50382 11.04440
16.66494 9.93907
9.22663 11.52060
7.95957 9.76502
10.47591 12.59216
6.81793 14.74376
8.03931 13.72735
9.00121 11.69818
9.07677 10.46831
8.72847 9.74100
10.66807 9.54298
2.43857 4.13805
9.80174 7.83092
6.32922 8.34112
4.75137 6.56619
7.17837 8.52256
10.89391 11.06797
9.78345 8.98568
13.96133 10.37632
10.60887 11.42013
8.90248 11.67454
7.98774 10.15319
8.93042 12.51553
7.58150 11.39168
8.18926 12.49057
4.55528 9.77729
7.04882 12.54096
3.00391 11.97697
5.27187 12.14721
8.32332 11.92800
5.84635 10.40333
6.88360 10.05327
15.00968 13.74240
6.48319 10.82071
0.69695 5.03599
3.89985 5.09292
5.26160 1.95070
6.35664 5.65301
6.56908 7.65260
7.72825 6.22253
1.23168 6.64235
9.88662 7.36318
7.83069 8.38948
7.26005 9.72436
4.11402 7.08234
3.94820 9.70887
2.12707 8.59779
2.91743 1.77903
1.28812 4.41793
4.94854 5.35498
2.85774 5.09075
4.89640 5.21116
-2.57017 6.84206
-3.14042 10.32906
-1.45258 10.30816
2.25356 5.99795
-3.63053 8.58886
-0.81050 9.04637
-1.03267 10.56572
0.43248 8.63329
1.40383 9.93465
7.10569 14.98043
2.58889 13.63644
3.65948 16.61021
3.28952 14.61682
7.87860 16.08306
5.00978 10.47881
0.94473 7.46861
3.90139 12.85226
2.50781 11.62034
6.33080 14.08470
5.95730 11.31099
5.68939 12.69585
3.03214 13.71552
6.45502 17.84472
2.41406 14.51682
3.18380 14.54163
7.31737 13.66147
9.34679 17.38823
6.43788 17.05367
4.05248 15.24770
1.80986 12.40530
9.68095 14.25726
4.26285 12.21867
9.13980 15.36844
6.74288 12.58820
6.52385 12.56040
7.83549 13.00458
7.26082 16.14818
9.15040 15.22810
9.80944 14.06372
9.02698 15.59072
8.90515 10.47362
11.24018 14.94574
12.61046 10.47575
7.43453 8.89666
7.79880 8.09372
2.48349 8.27254
1.37077 9.76405
3.10820 14.30465
0.08944 12.08063
-0.14527 12.24928
0.98496 11.22719
1.75489 10.02656
-0.77743 6.99229
-1.65417 8.15295
5.10906 9.07038
3.78676 5.62075
2.93650 6.35478
4.90934 6.69382
-0.43787 7.19029
-0.97783 6.52536
1.38890 4.50041
-0.17461 7.61867
1.43833 11.19140
-4.77349 7.35170
-1.18129 8.95392
2.02894 7.17656
-3.18784 7.05778
-0.09850 10.24293
-0.52564 10.29336
-5.13776 9.08557
-2.49841 6.35645
-5.61162 7.74774
-1.57367 9.36764
-3.39939 6.85861
2.82005 8.76498
-0.26284 10.08669
-0.70073 7.46674
0.77193 10.41640
2.31723 7.29840
-1.65350 8.35989
1.95563 7.95782
1.01862 10.70409
-0.54882 13.32100
-0.69942 12.39158
3.34444 9.88514
-2.38567 10.91044
-5.12879 11.16312
0.36892 8.98624
1.23424 8.25026
-4.99358 11.67372
-2.32008 9.53534
-1.29693 8.06293
-8.40259 7.50737
-5.19162 10.30521
-4.21131 10.74729
-7.70754 7.05042
1.91293 10.86751
0.28640 9.07688
0.45110 10.06371
6.58665 12.04530
1.47498 10.87351
-0.20262 11.10560
7.49585 11.24004
5.62148 9.95292
-0.91023 8.68472
1.56112 9.91057
2.99802 8.00674
1.00667 10.08927
2.52778 10.00233
5.92958 10.72840
-1.35125 6.42885
-0.49979 9.82000
-0.05414 11.04363
-1.07527 12.25153
-0.15594 14.48336
1.57209 10.19046
-1.12707 11.23588
0.55510 10.62460
-1.54692 10.84717
-0.11494 11.29162
3.20203 13.47661
3.89301 9.75966
-1.37016 10.91648
-1.46901 10.81890
-3.13822 7.43613
-5.64595 5.34969
1.39913 8.44429
-0.68860 9.61978
0.08331 10.53771
-3.43239 10.69623
-3.06617 7.32443
-6.70865 6.13900
-4.51560 10.21146
-4.14777 5.57462
-5.66597 5.29648
-1.67945 7.80474
-4.63822 6.76105
-4.03288 7.35744
1.27663 7.45060
1.32741 6.43520
1.97889 6.40003
2.70953 8.33530
-0.08262 7.73667
1.74971 3.78632
6.93188 4.95767
6.97619 7.19245
5.71696 8.24222
-1.93536 8.89076
1.52652 7.79462
-1.18934 11.54018
1.65517 8.65777
-5.84458 5.49239
-1.46772 6.49788
1.92809 6.68127
-5.29303 8.00729
-4.20412 8.13725
-6.51493 9.10936
-5.04652 9.17303
-5.45879 7.56860
-6.30977 7.34544
-0.61682 8.05450
-0.35921 11.81931
-4.49862 11.45557
2.71460 9.74648
-4.69846 11.43615
0.64887 8.65952
-0.14331 11.08193
2.20481 11.96536
-2.31118 8.63114
-4.40907 7.90060
-6.33922 7.31169
-5.39150 11.61291
-2.63242 11.74235
-1.46367 11.17944
4.18580 9.20080
-0.01280 7.16545
0.10627 10.78906
1.21400 9.44936
0.43350 8.38898
1.94704 11.79806
2.10295 9.39398
-4.46349 8.22271
-3.21814 9.34003
-8.49259 6.10743
-1.54480 8.57339
-3.97876 10.87435
-6.93516 8.20102
0.69973 10.46693
-7.68287 4.72527
-6.48576 8.53873
-6.40273 11.52416
-3.97795 8.67463
5.18211 9.40906
1.36307 8.86859
6.06220 9.18010
-0.41523 13.35370
1.40396 10.57963
-1.30166 14.37467
-5.18398 13.50474
-4.73159 8.71233
-0.70112 6.95473
2.56750 8.80631
4.93370 8.87574
7.58447 8.91710
0.25423 10.05205
3.00109 13.62849
2.17800 14.24571
5.86543 13.33539
5.87010 12.45170
1.45326 8.40742
5.81901 13.52218
-2.39671 15.07742
2.85886 12.57862
4.62048 11.45479
-0.28986 10.61140
4.38427 9.99643
11.42418 13.52227
3.38121 8.89315
6.89977 13.23530
12.42456 12.10046
10.22319 14.01624
8.30468 9.90774
13.95864 9.10965
13.48078 8.57418
18.04927 16.16714
9.23775 15.04751
10.24266 10.58256
16.94218 13.49296
15.33572 15.72741
12.34614 11.24135
15.87945 11.72194
7.65974 11.68946
12.98409 17.90719
6.32354 13.59129
11.35773 9.79002
12.48796 12.00923
6.98945 12.51013
12.49550 14.57457
11.79663 9.54892
8.05020 12.19320
9.58910 11.71030
13.09932 11.93014
10.30181 8.33046
10.73743 9.66458
9.72391 8.63146
5.77169 5.91692
3.64858 3.63376
-4.11663 4.56246
0.77992 6.08037
-3.16782 9.30132
-1.70353 7.83106
-3.20005 8.32691
-4.44984 8.46357
-3.89132 9.02175
-2.60150 6.89085
4.94191 11.77719
0.07349 10.12881
-1.21350 10.05436
0.64992 5.73697
-1.19524 8.26774
-3.54027 8.44437
-1.81906 9.71861
0.01846 7.87038
1.54949 5.90676
-5.05901 5.97552
-3.22418 5.14790
2.29861 2.30160
2.69698 8.09890
2.44692 6.26902
-2.39318 2.94224
2.71012 5.95128
-2.58603 8.05757
-0.94327 10.19985
-8.04556 9.30605
1.22827 10.57475
-2.39291 11.69653
0.99196 10.82020
1.57718 10.79540
-4.27727 10.16386
-5.86161 9.95894
-3.64465 10.17233
-7.45573 7.73175
-3.53471 12.79254
-5.94893 14.40266
-3.82800 13.65049
-7.44157 12.72925
-9.56695 9.95192
-0.78119 12.02077
0.50892 14.26716
3.58589 11.38778
0.91781 9.63758
-0.82226 7.99418
2.73103 12.58215
4.26022 11.20036
-0.69179 11.63396
4.12634 11.63552
4.06054 12.32150
-7.05646 7.91076
-2.15330 5.47954
2.19332 10.08921
-2.37719 7.68458
0.56679 4.87204
3.42048 7.88656
1.69208 9.03944
7.06757 12.77238
-1.55281 12.99356
0.95933 11.32785
0.92875 11.30347
5.48585 11.17407
5.55977 11.64932
13.59958 11.27421
9.28561 11.28543
4.39903 5.81567
2.85109 10.94070
4.80618 7.46851
6.80950 7.42036
11.94265 9.26418
3.83168 5.26137
4.23109 4.48961
8.36997 5.24288
0.79838 4.86190
3.71844 7.69991
9.00411 7.99776
1.98042 4.56248
0.48853 8.88703
0.13634 8.32590
-0.46003 5.57152
-1.54163 6.26195
3.78799 8.95175
6.62531 8.49821
0.75857 8.99794
5.64902 11.99055
2.61847 8.20592
0.32375 8.87979
-0.43083 4.91748
-2.32199 7.88373
3.38839 10.45814
-1.43976 7.80498
-1.18656 10.42795
5.55255 12.53743
-2.60698 10.32850
-0.01892 7.76041
3.62308 5.48132
11.95305 8.95875
7.15292 10.56372
5.17629 9.07951
0.95222 8.29043
0.89448 12.95477
4.07202 10.80932
-3.29802 10.96277
6.45560 12.79500
3.22723 10.64425
-5.96370 8.06104
1.14903 7.46820
5.53367 7.94694
-1.51510 8.72116
2.20038 9.81418
0.63114 11.47598
5.85434 10.83908
6.85990 12.95748
2.19577 7.26746
7.62193 9.89568
2.31527 5.09864
4.39741 10.16131
0.16466 10.88689
2.23480 14.05638
-1.89409 9.75249
3.88798 11.05016
-4.41375 8.94838
-9.16671 9.65203
-0.98468 12.84835
2.84744 8.98168
3.70403 10.65871
4.64793 13.62189
-0.40937 10.37978
-2.02968 10.09118
-4.24574 9.09904
3.95240 9.76523
2.94939 7.48361
6.55269 3.10866
2.43224 2.89602
-0.17289 2.30383
-2.97535 6.77236
1.58098 6.81560
6.24058 9.71463
-1.17799 7.64574
-0.20385 7.52254
-2.61950 5.69229
-0.04154 4.12079
2.38958 5.47474
2.27130 6.09768
-0.29132 5.50819
-8.01179 4.29202
-5.51574 0.52707
-1.56743 3.44323
3.01958 1.84272
1.59671 0.69131
9.20211 0.80790
9.07708 3.12508
6.89806 2.50763
4.33879 2.71548
7.86895 5.72635
6.34030 4.28277
5.28411 4.53815
5.42110 7.48582
-1.06017 3.34946
5.02586 6.13206
-0.20393 7.86383
5.69568 5.72810
-1.45529 6.70465
-5.40331 5.24096
4.10522 5.57240
5.02810 5.69815
3.48471 2.56231
7.89139 6.70924
2.23528 6.60064
8.40146 9.13506
8.51427 10.61439
8.78948 8.68532
1.78549 6.90844
11.42272 9.04019
8.32851 14.42847
2.53092 8.06185
0.81931 9.22690
-0.88097 9.02004
6.31297 9.81817
1.80087 10.85203
1.75328 8.54757
6.87439 8.82332
4.76443 14.01219
-2.77352 8.57141
0.65035 7.44408
-1.55065 5.36706
1.39764 6.37216
-2.85520 8.35656
0.75370 7.89863
0.15424 6.70505
-2.33611 3.75786
7.51234 7.94222
3.27659 10.56304
0.76295 11.81027
-5.01565 10.95662
-3.53298 9.42505
-3.31399 7.63800
-2.56617 11.35498
-2.45758 9.02053
-5.37694 10.91667
-0.38406 12.06238
-0.00602 15.74013
-5.85144 10.74932
1.90566 13.82648
-3.90599 4.87413
7.36572 9.41140
3.17364 4.19425
-1.69611 9.96242
-4.12504 10.21900
-9.40113 8.52219
-3.56412 10.57494
-7.17673 6.84624
1.08515 13.00990
8.28745 15.53612
-1.33082 8.11194
-0.17007 12.15009
3.39047 14.25404
5.81440 14.97922
3.78067 10.31042
0.21278 11.09447
1.15023 11.36903
3.82045 10.52363
-2.97550 12.97939
0.00645 10.46364
1.27153 9.54593
5.62171 12.49341
4.03415 7.10740
5.90772 13.84937
10.57932 11.91862
15.32753 16.57426
15.90797 13.08026
7.91813 15.28755
4.77962 14.72983
-0.59819 15.83549
1.56405 15.23768
2.95159 15.00632
4.72368 15.24555
-0.91266 13.31573
4.79532 14.68917
-4.35565 10.55886
4.07781 11.87823
2.68729 13.24512
5.50620 11.39001
0.16982 9.98923
2.09869 14.04205
7.73889 11.29355
4.53102 12.22287
-3.36598 10.12097
0.77728 13.33164
-1.95547 10.66053
1.33300 11.70857
-0.37361 8.79554
-1.84948 13.42914
-0.41865 12.17023
2.47437 12.32844
1.95563 11.76778
-6.10458 10.43323
-0.19199 18.40247
1.39278 14.59770
2.36759 13.16478
-6.03392 7.99610
-4.72073 11.34590
-6.76544 12.69168
-2.32547 13.63615
3.15727 11.13410
-0.34865 7.92224
0.63418 6.90199
2.94997 8.24830
-2.51997 9.87370
3.24712 13.00350
-1.02424 12.29311
-4.98022 10.26616
-2.36227 11.49929
0.95642 13.55677
-5.01422 9.12989
-2.22217 12.12338
-0.66486 11.11737
-3.12326 12.71750
-6.50401 8.79472
-6.09040 6.23583
-3.40259 10.26029
2.17434 10.70005
0.28425 11.80809
-1.79667 7.58515
-4.05914 10.35362
0.77704 9.15171
2.27745 8.69234
-0.88412 4.61087
3.63497 5.14691
4.91418 3.80016
-3.17865 1.41842
1.09568 7.40257
1.28971 7.69286
-7.01766 4.13537
-6.84900 3.88412
-7.94879 2.82470
-5.37859 2.21511
-0.47254 5.22623
-0.14865 5.77329
-1.94514 5.98879
-2.85397 3.75887
0.26516 3.59270
-2.33940 3.46440
-1.83126 1.95615
2.30099 4.82223
-3.24026 6.18613
0.53718 8.36024
-0.10056 9.78164
-2.61335 9.04060
-7.93002 9.60940
-6.41285 9.79863
-8.18912 9.34011
-5.48559 8.20001
-8.13289 9.05029
-10.40296 8.51556
-8.95196 10.37929
-11.29510 8.98276
-4.87862 10.29879
-4.19533 9.11154
-10.32676 7.41906
-8.61396 8.92174
-9.67346 12.14681
-7.59146 12.53895
-2.19387 14.82055
-7.38111 14.44471
-9.45298 15.73965
-2.30884 16.30715
-3.14388 11.37362
-6.62202 11.20874
-5.82155 6.55025
-9.16695 7.65720
-4.09521 11.81081
3.62126 15.05705
-1.09738 12.93872
-6.38497 11.93897
-0.14928 9.19638
-0.62679 10.78672
-0.18323 14.09187
0.29867 16.11966
0.51453 17.27695
-2.15866 14.51058
-8.85392 15.41983
-5.92468 17.49798
-7.08407 10.75891
-6.61902 15.33153
-7.92543 9.71598
-5.98425 10.94926
-8.77239 9.74757
-7.67712 11.13008
0.62712 14.31241
-3.64096 14.34937
-7.94624 15.40912
-10.95550 14.06532
-10.09402 13.19887
-8.77799 18.76254
-9.04650 18.73151
-2.15545 13.84475
-3.89062 11.79130
-0.49920 11.70071
-1.06309 8.66149
-1.55571 12.57869
-5.32620 10.29038
-5.47651 11.45103
-4.04714 12.63261
-7.23788 13.19594
-10.47319 10.10825
-7.27221 14.67843
-1.36468 10.26608
0.00319 12.15137
-3.63008 13.02951
-1.76215 14.97074
-3.49918 15.03271
0.14041 14.01287
-0.61489 13.17667
-2.68356 12.09377
-6.51052 14.42373
-10.56817 12.31320
-5.00830 9.67492
-5.71827 8.40288
-4.43770 12.60804
-6.37283 13.16752
0.78667 11.83650
-1.51377 12.12874
-3.36353 9.98571
-1.71236 8.77470
-3.04847 9.17037
-2.08812 11.80976
-3.49099 10.76594
-2.40147 11.42789
-0.73614 10.50669
0.12161 8.12412
-3.23597 9.77575
-8.24802 10.92400
-4.48536 7.33478
-4.48745 11.92493
-7.91254 9.33393
-1.92681 13.07170
-3.14518 12.78295
-1.97178 15.54664
-0.07237 16.57760
-4.59965 14.69601
-3.29027 16.79650
-9.32540 13.28760
-2.88210 16.37171
-6.92176 12.42637
-7.35660 12.52036
-7.67459 7.35945
-6.99443 11.03697
0.29679 12.14328
-6.85269 10.15708
-3.42034 14.16992
-1.30852 12.93702
-2.99150 14.87480
-3.85557 14.69738
-4.09761 14.65347
1.25212 14.04501
-0.77546 8.06811
-4.21221 6.30029
-2.45314 5.08899
-1.80679 5.12990
-4.02537 6.19622
-1.54589 4.63907
4.42787 5.92013
2.04249 7.99874
1.82548 4.50752
-0.68324 8.36305
0.44315 3.49057
-0.39744 4.83358
6.67086 7.30203
-0.09947 4.67130
-4.35658 4.16780
0.97077 6.13829
4.88192 6.03557
3.11704 5.68998
-1.05517 5.68673
-3.02106 6.05929
-1.92318 7.37059
4.51074 10.81765
-2.08640 8.16337
-3.59196 9.11448
-2.06878 11.16540
-2.57338 11.20976
-2.11902 11.37000
-3.49610 8.45916
-4.86451 13.58880
-2.83410 13.70287
-0.76639 12.66558
-0.48402 14.18167
-1.93867 10.81912
2.09673 12.11864
-3.40886 9.81046
-4.18568 6.15207
-1.44602 10.18833
-2.22911 12.48787
-2.05952 13.09002
1.57239 14.59379
-1.78994 10.95218
-1.33471 14.69274
3.48224 10.96463
-0.92866 11.46358
2.40847 13.70085
3.31089 15.71891
0.20428 15.91217
-1.47156 15.86208
-3.91348 13.85381
0.68991 12.50628
1.72890 14.62067
-3.08896 12.34012
0.84476 10.29507
-1.67089 8.29964
-4.55681 9.10718
-1.48904 11.95300
1.66634 11.01324
-1.56150 8.30442
-1.42527 9.46405
1.61120 11.74014
-1.09252 9.46840
-5.16162 8.43361
-6.12760 5.23453
-2.40105 8.81754
-6.72879 11.34993
8.00516 12.44606
2.92400 9.11244
-4.40819 7.98236
-0.92142 7.58917
0.62197 7.39477
-1.47678 4.72495
-2.39342 5.71551
-5.58614 6.32868
1.39820 5.59579
-0.69874 4.10962
2.62910 2.77496
-4.69059 6.17279
-3.47640 5.34246
-5.15555 5.81012
-4.82288 7.59951
-2.69187 3.38696
-5.22336 3.48506
-4.76263 1.20791
-3.61349 0.78979
-4.38050 3.81704
0.27485 5.18418
0.60192 7.21706
-2.76057 5.77158
-3.86359 7.68991
-9.62169 7.53529
-3.24238 9.99188
-5.81736 6.92276
-4.22314 6.16194
-2.75763 5.28772
-2.24626 5.85837
-2.38516 7.12141
-7.87428 5.42987
-2.92022 6.11411
-3.94360 7.04357
-4.87087 3.88239
-3.01543 3.14740
-11.24440 2.83241
-10.69776 4.73314
-12.14421 5.19787
-6.08315 1.86721
-6.21802 0.90421
-3.95559 3.16716
-7.02303 3.56736
-5.71240 0.20402
-1.88159 2.72901
-3.51610 3.16381
-1.67676 4.96533
0.25581 5.25957
-1.78806 6.31229
-2.55779 8.26257
0.56516 7.37981
-5.44837 6.93117
-4.00570 3.91596
-6.70762 6.43531
-2.92758 6.27659
-4.63170 9.35500
-3.66913 5.41297
-4.08735 10.09450
-0.96422 6.45859
-9.24259 4.77173
-4.12307 4.89843
-6.54770 4.74987
-3.82563 8.75610
-3.06960 8.76155
-5.96809 10.58111
-2.64346 12.26424
-2.87591 12.58494
2.17032 10.04992
-2.80995 12.79371
-4.67020 14.74308
-13.88101 7.21006
-5.63196 9.78473
-10.46002 6.35416
-9.76016 11.32288
1.43442 10.32170
1.80597 9.74901
-6.85091 8.48365
-5.20507 11.17620
-6.18424 9.10373
-8.93534 9.64885
-4.64426 9.15982
-1.89424 8.48819
-3.89101 7.07228
-1.57553 7.73396
-0.63773 8.95236
0.04745 10.35986
1.33996 11.53213
-0.08469 11.58811
-4.37177 8.75598
2.39591 11.59790
-0.74294 11.86617
4.42594 14.35768
2.52370 13.47173
1.42608 12.98809
0.95881 14.34302
-0.94315 13.85245
1.05975 11.16044
-3.08669 9.55381
2.97150 13.77283
-0.82174 10.83418
-1.63565 13.34418
-4.96219 11.65558
-2.25346 10.48078
2.95367 11.74579
-1.96580 9.33518
-3.49605 10.43270
3.03716 8.99377
4.22341 7.45434
2.70671 9.82232
4.38584 13.34200
-1.82129 12.52064
-0.98632 14.95802
-1.50451 12.18059
3.17534 12.90074
-3.56895 7.93775
-4.29264 8.60069
-2.04439 6.61416
-0.97768 7.22492
1.13891 7.85239
-0.68197 11.04351
2.31583 10.30243
-1.65108 11.74445
2.18383 7.91680
2.75303 10.18176
-1.19906 11.33544
-2.17342 8.71490
-1.73885 8.43822
-1.40602 6.99846
-0.04486 6.36648
-0.33669 2.89259
5.48636 9.83331
1.15619 7.06965
2.47534 5.35307
0.40185 3.16605
-1.15467 4.38535
-9.18669 4.94434
-1.42289 5.01415
-3.55715 -0.98422
-3.59728 -1.12034
-5.94557 1.91178
-8.58489 1.16471
-0.79657 2.70698
2.09776 0.53305
1.24421 1.57358
6.27619 2.91861
-2.44850 1.94163
4.08085 4.96206
-2.04018 1.67092
1.36246 4.68387
-1.33909 2.32436
3.65534 2.40928
-3.78463 4.57424
0.16087 1.05347
-1.33828 0.12351
0.02014 2.64531
-7.55692 3.27586
-6.73406 -0.21706
-0.84030 3.24907
-4.28055 4.10388
-2.96997 2.85156
-7.71223 2.54785
-8.58140 3.28598
-4.15094 4.66678
-4.88991 2.42633
-6.59818 2.98368
-6.74576 -1.32783
-1.85904 3.19268
1.66590 3.83300
1.30233 2.09305
-1.39028 0.28803
2.55825 0.29553
1.51983 3.02759
3.57942 5.19009
0.68724 0.91683
-3.81836 2.45038
-5.65420 -0.00999
-4.59074 3.38447
-8.31234 4.69231
0.14515 8.00457
-5.91409 5.45997
-6.44890 2.17287
-4.07179 -0.23956
-2.23898 0.16348
-4.19632 0.58841
-2.25465 -1.22967
-2.11692 4.81943
0.66618 3.02885
-4.39828 5.19405
2.18149 6.74128
1.14430 4.40913
3.29672 5.40924
6.32524 2.91744
-2.21780 2.13199
-2.66108 2.61820
-2.16781 0.94853
0.11574 3.55521
-4.95647 3.65937
-1.92436 6.50998
-0.55821 4.82308
-2.14346 4.42464
-1.00438 3.76783
-6.59769 4.95488
4.22871 8.31009
-1.23973 4.53787
1.95728 4.58391
-0.45433 5.12183
-2.41715 6.22058
-4.02792 4.57896
-2.15869 3.48651
-1.59035 5.79169
2.94229 6.89587
0.99604 5.54687
5.81345 7.97462
1.49214 7.01312
1.76695 4.36835
-3.88749 2.59042
1.91053 7.91140
-1.68681 7.82588
-6.46802 5.08025
-3.06260 4.77746
-5.63690 2.96301
-2.20396 2.58539
-0.40377 0.42184
4.74075 1.24903
2.22029 2.95809
7.38201 4.10649
-1.08644 1.66534
-1.83594 1.34110
-3.31525 2.81442
-1.41490 -0.44547
-2.26954 -3.06346
-0.04645 -3.56844
1.43450 -1.02290
3.87898 -0.79113
-0.67697 -3.75006
2.10463 0.84580
-2.07186 3.56850
1.21085 4.40739
-4.55063 2.42117
-9.38485 -2.07117
3.63100 3.97250
0.85507 2.05539
-1.73146 3.87519
-3.66568 4.06699
-7.61558 3.61637
-3.08967 6.67597
-5.28389 4.70805
-10.63762 5.89124
-4.94192 6.78160
2.00520 9.66862
-4.04295 10.23114
2.86294 11.02206
1.24362 10.11024
-1.47033 11.98775
2.46436 10.76550
4.04842 11.75803
4.32931 12.39258
5.99408 15.53244
-0.07279 12.38931
7.02355 17.22228
2.56802 16.08589
0.38345 11.86538
-1.66738 10.86842
-3.19007 11.42196
-5.35097 11.22053
2.17231 12.30584
0.88130 13.25682
-5.93503 11.55383
-3.43269 11.77728
-0.56812 12.74555
-0.68446 10.84222
-1.73840 12.73874
2.58527 15.81882
-2.75456 9.93705
-4.75864 10.12274
-0.38263 9.93406
-3.36327 10.26262
-7.26316 7.69765
1.50755 12.51737
-2.65616 6.74825
-4.84282 8.57745
-2.46914 6.34341
-3.50762 6.51145
3.94162 8.65083
1.39773 9.17596
2.67351 5.76991
-6.65502 2.76414
-3.42426 8.04769
-7.87810 6.80101
-3.77799 4.21067
-8.60514 -0.86113
-0.31980 -0.72980
-3.73212 -3.55000
1.97734 3.82607
0.39313 4.30276
-1.60055 3.03012
-0.36137 8.59660
2.80355 7.79883
3.66551 8.25033
-0.73295 6.58462
-0.62373 5.28308
-4.10438 2.16138
0.58575 4.53505
0.37616 2.48000
-3.13673 0.45845
-5.75966 1.80140
3.62640 3.57551
-8.05501 -1.49992
1.84841 2.71313
0.84294 6.98718
4.83512 1.59940
-4.82735 0.38451
-0.02974 4.15835
-5.78953 4.49645
-2.87054 6.49154
2.84399 3.89391
1.91986 4.43018
-1.05087 6.42561
-3.80738 1.06229
1.51155 3.36197
-4.78245 3.94868
-6.96149 3.69173
-5.68024 1.10241
-4.58854 2.09865
-4.22557 2.53577
-3.36810 1.75447
-4.53803 0.32160
-0.35994 -0.16465
-4.73659 -0.76629
-4.70766 -2.19398
1.95927 0.50135
1.94258 0.86402
-4.14403 1.66461
-8.55199 -0.54006
-2.88871 2.23425
-5.59704 5.02327
-11.38484 1.86532
-4.01837 1.32060
-0.84347 2.19581
-6.30050 1.91776
-9.41560 -2.49816
-6.50342 3.51604
-1.50535 2.18920
-4.65320 2.68944
-10.79755 -0.59677
1.48587 -2.83077
3.82046 -2.58892
-1.64893 -3.38451
-5.58261 -1.75520
-7.33678 -1.44345
-5.03281 1.55581
-3.58716 -0.37271
-1.71866 0.56858
-7.24991 0.25248
-4.29333 1.09630
-3.04606 1.26901
1.59919 2.99524
-3.47644 -0.29449
-4.10290 3.70341
0.20211 0.64776
1.73409 1.56398
-1.28797 -0.90144
0.96372 2.70748
-5.98225 -0.80482
-5.56393 -0.70402
-8.02595 0.82677
-9.26451 3.78275
-9.19993 4.26176
-8.04129 2.00576
-12.02785 3.08969
-8.22963 4.94889
-9.86132 6.88963
-11.94558 1.47038
-6.22432 4.08200
-17.98237 5.59345
-11.02023 1.54228
-11.30404 0.76562
-13.89800 0.07527
-6.90617 -4.23589
-5.55132 1.13563
-7.02651 2.32748
-14.05687 -3.59147
-5.68135 -5.20569
-12.28286 -1.39775
-7.56956 2.55100
-11.34948 2.17095
-12.19874 1.18525
-11.70007 4.68606
-12.36225 2.38301
-12.83945 -1.27814
-4.22712 0.74585
-10.30853 -1.22129
-15.85418 -3.98049
-9.19692 2.40589
-9.90906 -2.90104
-2.02751 0.17485
-10.90067 3.48613
-12.67903 3.43885
-11.62153 1.71516
-5.93855 0.82495
-3.08442 -2.61323
-1.22111 1.13785
3.21657 -0.53498
-7.68626 -5.62700
-11.45362 -0.40953
-3.50013 -1.56175
-0.79103 0.55449
[truncated: 18,020 more rows]

## Sheet: Figure3A_SARS-CoV
Figure 3A Statististics of interaction profile for SARS-CoV:ACE2 MD trajectory
	dS19-G464	dS19-P462	dQ24-P462	dQ24-N473	dY83-N473	dY83-L472	dM82-L472	dL79-L472	dD30-V404	dD30-V404_2	dK31-E35	dE35-N479	dD30-K26	dH34-Y440	dT27-L443	dT27-Y475	dT27-P462	dE37-Y491	dE37-R393	dD355-T486	dR357-T486	dD38-Y436	dY41-D355	dY41-T486	dQ42-Y484	dQ42-Y436	dD355-R375	dT487-G352	dG502-K353	dK353-D38
count	10001	10001	10001	10001	10001	10001	10001	10001	10001	10001	10001	10001	10001	10001	10001	10001	10001	10001	10001	10001	10001	10001	10001	10001	10001	10001	10001	10001	10001	10001
mean	1.51409	1.10698	0.552976	0.961343	0.962035	1.50033	1.29209	1.14502	0.856546	0.823644	0.371855	0.688894	0.823476	0.409168	0.479365	0.571045	0.426116	0.493572	0.482497	0.296072	0.333009	0.548588	0.272601	0.314269	0.50969	0.402727	0.402177	0.705439	0.300353	0.318046
std	0.22131	0.169875	0.097852	0.291944	0.306346	0.266367	0.41431	0.315272	0.0973075	0.0840501	0.107104	0.16471	0.19176	0.0594699	0.0598544	0.0712009	0.0659589	0.0884445	0.123871	0.0633807	0.0512281	0.122692	0.0187583	0.0313818	0.117048	0.115598	0.00909927	0.0418453	0.0298114	0.0820549
min	0.563107	0.260322	0.257886	0.274302	0.341505	0.583117	0.339795	0.3416	0.537655	0.554229	0.242889	0.276118	0.248082	0.28348	0.324906	0.344249	0.323335	0.246587	0.256213	0.241209	0.26176	0.240178	0.238317	0.256191	0.243534	0.257396	0.372184	0.551893	0.253667	0.244694
0.25	1.44622	1.06797	0.528285	0.726114	0.746642	1.31887	1.04007	0.966721	0.783534	0.762022	0.273212	0.559329	0.783239	0.367642	0.440276	0.525866	0.385449	0.446546	0.364475	0.264608	0.30598	0.473582	0.262147	0.297384	0.432052	0.319133	0.395931	0.680021	0.283094	0.263971
0.5	1.54157	1.12216	0.566496	0.990815	1.03657	1.53777	1.36706	1.19535	0.854691	0.82055	0.358077	0.681964	0.860057	0.401988	0.476448	0.559155	0.411739	0.492168	0.499997	0.274694	0.321162	0.524803	0.269553	0.310746	0.512397	0.363429	0.401827	0.704476	0.29392	0.273185
0.75	1.63976	1.18922	0.600374	1.17135	1.18512	1.70241	1.59591	1.38108	0.92274	0.883199	0.437188	0.819341	0.926164	0.4407	0.511725	0.608614	0.448333	0.544037	0.572103	0.29272	0.342363	0.612164	0.278922	0.324957	0.592724	0.451696	0.407939	0.728413	0.308931	0.362605
max	2.11181	1.62545	1.16672	1.86807	1.85123	2.2352	2.31598	1.95211	1.18096	1.15556	0.730672	1.15368	1.26464	0.748031	1.00414	1.01975	0.881649	0.938883	0.902379	0.848878	0.868363	1.18531	0.609154	0.663905	1.14902	1.09479	0.439933	1.02297	0.637159	0.719541

## Sheet: Figure3A_SARS-CoV-2
Figure 3A Statististics of interaction profile for SARS-CoV-2:ACE2 MD trajectory
	dS19-S477	dS19-A475	dQ24-A475	dQ24-N487	dY83-N487	dY83-F486	dM82-F486	dL79-F486	dD30-K417	dD30-K417_2	dK31-E35	dE35-Q493	dD30-K26	dH34-Y453	dT27-F456	dT27-Y489	dT27-A475	dE37-Y505	dE37-R393	dD355-T500	dR357-T500	dD38-Y449	dY41-D355	dY41-T500	dQ42-Q498	dQ42-Y449	dD355-R375	dN501-G352	dG502-K353	dK353-D38
count	10001	10001	10001	10001	10001	10001	10001	10001	10001	10001	10001	10001	10001	10001	10001	10001	10001	10001	10001	10001	10001	10001	10001	10001	10001	10001	10001	10001	10001	10001
mean	0.737941	0.37727	0.439306	0.386162	0.28906	0.421676	0.503929	0.603137	0.374656	0.343737	0.355489	0.462191	0.340366	0.383961	0.369842	0.468476	0.412714	0.402863	0.463466	0.313768	0.372811	0.588412	0.269891	0.314568	0.599218	0.634685	0.40172	0.475926	0.292283	0.285287
std	0.167113	0.139925	0.0898592	0.113551	0.0421397	0.0612052	0.100712	0.0808006	0.101262	0.0929266	0.106418	0.124608	0.148857	0.0481204	0.0253884	0.0511522	0.0348535	0.0968059	0.0934653	0.0863264	0.0799194	0.241982	0.0150395	0.0365053	0.162133	0.216856	0.00938163	0.0558871	0.0190946	0.0577838
min	0.254561	0.239492	0.258428	0.257149	0.239764	0.297479	0.318544	0.340356	0.245916	0.245573	0.244616	0.252081	0.244297	0.273257	0.30661	0.336093	0.320357	0.236937	0.259249	0.238707	0.269315	0.241621	0.241534	0.255894	0.295399	0.281799	0.369315	0.296676	0.25312	0.244334
0.25	0.619955	0.276082	0.37881	0.309348	0.267351	0.379183	0.43177	0.554153	0.274368	0.268474	0.271664	0.354464	0.271914	0.349508	0.35252	0.435947	0.387336	0.287119	0.379853	0.264744	0.324821	0.459877	0.260661	0.294323	0.470177	0.500435	0.395465	0.439483	0.279775	0.261354
0.5	0.722983	0.314239	0.446671	0.344669	0.277147	0.411071	0.488735	0.601489	0.39078	0.286939	0.317632	0.471382	0.283699	0.377688	0.367116	0.466365	0.407211	0.428135	0.480935	0.275335	0.349225	0.596199	0.267824	0.308973	0.571587	0.614711	0.401239	0.471306	0.289326	0.26697
0.75	0.849345	0.432687	0.500341	0.416237	0.291374	0.451644	0.556794	0.646461	0.427595	0.409961	0.409358	0.534512	0.30788	0.412449	0.383985	0.49415	0.432399	0.455766	0.527049	0.308757	0.389853	0.694059	0.276228	0.325743	0.718171	0.713076	0.407684	0.507445	0.301028	0.27482
max	1.35315	1.06444	0.822414	1.00326	0.655118	0.8787	1.07739	0.998622	0.928996	0.808659	0.856475	0.874266	1.11036	0.650433	0.577222	0.723074	0.599626	0.810139	0.900956	0.801348	0.909022	1.62493	0.517178	0.655995	1.21073	1.89078	0.450384	0.779295	0.578139	0.613767

## Sheet: Figure4B_SARS-CoV
Figure 4B Statististics of interaction profile for SARS-CoV:80R MD trajectory
	dY102-T486	dV50-T486	dR223-Y436	dS101-T487	dY53-T486	dD99-T487	dW226-T433	dY102-Y484	dD182-R223	dD182-N479_1	dD182-N479_2	dR162-D480_1	dR162-D480_2	DN164-D480	DK439-D480	DD182-Y440	DS163-N479	DS195-Y475	DS195-N473	DS195-N473_2	DS197-C474	DR156-D202	DT206-L472	DT204-P470	DR150-L472
count	10001	10001	10001	10001	10001	10001	10001	10001	10001	10001	10001	10001	10001	10001	10001	10001	10001	10001	10001	10001	10001	10001	10001	10001	10001
mean	0.305164	0.485837	0.385463	0.54048	0.369534	0.613591	0.456425	0.392713	0.433248	0.493522	0.458435	0.505208	0.505968	0.393977	0.330974	0.48531	0.522868	0.388704	0.483674	0.465712	0.334684	0.518618	0.501236	0.519814	0.786233
std	0.0633243	0.106921	0.0741509	0.0778363	0.0666665	0.0684605	0.0905996	0.0320277	0.0889695	0.105221	0.101527	0.250961	0.236566	0.101674	0.0771872	0.101809	0.0910618	0.0911558	0.114773	0.14077	0.108395	0.167116	0.185082	0.189445	0.278218
min	0.250514	0.341798	0.284967	0.27715	0.267778	0.392235	0.316084	0.312354	0.25812	0.258428	0.262893	0.253055	0.254	0.25179	0.244695	0.242334	0.249847	0.254254	0.245972	0.26777	0.24177	0.332642	0.316408	0.328723	0.323564
0.25	0.276648	0.423053	0.347153	0.486809	0.330378	0.563657	0.403084	0.36958	0.363992	0.418585	0.38033	0.288473	0.295857	0.290228	0.269533	0.415908	0.465731	0.322901	0.409371	0.341767	0.270732	0.398641	0.395931	0.388239	0.542012
0.5	0.286269	0.453762	0.365533	0.520695	0.355683	0.59241	0.433781	0.388746	0.42846	0.507231	0.448099	0.441412	0.449471	0.412685	0.306296	0.485587	0.522478	0.369645	0.507316	0.441968	0.283086	0.445735	0.438795	0.424905	0.77427
0.75	0.300832	0.504478	0.386756	0.579204	0.384469	0.652498	0.474208	0.41227	0.486812	0.564673	0.525794	0.696975	0.590855	0.487506	0.380091	0.555969	0.578822	0.433061	0.55367	0.567484	0.3233	0.598847	0.547512	0.567544	0.953672
max	0.832054	1.19227	0.787394	0.837513	0.918831	1.01158	0.983102	0.571178	0.78989	0.876197	0.916019	1.26922	1.27783	0.790818	0.840953	0.855813	0.95651	1.05764	1.4444	1.22225	0.759217	1.08761	1.73055	1.14404	1.78708

## Sheet: Figure4B_SARS-CoV-2
Figure 4B Statististics of interaction profile for SARS-CoV-2:80R MD trajectory
	dY102-T500	DV50-T500	DR223-Y449	dS101-Q498	dY53-T500	dD99-N501	dW226-V435	dY102-V435	DD182-R223	dD182-Q493_1	dD182-Q493_2	dR162-S494_1	dR162-S494_2	dN164-S494	DY449-S494	dD182-Y453	DS163-Q493	DS195-Y489	DS195-N487	DS195-N487_2	DS197-G485	DR156-E484	DT206-F486	DT204-F486	DR150-F486
count	10001	10001	10001	10001	10001	10001	10001	10001	10001	10001	10001	10001	10001	10001	10001	10001	10001	10001	10001	10001	10001	10001	10001	10001	10001
mean	0.368327	0.444118	0.482471	0.425113	0.647445	0.444024	0.611179	0.431036	0.471726	0.575315	0.579068	0.881366	0.83922	0.360164	0.326236	0.68947	0.395425	0.647686	0.454498	0.429135	0.367999	0.58894	0.548704	1.01457	0.793594
std	0.0975569	0.0719925	0.0510367	0.0884093	0.0345978	0.116343	0.104865	0.112819	0.0714762	0.124303	0.13081	0.195071	0.206945	0.066001	0.0623135	0.129804	0.0783733	0.0778188	0.121448	0.134739	0.0800674	0.284361	0.105194	0.214908	0.231231
min	0.253247	0.334241	0.331292	0.265038	0.461161	0.254295	0.333424	0.247	0.268289	0.254705	0.251891	0.301862	0.340531	0.264187	0.247131	0.288867	0.249671	0.254881	0.265455	0.243337	0.242002	0.353263	0.313394	0.313806	0.331768
0.25	0.287324	0.404896	0.444825	0.33894	0.627467	0.331422	0.538811	0.292511	0.426233	0.468325	0.476583	0.715193	0.645144	0.313047	0.278226	0.622955	0.342408	0.601245	0.34349	0.284839	0.30911	0.390821	0.489906	0.976904	0.613329
0.5	0.326063	0.428925	0.478375	0.439436	0.647242	0.448118	0.609543	0.474923	0.471501	0.610748	0.612135	0.881098	0.840587	0.338149	0.298674	0.683766	0.392084	0.652206	0.469934	0.454764	0.367667	0.4107	0.542538	1.04861	0.788064
0.75	0.434513	0.459179	0.515509	0.492406	0.668407	0.513756	0.688175	0.521015	0.517928	0.678404	0.676705	1.04839	1.0129	0.386954	0.37257	0.741552	0.438826	0.699553	0.51032	0.531499	0.3991	0.732976	0.596538	1.11558	0.957352
max	0.876061	0.953786	0.705297	0.785023	0.802052	0.98388	0.998671	0.727398	0.751459	0.897798	0.901591	1.38354	1.31305	0.681467	0.562447	1.27018	0.80243	0.962175	1.27493	1.28329	0.954517	2.6473	1.45459	1.57387	1.51837
