# Supplementary material for: Enhanced receptor binding of SARS-CoV-2 through networks of hydrogen-bonding and hydrophobic interactions
Source: Proc Natl Acad Sci U S A. 2020 Jun 5;117(25):13967–74. doi: 10.1073/pnas.2008209117 (PMC7322019; doi:10.1073/pnas.2008209117)
Supplement: Supplementary File [file pnas.2008209117.sd02.txt]

REMARK    GENERATED BY TRJCONV
TITLE     Protein in water t=   0.00000
REMARK    THIS IS A SIMULATION BOX
CRYST1  117.991  117.991  117.991  60.00  60.00  90.00 P 1           1
MODEL        1
ATOM      1  N   GLU A   1      30.295 100.155 -17.852  1.00  0.00           N
ATOM      2  H1  GLU A   1      30.725 100.405 -16.942  1.00  0.00           H
ATOM      3  H2  GLU A   1      31.035 100.435 -18.532  1.00  0.00           H
ATOM      4  H3  GLU A   1      29.465 100.765 -17.962  1.00  0.00           H
ATOM      5  CA  GLU A   1      29.895  98.775 -17.982  1.00  0.00           C
ATOM      6  HA  GLU A   1      29.145  98.695 -17.212  1.00  0.00           H
ATOM      7  CB  GLU A   1      29.345  98.535 -19.412  1.00  0.00           C
ATOM      8  HB1 GLU A   1      29.985  98.935 -20.222  1.00  0.00           H
ATOM      9  HB2 GLU A   1      29.345  97.435 -19.582  1.00  0.00           H
ATOM     10  CG  GLU A   1      27.885  98.935 -19.662  1.00  0.00           C
ATOM     11  HG1 GLU A   1      27.545  98.595 -20.652  1.00  0.00           H
ATOM     12  HG2 GLU A   1      27.295  98.425 -18.872  1.00  0.00           H
ATOM     13  CD  GLU A   1      27.635 100.395 -19.372  1.00  0.00           C
ATOM     14  OE1 GLU A   1      27.795 100.855 -18.232  1.00  0.00           O
ATOM     15  OE2 GLU A   1      27.155 101.075 -20.312  1.00  0.00           O
ATOM     16  C   GLU A   1      30.945  97.705 -17.632  1.00  0.00           C
ATOM     17  O   GLU A   1      31.565  97.085 -18.422  1.00  0.00           O
ATOM     18  N   VAL A   2      31.165  97.535 -16.312  1.00  0.00           N
ATOM     19  HN  VAL A   2      30.735  98.025 -15.562  1.00  0.00           H
ATOM     20  CA  VAL A   2      32.145  96.545 -15.812  1.00  0.00           C
ATOM     21  HA  VAL A   2      32.995  96.495 -16.472  1.00  0.00           H
ATOM     22  CB  VAL A   2      32.545  96.825 -14.272  1.00  0.00           C
ATOM     23  HB  VAL A   2      31.625  96.925 -13.652  1.00  0.00           H
ATOM     24  CG1 VAL A   2      33.275  95.575 -13.662  1.00  0.00           C
ATOM     25 1HG1 VAL A   2      33.495  95.755 -12.582  1.00  0.00           H
ATOM     26 2HG1 VAL A   2      32.625  94.675 -13.682  1.00  0.00           H
ATOM     27 3HG1 VAL A   2      34.205  95.365 -14.222  1.00  0.00           H
ATOM     28  CG2 VAL A   2      33.485  98.035 -14.182  1.00  0.00           C
ATOM     29 1HG2 VAL A   2      32.875  98.945 -14.382  1.00  0.00           H
ATOM     30 2HG2 VAL A   2      33.885  98.095 -13.142  1.00  0.00           H
ATOM     31 3HG2 VAL A   2      34.375  98.065 -14.842  1.00  0.00           H
ATOM     32  C   VAL A   2      31.615  95.065 -16.032  1.00  0.00           C
ATOM     33  O   VAL A   2      30.595  94.645 -15.532  1.00  0.00           O
ATOM     34  N   GLN A   3      32.435  94.205 -16.702  1.00  0.00           N
ATOM     35  HN  GLN A   3      33.265  94.645 -17.042  1.00  0.00           H
ATOM     36  CA  GLN A   3      32.115  92.845 -17.012  1.00  0.00           C
ATOM     37  HA  GLN A   3      31.725  92.445 -16.092  1.00  0.00           H
ATOM     38  CB  GLN A   3      31.125  92.715 -18.212  1.00  0.00           C
ATOM     39  HB1 GLN A   3      30.965  91.685 -18.582  1.00  0.00           H
ATOM     40  HB2 GLN A   3      30.155  93.005 -17.752  1.00  0.00           H
ATOM     41  CG  GLN A   3      31.485  93.575 -19.542  1.00  0.00           C
ATOM     42  HG1 GLN A   3      31.355  94.675 -19.402  1.00  0.00           H
ATOM     43  HG2 GLN A   3      32.495  93.225 -19.852  1.00  0.00           H
ATOM     44  CD  GLN A   3      30.635  93.275 -20.822  1.00  0.00           C
ATOM     45  OE1 GLN A   3      31.045  92.725 -21.872  1.00  0.00           O
ATOM     46  NE2 GLN A   3      29.315  93.565 -20.672  1.00  0.00           N
ATOM     47 1HE2 GLN A   3      28.905  93.895 -19.832  1.00  0.00           H
ATOM     48 2HE2 GLN A   3      28.795  93.465 -21.522  1.00  0.00           H
ATOM     49  C   GLN A   3      33.345  92.035 -17.332  1.00  0.00           C
ATOM     50  O   GLN A   3      34.435  92.565 -17.582  1.00  0.00           O
ATOM     51  N   LEU A   4      33.145  90.685 -17.292  1.00  0.00           N
ATOM     52  HN  LEU A   4      32.225  90.465 -16.972  1.00  0.00           H
ATOM     53  CA  LEU A   4      34.125  89.675 -17.582  1.00  0.00           C
ATOM     54  HA  LEU A   4      35.005  90.125 -18.022  1.00  0.00           H
ATOM     55  CB  LEU A   4      34.655  88.825 -16.382  1.00  0.00           C
ATOM     56  HB1 LEU A   4      33.765  88.375 -15.902  1.00  0.00           H
ATOM     57  HB2 LEU A   4      35.325  88.025 -16.742  1.00  0.00           H
ATOM     58  CG  LEU A   4      35.305  89.645 -15.262  1.00  0.00           C
ATOM     59  HG  LEU A   4      34.535  90.395 -14.992  1.00  0.00           H
ATOM     60  CD1 LEU A   4      35.575  88.885 -13.972  1.00  0.00           C
ATOM     61 1HD1 LEU A   4      36.515  88.295 -13.912  1.00  0.00           H
ATOM     62 2HD1 LEU A   4      35.645  89.595 -13.122  1.00  0.00           H
ATOM     63 3HD1 LEU A   4      34.775  88.155 -13.732  1.00  0.00           H
ATOM     64  CD2 LEU A   4      36.495  90.615 -15.642  1.00  0.00           C
ATOM     65 1HD2 LEU A   4      36.725  91.395 -14.882  1.00  0.00           H
ATOM     66 2HD2 LEU A   4      37.335  89.975 -15.982  1.00  0.00           H
ATOM     67 3HD2 LEU A   4      36.125  91.215 -16.492  1.00  0.00           H
ATOM     68  C   LEU A   4      33.575  88.855 -18.652  1.00  0.00           C
ATOM     69  O   LEU A   4      32.485  88.335 -18.602  1.00  0.00           O
ATOM     70  N   VAL A   5      34.395  88.665 -19.722  1.00  0.00           N
ATOM     71  HN  VAL A   5      35.325  89.025 -19.642  1.00  0.00           H
ATOM     72  CA  VAL A   5      34.325  87.915 -20.922  1.00  0.00           C
ATOM     73  HA  VAL A   5      33.335  87.505 -20.772  1.00  0.00           H
ATOM     74  CB  VAL A   5      34.105  88.685 -22.232  1.00  0.00           C
ATOM     75  HB  VAL A   5      34.045  88.075 -23.162  1.00  0.00           H
ATOM     76  CG1 VAL A   5      32.845  89.535 -22.152  1.00  0.00           C
ATOM     77 1HG1 VAL A   5      31.995  88.835 -22.032  1.00  0.00           H
ATOM     78 2HG1 VAL A   5      32.805  90.235 -21.302  1.00  0.00           H
ATOM     79 3HG1 VAL A   5      32.675  90.015 -23.142  1.00  0.00           H
ATOM     80  CG2 VAL A   5      35.285  89.765 -22.452  1.00  0.00           C
ATOM     81 1HG2 VAL A   5      35.135  90.685 -21.842  1.00  0.00           H
ATOM     82 2HG2 VAL A   5      36.285  89.315 -22.262  1.00  0.00           H
ATOM     83 3HG2 VAL A   5      35.265  90.065 -23.522  1.00  0.00           H
ATOM     84  C   VAL A   5      35.335  86.835 -21.012  1.00  0.00           C
ATOM     85  O   VAL A   5      36.445  87.115 -20.562  1.00  0.00           O
ATOM     86  N   GLN A   6      34.905  85.645 -21.432  1.00  0.00           N
ATOM     87  HN  GLN A   6      33.945  85.545 -21.682  1.00  0.00           H
ATOM     88  CA  GLN A   6      35.785  84.525 -21.462  1.00  0.00           C
ATOM     89  HA  GLN A   6      36.765  84.755 -21.062  1.00  0.00           H
ATOM     90  CB  GLN A   6      35.135  83.355 -20.632  1.00  0.00           C
ATOM     91  HB1 GLN A   6      34.105  83.225 -21.032  1.00  0.00           H
ATOM     92  HB2 GLN A   6      35.625  82.365 -20.762  1.00  0.00           H
ATOM     93  CG  GLN A   6      35.215  83.695 -19.092  1.00  0.00           C
ATOM     94  HG1 GLN A   6      36.265  83.765 -18.742  1.00  0.00           H
ATOM     95  HG2 GLN A   6      34.735  84.685 -18.992  1.00  0.00           H
ATOM     96  CD  GLN A   6      34.465  82.685 -18.282  1.00  0.00           C
ATOM     97  OE1 GLN A   6      33.355  82.985 -17.862  1.00  0.00           O
ATOM     98  NE2 GLN A   6      35.085  81.495 -17.952  1.00  0.00           N
ATOM     99 1HE2 GLN A   6      36.025  81.345 -18.262  1.00  0.00           H
ATOM    100 2HE2 GLN A   6      34.615  80.865 -17.342  1.00  0.00           H
ATOM    101  C   GLN A   6      35.935  84.025 -22.882  1.00  0.00           C
ATOM    102  O   GLN A   6      35.325  84.475 -23.822  1.00  0.00           O
ATOM    103  N   SER A   7      36.945  83.135 -22.992  1.00  0.00           N
ATOM    104  HN  SER A   7      37.465  82.865 -22.192  1.00  0.00           H
ATOM    105  CA  SER A   7      37.195  82.435 -24.222  1.00  0.00           C
ATOM    106  HA  SER A   7      36.275  82.055 -24.642  1.00  0.00           H
ATOM    107  CB  SER A   7      37.985  83.265 -25.292  1.00  0.00           C
ATOM    108  HB1 SER A   7      37.505  84.235 -25.542  1.00  0.00           H
ATOM    109  HB2 SER A   7      39.025  83.465 -24.962  1.00  0.00           H
ATOM    110  OG  SER A   7      38.035  82.625 -26.582  1.00  0.00           O
ATOM    111  HG1 SER A   7      38.685  83.115 -27.102  1.00  0.00           H
ATOM    112  C   SER A   7      37.945  81.195 -23.852  1.00  0.00           C
ATOM    113  O   SER A   7      38.445  81.015 -22.712  1.00  0.00           O
ATOM    114  N   GLY A   8      38.055  80.225 -24.782  1.00  0.00           N
ATOM    115  HN  GLY A   8      37.775  80.265 -25.742  1.00  0.00           H
ATOM    116  CA  GLY A   8      38.515  78.835 -24.522  1.00  0.00           C
ATOM    117  HA1 GLY A   8      38.655  78.345 -25.472  1.00  0.00           H
ATOM    118  HA2 GLY A   8      39.395  78.825 -23.892  1.00  0.00           H
ATOM    119  C   GLY A   8      37.525  77.975 -23.742  1.00  0.00           C
ATOM    120  O   GLY A   8      36.525  78.475 -23.222  1.00  0.00           O
ATOM    121  N   GLY A   9      37.715  76.615 -23.732  1.00  0.00           N
ATOM    122  HN  GLY A   9      38.475  76.275 -24.292  1.00  0.00           H
ATOM    123  CA  GLY A   9      36.835  75.525 -23.182  1.00  0.00           C
ATOM    124  HA1 GLY A   9      37.265  75.035 -22.312  1.00  0.00           H
ATOM    125  HA2 GLY A   9      35.865  75.905 -22.922  1.00  0.00           H
ATOM    126  C   GLY A   9      36.695  74.425 -24.182  1.00  0.00           C
ATOM    127  O   GLY A   9      37.315  74.405 -25.282  1.00  0.00           O
ATOM    128  N   GLY A  10      35.985  73.345 -23.772  1.00  0.00           N
ATOM    129  HN  GLY A  10      35.745  73.225 -22.822  1.00  0.00           H
ATOM    130  CA  GLY A  10      35.555  72.435 -24.802  1.00  0.00           C
ATOM    131  HA1 GLY A  10      34.475  72.585 -24.822  1.00  0.00           H
ATOM    132  HA2 GLY A  10      35.955  72.585 -25.792  1.00  0.00           H
ATOM    133  C   GLY A  10      35.835  71.025 -24.302  1.00  0.00           C
ATOM    134  O   GLY A  10      36.435  70.835 -23.242  1.00  0.00           O
ATOM    135  N   VAL A  11      35.375  70.025 -25.112  1.00  0.00           N
ATOM    136  HN  VAL A  11      34.905  70.295 -25.952  1.00  0.00           H
ATOM    137  CA  VAL A  11      35.555  68.615 -24.912  1.00  0.00           C
ATOM    138  HA  VAL A  11      35.245  68.295 -23.922  1.00  0.00           H
ATOM    139  CB  VAL A  11      34.735  67.835 -25.972  1.00  0.00           C
ATOM    140  HB  VAL A  11      33.705  68.235 -25.862  1.00  0.00           H
ATOM    141  CG1 VAL A  11      35.145  68.125 -27.372  1.00  0.00           C
ATOM    142 1HG1 VAL A  11      35.025  69.205 -27.582  1.00  0.00           H
ATOM    143 2HG1 VAL A  11      36.235  68.025 -27.572  1.00  0.00           H
ATOM    144 3HG1 VAL A  11      34.405  67.595 -28.022  1.00  0.00           H
ATOM    145  CG2 VAL A  11      34.805  66.315 -25.732  1.00  0.00           C
ATOM    146 1HG2 VAL A  11      34.425  66.005 -24.732  1.00  0.00           H
ATOM    147 2HG2 VAL A  11      34.115  65.835 -26.462  1.00  0.00           H
ATOM    148 3HG2 VAL A  11      35.785  65.805 -25.842  1.00  0.00           H
ATOM    149  C   VAL A  11      37.055  68.185 -25.012  1.00  0.00           C
ATOM    150  O   VAL A  11      37.905  68.565 -25.822  1.00  0.00           O
ATOM    151  N   VAL A  12      37.395  67.315 -24.032  1.00  0.00           N
ATOM    152  HN  VAL A  12      36.725  67.105 -23.332  1.00  0.00           H
ATOM    153  CA  VAL A  12      38.735  66.855 -23.602  1.00  0.00           C
ATOM    154  HA  VAL A  12      39.445  67.225 -24.332  1.00  0.00           H
ATOM    155  CB  VAL A  12      39.165  67.395 -22.222  1.00  0.00           C
ATOM    156  HB  VAL A  12      38.335  67.065 -21.562  1.00  0.00           H
ATOM    157  CG1 VAL A  12      40.565  66.895 -21.712  1.00  0.00           C
ATOM    158 1HG1 VAL A  12      41.465  67.015 -22.362  1.00  0.00           H
ATOM    159 2HG1 VAL A  12      40.685  67.515 -20.802  1.00  0.00           H
ATOM    160 3HG1 VAL A  12      40.455  65.895 -21.242  1.00  0.00           H
ATOM    161  CG2 VAL A  12      39.225  68.955 -22.262  1.00  0.00           C
ATOM    162 1HG2 VAL A  12      39.995  69.185 -23.032  1.00  0.00           H
ATOM    163 2HG2 VAL A  12      38.225  69.365 -22.512  1.00  0.00           H
ATOM    164 3HG2 VAL A  12      39.555  69.395 -21.292  1.00  0.00           H
ATOM    165  C   VAL A  12      38.745  65.335 -23.552  1.00  0.00           C
ATOM    166  O   VAL A  12      37.745  64.725 -23.202  1.00  0.00           O
ATOM    167  N   GLN A  13      39.865  64.725 -23.872  1.00  0.00           N
ATOM    168  HN  GLN A  13      40.655  65.245 -24.192  1.00  0.00           H
ATOM    169  CA  GLN A  13      40.035  63.295 -23.802  1.00  0.00           C
ATOM    170  HA  GLN A  13      39.055  62.855 -23.792  1.00  0.00           H
ATOM    171  CB  GLN A  13      40.875  62.755 -25.012  1.00  0.00           C
ATOM    172  HB1 GLN A  13      41.925  63.125 -24.992  1.00  0.00           H
ATOM    173  HB2 GLN A  13      40.835  61.655 -24.902  1.00  0.00           H
ATOM    174  CG  GLN A  13      40.305  63.105 -26.422  1.00  0.00           C
ATOM    175  HG1 GLN A  13      40.355  64.205 -26.522  1.00  0.00           H
ATOM    176  HG2 GLN A  13      40.885  62.525 -27.172  1.00  0.00           H
ATOM    177  CD  GLN A  13      38.785  62.815 -26.562  1.00  0.00           C
ATOM    178  OE1 GLN A  13      38.265  61.695 -26.662  1.00  0.00           O
ATOM    179  NE2 GLN A  13      37.925  63.835 -26.632  1.00  0.00           N
ATOM    180 1HE2 GLN A  13      38.315  64.745 -26.662  1.00  0.00           H
ATOM    181 2HE2 GLN A  13      36.955  63.615 -26.462  1.00  0.00           H
ATOM    182  C   GLN A  13      40.795  62.985 -22.522  1.00  0.00           C
ATOM    183  O   GLN A  13      41.665  63.795 -22.162  1.00  0.00           O
ATOM    184  N   PRO A  14      40.575  61.895 -21.732  1.00  0.00           N
ATOM    185  CD  PRO A  14      39.335  61.105 -21.792  1.00  0.00           C
ATOM    186  HD1 PRO A  14      39.255  60.595 -22.782  1.00  0.00           H
ATOM    187  HD2 PRO A  14      38.535  61.875 -21.742  1.00  0.00           H
ATOM    188  CA  PRO A  14      41.255  61.645 -20.462  1.00  0.00           C
ATOM    189  HA  PRO A  14      40.835  62.415 -19.822  1.00  0.00           H
ATOM    190  CB  PRO A  14      40.735  60.295 -19.932  1.00  0.00           C
ATOM    191  HB1 PRO A  14      41.245  59.385 -20.292  1.00  0.00           H
ATOM    192  HB2 PRO A  14      40.575  60.335 -18.832  1.00  0.00           H
ATOM    193  CG  PRO A  14      39.325  60.165 -20.532  1.00  0.00           C
ATOM    194  HG1 PRO A  14      38.895  59.185 -20.812  1.00  0.00           H
ATOM    195  HG2 PRO A  14      38.615  60.615 -19.802  1.00  0.00           H
ATOM    196  C   PRO A  14      42.745  61.775 -20.342  1.00  0.00           C
ATOM    197  O   PRO A  14      43.505  61.115 -21.012  1.00  0.00           O
ATOM    198  N   GLY A  15      43.275  62.475 -19.292  1.00  0.00           N
ATOM    199  HN  GLY A  15      42.685  63.005 -18.692  1.00  0.00           H
ATOM    200  CA  GLY A  15      44.715  62.715 -19.222  1.00  0.00           C
ATOM    201  HA1 GLY A  15      44.845  63.095 -18.222  1.00  0.00           H
ATOM    202  HA2 GLY A  15      45.345  61.835 -19.332  1.00  0.00           H
ATOM    203  C   GLY A  15      45.235  63.735 -20.152  1.00  0.00           C
ATOM    204  O   GLY A  15      46.385  64.085 -20.002  1.00  0.00           O
ATOM    205  N   LYS A  16      44.385  64.385 -21.032  1.00  0.00           N
ATOM    206  HN  LYS A  16      43.445  64.085 -21.142  1.00  0.00           H
ATOM    207  CA  LYS A  16      44.945  65.465 -21.902  1.00  0.00           C
ATOM    208  HA  LYS A  16      46.025  65.375 -21.922  1.00  0.00           H
ATOM    209  CB  LYS A  16      44.345  65.415 -23.322  1.00  0.00           C
ATOM    210  HB1 LYS A  16      43.245  65.325 -23.252  1.00  0.00           H
ATOM    211  HB2 LYS A  16      44.445  66.445 -23.742  1.00  0.00           H
ATOM    212  CG  LYS A  16      45.085  64.385 -24.242  1.00  0.00           C
ATOM    213  HG1 LYS A  16      44.545  64.445 -25.212  1.00  0.00           H
ATOM    214  HG2 LYS A  16      46.145  64.695 -24.412  1.00  0.00           H
ATOM    215  CD  LYS A  16      45.225  62.965 -23.682  1.00  0.00           C
ATOM    216  HD1 LYS A  16      45.995  62.905 -22.892  1.00  0.00           H
ATOM    217  HD2 LYS A  16      44.275  62.575 -23.252  1.00  0.00           H
ATOM    218  CE  LYS A  16      45.585  61.925 -24.712  1.00  0.00           C
ATOM    219  HE1 LYS A  16      44.865  62.005 -25.552  1.00  0.00           H
ATOM    220  HE2 LYS A  16      46.565  62.215 -25.152  1.00  0.00           H
ATOM    221  NZ  LYS A  16      45.755  60.575 -24.162  1.00  0.00           N
ATOM    222  HZ1 LYS A  16      44.775  60.265 -24.002  1.00  0.00           H
ATOM    223  HZ2 LYS A  16      46.195  59.845 -24.762  1.00  0.00           H
ATOM    224  HZ3 LYS A  16      46.285  60.645 -23.272  1.00  0.00           H
ATOM    225  C   LYS A  16      44.725  66.855 -21.272  1.00  0.00           C
ATOM    226  O   LYS A  16      43.945  66.945 -20.292  1.00  0.00           O
ATOM    227  N   SER A  17      45.535  67.845 -21.682  1.00  0.00           N
ATOM    228  HN  SER A  17      46.145  67.765 -22.462  1.00  0.00           H
ATOM    229  CA  SER A  17      45.395  69.245 -21.152  1.00  0.00           C
ATOM    230  HA  SER A  17      44.665  69.155 -20.352  1.00  0.00           H
ATOM    231  CB  SER A  17      46.795  69.835 -20.812  1.00  0.00           C
ATOM    232  HB1 SER A  17      46.715  70.845 -20.352  1.00  0.00           H
ATOM    233  HB2 SER A  17      47.285  69.175 -20.072  1.00  0.00           H
ATOM    234  OG  SER A  17      47.585  69.765 -22.002  1.00  0.00           O
ATOM    235  HG1 SER A  17      47.635  68.855 -22.302  1.00  0.00           H
ATOM    236  C   SER A  17      44.625  70.265 -22.022  1.00  0.00           C
ATOM    237  O   SER A  17      44.355  70.075 -23.192  1.00  0.00           O
ATOM    238  N   LEU A  18      44.315  71.385 -21.362  1.00  0.00           N
ATOM    239  HN  LEU A  18      44.605  71.535 -20.422  1.00  0.00           H
ATOM    240  CA  LEU A  18      43.565  72.535 -21.962  1.00  0.00           C
ATOM    241  HA  LEU A  18      43.935  72.735 -22.952  1.00  0.00           H
ATOM    242  CB  LEU A  18      42.065  72.235 -21.832  1.00  0.00           C
ATOM    243  HB1 LEU A  18      42.025  71.125 -21.822  1.00  0.00           H
ATOM    244  HB2 LEU A  18      41.705  72.635 -20.862  1.00  0.00           H
ATOM    245  CG  LEU A  18      41.155  72.705 -22.962  1.00  0.00           C
ATOM    246  HG  LEU A  18      41.305  73.785 -23.122  1.00  0.00           H
ATOM    247  CD1 LEU A  18      41.365  71.945 -24.262  1.00  0.00           C
ATOM    248 1HD1 LEU A  18      42.445  71.905 -24.502  1.00  0.00           H
ATOM    249 2HD1 LEU A  18      40.965  70.905 -24.232  1.00  0.00           H
ATOM    250 3HD1 LEU A  18      40.845  72.485 -25.082  1.00  0.00           H
ATOM    251  CD2 LEU A  18      39.725  72.565 -22.552  1.00  0.00           C
ATOM    252 1HD2 LEU A  18      39.145  73.005 -23.402  1.00  0.00           H
ATOM    253 2HD2 LEU A  18      39.385  71.515 -22.462  1.00  0.00           H
ATOM    254 3HD2 LEU A  18      39.445  73.085 -21.612  1.00  0.00           H
ATOM    255  C   LEU A  18      43.855  73.815 -21.152  1.00  0.00           C
ATOM    256  O   LEU A  18      44.265  73.785 -20.022  1.00  0.00           O
ATOM    257  N   ARG A  19      43.765  75.015 -21.832  1.00  0.00           N
ATOM    258  HN  ARG A  19      43.735  74.955 -22.832  1.00  0.00           H
ATOM    259  CA  ARG A  19      44.015  76.305 -21.252  1.00  0.00           C
ATOM    260  HA  ARG A  19      44.015  76.145 -20.182  1.00  0.00           H
ATOM    261  CB  ARG A  19      45.345  76.925 -21.772  1.00  0.00           C
ATOM    262  HB1 ARG A  19      46.185  76.315 -21.382  1.00  0.00           H
ATOM    263  HB2 ARG A  19      45.505  76.905 -22.872  1.00  0.00           H
ATOM    264  CG  ARG A  19      45.645  78.335 -21.172  1.00  0.00           C
ATOM    265  HG1 ARG A  19      44.725  78.925 -21.382  1.00  0.00           H
ATOM    266  HG2 ARG A  19      45.695  78.185 -20.072  1.00  0.00           H
ATOM    267  CD  ARG A  19      46.825  79.045 -21.812  1.00  0.00           C
ATOM    268  HD1 ARG A  19      47.025  79.965 -21.212  1.00  0.00           H
ATOM    269  HD2 ARG A  19      47.755  78.435 -21.942  1.00  0.00           H
ATOM    270  NE  ARG A  19      46.455  79.315 -23.242  1.00  0.00           N
ATOM    271  HE  ARG A  19      45.525  79.065 -23.512  1.00  0.00           H
ATOM    272  CZ  ARG A  19      46.715  80.445 -23.882  1.00  0.00           C
ATOM    273  NH1 ARG A  19      47.755  81.205 -23.572  1.00  0.00           N
ATOM    274 1HH1 ARG A  19      48.305  81.015 -22.762  1.00  0.00           H
ATOM    275 2HH1 ARG A  19      47.875  82.045 -24.092  1.00  0.00           H
ATOM    276  NH2 ARG A  19      45.965  80.645 -25.002  1.00  0.00           N
ATOM    277 1HH2 ARG A  19      45.245  79.975 -25.182  1.00  0.00           H
ATOM    278 2HH2 ARG A  19      46.365  81.205 -25.732  1.00  0.00           H
ATOM    279  C   ARG A  19      42.815  77.225 -21.542  1.00  0.00           C
ATOM    280  O   ARG A  19      42.295  77.305 -22.592  1.00  0.00           O
ATOM    281  N   LEU A  20      42.335  77.925 -20.502  1.00  0.00           N
ATOM    282  HN  LEU A  20      42.655  77.685 -19.582  1.00  0.00           H
ATOM    283  CA  LEU A  20      41.165  78.785 -20.582  1.00  0.00           C
ATOM    284  HA  LEU A  20      40.685  78.625 -21.542  1.00  0.00           H
ATOM    285  CB  LEU A  20      40.225  78.495 -19.462  1.00  0.00           C
ATOM    286  HB1 LEU A  20      40.595  78.795 -18.462  1.00  0.00           H
ATOM    287  HB2 LEU A  20      39.385  79.205 -19.592  1.00  0.00           H
ATOM    288  CG  LEU A  20      39.705  77.045 -19.352  1.00  0.00           C
ATOM    289  HG  LEU A  20      40.645  76.465 -19.252  1.00  0.00           H
ATOM    290  CD1 LEU A  20      38.755  76.965 -18.132  1.00  0.00           C
ATOM    291 1HD1 LEU A  20      37.875  77.585 -18.382  1.00  0.00           H
ATOM    292 2HD1 LEU A  20      38.575  75.925 -17.792  1.00  0.00           H
ATOM    293 3HD1 LEU A  20      39.305  77.395 -17.272  1.00  0.00           H
ATOM    294  CD2 LEU A  20      38.935  76.585 -20.562  1.00  0.00           C
ATOM    295 1HD2 LEU A  20      39.555  76.225 -21.412  1.00  0.00           H
ATOM    296 2HD2 LEU A  20      38.375  75.705 -20.192  1.00  0.00           H
ATOM    297 3HD2 LEU A  20      38.145  77.305 -20.872  1.00  0.00           H
ATOM    298  C   LEU A  20      41.555  80.245 -20.402  1.00  0.00           C
ATOM    299  O   LEU A  20      42.555  80.465 -19.652  1.00  0.00           O
ATOM    300  N   SER A  21      40.835  81.215 -20.962  1.00  0.00           N
ATOM    301  HN  SER A  21      40.005  81.155 -21.522  1.00  0.00           H
ATOM    302  CA  SER A  21      41.175  82.595 -20.722  1.00  0.00           C
ATOM    303  HA  SER A  21      41.835  82.725 -19.882  1.00  0.00           H
ATOM    304  CB  SER A  21      41.905  83.255 -21.912  1.00  0.00           C
ATOM    305  HB1 SER A  21      42.445  84.185 -21.622  1.00  0.00           H
ATOM    306  HB2 SER A  21      42.745  82.525 -21.992  1.00  0.00           H
ATOM    307  OG  SER A  21      41.295  83.315 -23.222  1.00  0.00           O
ATOM    308  HG1 SER A  21      40.665  84.035 -23.192  1.00  0.00           H
ATOM    309  C   SER A  21      39.985  83.515 -20.442  1.00  0.00           C
ATOM    310  O   SER A  21      38.835  83.195 -20.732  1.00  0.00           O
ATOM    311  N   CYS A  22      40.255  84.635 -19.742  1.00  0.00           N
ATOM    312  HN  CYS A  22      41.135  84.945 -19.402  1.00  0.00           H
ATOM    313  CA  CYS A  22      39.245  85.565 -19.312  1.00  0.00           C
ATOM    314  HA  CYS A  22      38.365  85.445 -19.932  1.00  0.00           H
ATOM    315  CB  CYS A  22      38.725  85.195 -17.852  1.00  0.00           C
ATOM    316  HB1 CYS A  22      38.295  84.165 -17.892  1.00  0.00           H
ATOM    317  HB2 CYS A  22      39.635  85.145 -17.212  1.00  0.00           H
ATOM    318  SG  CYS A  22      37.465  86.325 -17.152  1.00  0.00           S
ATOM    319  C   CYS A  22      39.815  86.965 -19.352  1.00  0.00           C
ATOM    320  O   CYS A  22      40.945  87.305 -19.012  1.00  0.00           O
ATOM    321  N   ALA A  23      39.055  87.965 -19.912  1.00  0.00           N
ATOM    322  HN  ALA A  23      38.115  87.665 -20.092  1.00  0.00           H
ATOM    323  CA  ALA A  23      39.485  89.355 -20.302  1.00  0.00           C
ATOM    324  HA  ALA A  23      40.535  89.445 -20.042  1.00  0.00           H
ATOM    325  CB  ALA A  23      39.365  89.525 -21.792  1.00  0.00           C
ATOM    326  HB1 ALA A  23      38.645  88.815 -22.262  1.00  0.00           H
ATOM    327  HB2 ALA A  23      39.105  90.545 -22.132  1.00  0.00           H
ATOM    328  HB3 ALA A  23      40.315  89.235 -22.292  1.00  0.00           H
ATOM    329  C   ALA A  23      38.505  90.265 -19.512  1.00  0.00           C
ATOM    330  O   ALA A  23      37.285  89.925 -19.482  1.00  0.00           O
ATOM    331  N   ALA A  24      39.025  91.365 -18.962  1.00  0.00           N
ATOM    332  HN  ALA A  24      39.965  91.605 -19.202  1.00  0.00           H
ATOM    333  CA  ALA A  24      38.225  92.395 -18.392  1.00  0.00           C
ATOM    334  HA  ALA A  24      37.335  91.885 -18.052  1.00  0.00           H
ATOM    335  CB  ALA A  24      38.815  92.935 -17.042  1.00  0.00           C
ATOM    336  HB1 ALA A  24      38.655  92.165 -16.252  1.00  0.00           H
ATOM    337  HB2 ALA A  24      39.925  92.915 -17.142  1.00  0.00           H
ATOM    338  HB3 ALA A  24      38.475  93.975 -16.842  1.00  0.00           H
ATOM    339  C   ALA A  24      37.855  93.555 -19.352  1.00  0.00           C
ATOM    340  O   ALA A  24      38.715  94.025 -20.032  1.00  0.00           O
ATOM    341  N   SER A  25      36.595  94.015 -19.292  1.00  0.00           N
ATOM    342  HN  SER A  25      35.955  93.575 -18.672  1.00  0.00           H
ATOM    343  CA  SER A  25      36.135  95.285 -19.812  1.00  0.00           C
ATOM    344  HA  SER A  25      36.915  95.895 -20.242  1.00  0.00           H
ATOM    345  CB  SER A  25      35.045  95.135 -20.932  1.00  0.00           C
ATOM    346  HB1 SER A  25      35.295  94.355 -21.692  1.00  0.00           H
ATOM    347  HB2 SER A  25      34.075  94.765 -20.542  1.00  0.00           H
ATOM    348  OG  SER A  25      34.775  96.295 -21.692  1.00  0.00           O
ATOM    349  HG1 SER A  25      33.915  96.555 -21.372  1.00  0.00           H
ATOM    350  C   SER A  25      35.425  96.075 -18.642  1.00  0.00           C
ATOM    351  O   SER A  25      34.675  95.525 -17.822  1.00  0.00           O
ATOM    352  N   GLY A  26      35.775  97.385 -18.512  1.00  0.00           N
ATOM    353  HN  GLY A  26      36.385  97.835 -19.152  1.00  0.00           H
ATOM    354  CA  GLY A  26      35.125  98.355 -17.652  1.00  0.00           C
ATOM    355  HA1 GLY A  26      34.625  99.055 -18.292  1.00  0.00           H
ATOM    356  HA2 GLY A  26      34.445  97.815 -17.002  1.00  0.00           H
ATOM    357  C   GLY A  26      36.055  99.115 -16.772  1.00  0.00           C
ATOM    358  O   GLY A  26      35.675 100.115 -16.132  1.00  0.00           O
ATOM    359  N   PHE A  27      37.205  98.615 -16.442  1.00  0.00           N
ATOM    360  HN  PHE A  27      37.645  97.895 -16.982  1.00  0.00           H
ATOM    361  CA  PHE A  27      37.975  99.035 -15.272  1.00  0.00           C
ATOM    362  HA  PHE A  27      38.065 100.105 -15.192  1.00  0.00           H
ATOM    363  CB  PHE A  27      37.325  98.555 -13.922  1.00  0.00           C
ATOM    364  HB1 PHE A  27      37.925  98.945 -13.072  1.00  0.00           H
ATOM    365  HB2 PHE A  27      36.245  98.805 -13.812  1.00  0.00           H
ATOM    366  CG  PHE A  27      37.425  96.985 -13.892  1.00  0.00           C
ATOM    367  CD1 PHE A  27      36.635  96.195 -14.652  1.00  0.00           C
ATOM    368  HD1 PHE A  27      35.845  96.645 -15.242  1.00  0.00           H
ATOM    369  CE1 PHE A  27      36.735  94.815 -14.642  1.00  0.00           C
ATOM    370  HE1 PHE A  27      35.995  94.265 -15.202  1.00  0.00           H
ATOM    371  CZ  PHE A  27      37.675  94.215 -13.842  1.00  0.00           C
ATOM    372  HZ  PHE A  27      37.765  93.135 -13.832  1.00  0.00           H
ATOM    373  CD2 PHE A  27      38.465  96.365 -13.182  1.00  0.00           C
ATOM    374  HD2 PHE A  27      39.255  96.995 -12.792  1.00  0.00           H
ATOM    375  CE2 PHE A  27      38.595  94.995 -13.082  1.00  0.00           C
ATOM    376  HE2 PHE A  27      39.475  94.525 -12.692  1.00  0.00           H
ATOM    377  C   PHE A  27      39.365  98.425 -15.482  1.00  0.00           C
ATOM    378  O   PHE A  27      39.435  97.545 -16.382  1.00  0.00           O
ATOM    379  N   ALA A  28      40.425  98.775 -14.672  1.00  0.00           N
ATOM    380  HN  ALA A  28      40.315  99.505 -13.992  1.00  0.00           H
ATOM    381  CA  ALA A  28      41.725  98.215 -14.832  1.00  0.00           C
ATOM    382  HA  ALA A  28      41.895  98.075 -15.882  1.00  0.00           H
ATOM    383  CB  ALA A  28      42.705  99.205 -14.262  1.00  0.00           C
ATOM    384  HB1 ALA A  28      42.645 100.245 -14.662  1.00  0.00           H
ATOM    385  HB2 ALA A  28      42.635  99.435 -13.182  1.00  0.00           H
ATOM    386  HB3 ALA A  28      43.755  98.865 -14.402  1.00  0.00           H
ATOM    387  C   ALA A  28      42.035  96.855 -14.122  1.00  0.00           C
ATOM    388  O   ALA A  28      41.685  96.565 -12.892  1.00  0.00           O
ATOM    389  N   PHE A  29      42.765  95.965 -14.912  1.00  0.00           N
ATOM    390  HN  PHE A  29      43.025  96.335 -15.802  1.00  0.00           H
ATOM    391  CA  PHE A  29      43.085  94.585 -14.702  1.00  0.00           C
ATOM    392  HA  PHE A  29      42.185  94.175 -14.272  1.00  0.00           H
ATOM    393  CB  PHE A  29      43.445  93.995 -16.092  1.00  0.00           C
ATOM    394  HB1 PHE A  29      42.535  94.155 -16.712  1.00  0.00           H
ATOM    395  HB2 PHE A  29      44.315  94.485 -16.572  1.00  0.00           H
ATOM    396  CG  PHE A  29      43.655  92.485 -16.032  1.00  0.00           C
ATOM    397  CD1 PHE A  29      42.665  91.485 -16.002  1.00  0.00           C
ATOM    398  HD1 PHE A  29      41.635  91.815 -16.022  1.00  0.00           H
ATOM    399  CE1 PHE A  29      42.885  90.105 -15.922  1.00  0.00           C
ATOM    400  HE1 PHE A  29      42.065  89.415 -15.792  1.00  0.00           H
ATOM    401  CZ  PHE A  29      44.255  89.705 -15.752  1.00  0.00           C
ATOM    402  HZ  PHE A  29      44.485  88.675 -15.512  1.00  0.00           H
ATOM    403  CD2 PHE A  29      44.955  92.005 -15.972  1.00  0.00           C
ATOM    404  HD2 PHE A  29      45.785  92.705 -15.992  1.00  0.00           H
ATOM    405  CE2 PHE A  29      45.295  90.675 -15.812  1.00  0.00           C
ATOM    406  HE2 PHE A  29      46.335  90.415 -15.702  1.00  0.00           H
ATOM    407  C   PHE A  29      44.095  94.465 -13.592  1.00  0.00           C
ATOM    408  O   PHE A  29      44.175  93.395 -12.952  1.00  0.00           O
ATOM    409  N   SER A  30      44.925  95.495 -13.342  1.00  0.00           N
ATOM    410  HN  SER A  30      44.995  96.265 -13.972  1.00  0.00           H
ATOM    411  CA  SER A  30      45.785  95.385 -12.152  1.00  0.00           C
ATOM    412  HA  SER A  30      45.915  94.385 -11.772  1.00  0.00           H
ATOM    413  CB  SER A  30      47.195  95.825 -12.452  1.00  0.00           C
ATOM    414  HB1 SER A  30      47.335  96.915 -12.612  1.00  0.00           H
ATOM    415  HB2 SER A  30      47.795  95.405 -11.622  1.00  0.00           H
ATOM    416  OG  SER A  30      47.785  95.115 -13.512  1.00  0.00           O
ATOM    417  HG1 SER A  30      47.425  95.595 -14.262  1.00  0.00           H
ATOM    418  C   SER A  30      45.325  96.205 -10.912  1.00  0.00           C
ATOM    419  O   SER A  30      46.175  96.455 -10.032  1.00  0.00           O
ATOM    420  N   SER A  31      44.075  96.605 -10.772  1.00  0.00           N
ATOM    421  HN  SER A  31      43.255  96.375 -11.292  1.00  0.00           H
ATOM    422  CA  SER A  31      43.675  97.415  -9.592  1.00  0.00           C
ATOM    423  HA  SER A  31      44.535  97.805  -9.072  1.00  0.00           H
ATOM    424  CB  SER A  31      42.645  98.555 -10.042  1.00  0.00           C
ATOM    425  HB1 SER A  31      41.675  98.175 -10.412  1.00  0.00           H
ATOM    426  HB2 SER A  31      42.385  99.045  -9.072  1.00  0.00           H
ATOM    427  OG  SER A  31      43.195  99.505 -10.922  1.00  0.00           O
ATOM    428  HG1 SER A  31      42.505 100.155 -11.042  1.00  0.00           H
ATOM    429  C   SER A  31      42.965  96.595  -8.532  1.00  0.00           C
ATOM    430  O   SER A  31      42.605  97.045  -7.442  1.00  0.00           O
ATOM    431  N   TYR A  32      42.745  95.275  -8.882  1.00  0.00           N
ATOM    432  HN  TYR A  32      43.015  94.925  -9.772  1.00  0.00           H
ATOM    433  CA  TYR A  32      41.925  94.305  -8.192  1.00  0.00           C
ATOM    434  HA  TYR A  32      42.005  94.435  -7.122  1.00  0.00           H
ATOM    435  CB  TYR A  32      40.455  94.385  -8.672  1.00  0.00           C
ATOM    436  HB1 TYR A  32      40.335  93.995  -9.712  1.00  0.00           H
ATOM    437  HB2 TYR A  32      39.795  93.735  -8.062  1.00  0.00           H
ATOM    438  CG  TYR A  32      39.895  95.805  -8.582  1.00  0.00           C
ATOM    439  CD1 TYR A  32      39.575  96.495  -9.752  1.00  0.00           C
ATOM    440  HD1 TYR A  32      39.535  95.985 -10.702  1.00  0.00           H
ATOM    441  CE1 TYR A  32      38.865  97.675  -9.732  1.00  0.00           C
ATOM    442  HE1 TYR A  32      38.575  98.205 -10.622  1.00  0.00           H
ATOM    443  CZ  TYR A  32      38.525  98.265  -8.552  1.00  0.00           C
ATOM    444  OH  TYR A  32      37.665  99.345  -8.642  1.00  0.00           O
ATOM    445  HH  TYR A  32      37.565  99.685  -9.532  1.00  0.00           H
ATOM    446  CD2 TYR A  32      39.535  96.385  -7.362  1.00  0.00           C
ATOM    447  HD2 TYR A  32      39.905  95.895  -6.472  1.00  0.00           H
ATOM    448  CE2 TYR A  32      38.815  97.635  -7.352  1.00  0.00           C
ATOM    449  HE2 TYR A  32      38.545  98.075  -6.412  1.00  0.00           H
ATOM    450  C   TYR A  32      42.465  92.955  -8.582  1.00  0.00           C
ATOM    451  O   TYR A  32      42.995  92.695  -9.662  1.00  0.00           O
ATOM    452  N   ALA A  33      42.395  91.905  -7.682  1.00  0.00           N
ATOM    453  HN  ALA A  33      41.975  91.955  -6.782  1.00  0.00           H
ATOM    454  CA  ALA A  33      42.785  90.485  -7.952  1.00  0.00           C
ATOM    455  HA  ALA A  33      43.725  90.395  -8.482  1.00  0.00           H
ATOM    456  CB  ALA A  33      43.075  89.695  -6.622  1.00  0.00           C
ATOM    457  HB1 ALA A  33      43.175  88.595  -6.792  1.00  0.00           H
ATOM    458  HB2 ALA A  33      43.935  90.165  -6.102  1.00  0.00           H
ATOM    459  HB3 ALA A  33      42.215  89.765  -5.922  1.00  0.00           H
ATOM    460  C   ALA A  33      41.655  89.785  -8.712  1.00  0.00           C
ATOM    461  O   ALA A  33      40.505  90.235  -8.852  1.00  0.00           O
ATOM    462  N   MET A  34      42.015  88.615  -9.312  1.00  0.00           N
ATOM    463  HN  MET A  34      42.965  88.295  -9.252  1.00  0.00           H
ATOM    464  CA  MET A  34      41.145  87.895 -10.192  1.00  0.00           C
ATOM    465  HA  MET A  34      40.145  88.295 -10.132  1.00  0.00           H
ATOM    466  CB  MET A  34      41.625  87.845 -11.662  1.00  0.00           C
ATOM    467  HB1 MET A  34      42.605  87.325 -11.732  1.00  0.00           H
ATOM    468  HB2 MET A  34      40.895  87.245 -12.242  1.00  0.00           H
ATOM    469  CG  MET A  34      41.595  89.255 -12.372  1.00  0.00           C
ATOM    470  HG1 MET A  34      42.215  89.875 -11.692  1.00  0.00           H
ATOM    471  HG2 MET A  34      42.035  89.045 -13.372  1.00  0.00           H
ATOM    472  SD  MET A  34      39.855  89.875 -12.532  1.00  0.00           S
ATOM    473  CE  MET A  34      40.105  91.655 -12.302  1.00  0.00           C
ATOM    474  HE1 MET A  34      40.655  92.085 -13.172  1.00  0.00           H
ATOM    475  HE2 MET A  34      39.175  92.265 -12.262  1.00  0.00           H
ATOM    476  HE3 MET A  34      40.775  91.885 -11.442  1.00  0.00           H
ATOM    477  C   MET A  34      41.075  86.475  -9.802  1.00  0.00           C
ATOM    478  O   MET A  34      42.065  85.815  -9.542  1.00  0.00           O
ATOM    479  N   HIS A  35      39.845  85.945  -9.772  1.00  0.00           N
ATOM    480  HN  HIS A  35      39.025  86.365 -10.142  1.00  0.00           H
ATOM    481  CA  HIS A  35      39.605  84.575  -9.262  1.00  0.00           C
ATOM    482  HA  HIS A  35      40.465  84.235  -8.712  1.00  0.00           H
ATOM    483  CB  HIS A  35      38.325  84.635  -8.322  1.00  0.00           C
ATOM    484  HB1 HIS A  35      37.535  85.125  -8.922  1.00  0.00           H
ATOM    485  HB2 HIS A  35      37.885  83.635  -8.102  1.00  0.00           H
ATOM    486  ND1 HIS A  35      38.885  84.645  -5.862  1.00  0.00           N
ATOM    487  CG  HIS A  35      38.485  85.315  -6.992  1.00  0.00           C
ATOM    488  CE1 HIS A  35      38.745  85.455  -4.832  1.00  0.00           C
ATOM    489  HE1 HIS A  35      39.105  85.075  -3.872  1.00  0.00           H
ATOM    490  NE2 HIS A  35      38.235  86.695  -5.192  1.00  0.00           N
ATOM    491  HE2 HIS A  35      38.145  87.485  -4.602  1.00  0.00           H
ATOM    492  CD2 HIS A  35      38.085  86.565  -6.602  1.00  0.00           C
ATOM    493  HD2 HIS A  35      37.785  87.355  -7.282  1.00  0.00           H
ATOM    494  C   HIS A  35      39.145  83.555 -10.312  1.00  0.00           C
ATOM    495  O   HIS A  35      38.465  83.975 -11.232  1.00  0.00           O
ATOM    496  N   TRP A  36      39.425  82.255 -10.102  1.00  0.00           N
ATOM    497  HN  TRP A  36      39.915  81.915  -9.302  1.00  0.00           H
ATOM    498  CA  TRP A  36      38.645  81.335 -10.902  1.00  0.00           C
ATOM    499  HA  TRP A  36      37.955  81.805 -11.592  1.00  0.00           H
ATOM    500  CB  TRP A  36      39.675  80.405 -11.632  1.00  0.00           C
ATOM    501  HB1 TRP A  36      40.415  79.855 -11.012  1.00  0.00           H
ATOM    502  HB2 TRP A  36      39.095  79.615 -12.142  1.00  0.00           H
ATOM    503  CG  TRP A  36      40.395  81.075 -12.682  1.00  0.00           C
ATOM    504  CD1 TRP A  36      41.675  81.545 -12.592  1.00  0.00           C
ATOM    505  HD1 TRP A  36      42.155  81.655 -11.632  1.00  0.00           H
ATOM    506  NE1 TRP A  36      42.075  82.005 -13.862  1.00  0.00           N
ATOM    507  HE1 TRP A  36      42.835  82.525 -14.182  1.00  0.00           H
ATOM    508  CE2 TRP A  36      41.045  81.785 -14.732  1.00  0.00           C
ATOM    509  CD2 TRP A  36      40.005  81.125 -14.072  1.00  0.00           C
ATOM    510  CE3 TRP A  36      38.805  80.745 -14.802  1.00  0.00           C
ATOM    511  HE3 TRP A  36      37.975  80.315 -14.262  1.00  0.00           H
ATOM    512  CZ3 TRP A  36      38.825  81.035 -16.172  1.00  0.00           C
ATOM    513  HZ3 TRP A  36      37.935  80.725 -16.692  1.00  0.00           H
ATOM    514  CZ2 TRP A  36      41.015  82.115 -16.062  1.00  0.00           C
ATOM    515  HZ2 TRP A  36      41.865  82.555 -16.552  1.00  0.00           H
ATOM    516  CH2 TRP A  36      39.875  81.675 -16.802  1.00  0.00           C
ATOM    517  HH2 TRP A  36      39.835  81.795 -17.872  1.00  0.00           H
ATOM    518  C   TRP A  36      37.795  80.485  -9.942  1.00  0.00           C
ATOM    519  O   TRP A  36      38.135  80.305  -8.782  1.00  0.00           O
ATOM    520  N   VAL A  37      36.635  79.975 -10.422  1.00  0.00           N
ATOM    521  HN  VAL A  37      36.335  80.005 -11.362  1.00  0.00           H
ATOM    522  CA  VAL A  37      35.615  79.365  -9.632  1.00  0.00           C
ATOM    523  HA  VAL A  37      36.125  78.725  -8.922  1.00  0.00           H
ATOM    524  CB  VAL A  37      34.785  80.445  -8.892  1.00  0.00           C
ATOM    525  HB  VAL A  37      35.535  81.065  -8.362  1.00  0.00           H
ATOM    526  CG1 VAL A  37      33.895  81.245  -9.852  1.00  0.00           C
ATOM    527 1HG1 VAL A  37      33.005  80.665 -10.182  1.00  0.00           H
ATOM    528 2HG1 VAL A  37      33.535  82.165  -9.352  1.00  0.00           H
ATOM    529 3HG1 VAL A  37      34.355  81.695 -10.752  1.00  0.00           H
ATOM    530  CG2 VAL A  37      33.895  79.935  -7.732  1.00  0.00           C
ATOM    531 1HG2 VAL A  37      34.495  79.255  -7.092  1.00  0.00           H
ATOM    532 2HG2 VAL A  37      33.525  80.835  -7.192  1.00  0.00           H
ATOM    533 3HG2 VAL A  37      33.035  79.335  -8.102  1.00  0.00           H
ATOM    534  C   VAL A  37      34.855  78.515 -10.562  1.00  0.00           C
ATOM    535  O   VAL A  37      35.075  78.605 -11.752  1.00  0.00           O
ATOM    536  N   ARG A  38      33.985  77.545 -10.132  1.00  0.00           N
ATOM    537  HN  ARG A  38      33.745  77.525  -9.162  1.00  0.00           H
ATOM    538  CA  ARG A  38      33.435  76.585 -11.032  1.00  0.00           C
ATOM    539  HA  ARG A  38      33.115  77.045 -11.962  1.00  0.00           H
ATOM    540  CB  ARG A  38      34.415  75.335 -11.332  1.00  0.00           C
ATOM    541  HB1 ARG A  38      34.055  74.875 -12.272  1.00  0.00           H
ATOM    542  HB2 ARG A  38      35.415  75.805 -11.442  1.00  0.00           H
ATOM    543  CG  ARG A  38      34.555  74.195 -10.322  1.00  0.00           C
ATOM    544  HG1 ARG A  38      34.835  74.545  -9.302  1.00  0.00           H
ATOM    545  HG2 ARG A  38      33.545  73.725 -10.272  1.00  0.00           H
ATOM    546  CD  ARG A  38      35.625  73.125 -10.772  1.00  0.00           C
ATOM    547  HD1 ARG A  38      35.355  72.775 -11.792  1.00  0.00           H
ATOM    548  HD2 ARG A  38      36.625  73.595 -10.792  1.00  0.00           H
ATOM    549  NE  ARG A  38      35.545  71.935  -9.872  1.00  0.00           N
ATOM    550  HE  ARG A  38      34.725  71.625  -9.392  1.00  0.00           H
ATOM    551  CZ  ARG A  38      36.435  70.965  -9.762  1.00  0.00           C
ATOM    552  NH1 ARG A  38      37.575  70.925 -10.552  1.00  0.00           N
ATOM    553 1HH1 ARG A  38      37.575  71.525 -11.352  1.00  0.00           H
ATOM    554 2HH1 ARG A  38      38.225  70.165 -10.572  1.00  0.00           H
ATOM    555  NH2 ARG A  38      36.155  69.965  -9.012  1.00  0.00           N
ATOM    556 1HH2 ARG A  38      35.615  70.195  -8.202  1.00  0.00           H
ATOM    557 2HH2 ARG A  38      36.945  69.355  -9.102  1.00  0.00           H
ATOM    558  C   ARG A  38      32.205  75.915 -10.442  1.00  0.00           C
ATOM    559  O   ARG A  38      32.015  75.945  -9.242  1.00  0.00           O
ATOM    560  N   GLN A  39      31.305  75.395 -11.352  1.00  0.00           N
ATOM    561  HN  GLN A  39      31.405  75.595 -12.332  1.00  0.00           H
ATOM    562  CA  GLN A  39      30.215  74.585 -10.932  1.00  0.00           C
ATOM    563  HA  GLN A  39      30.295  74.395  -9.872  1.00  0.00           H
ATOM    564  CB  GLN A  39      28.875  75.335 -11.222  1.00  0.00           C
ATOM    565  HB1 GLN A  39      28.935  76.315 -10.712  1.00  0.00           H
ATOM    566  HB2 GLN A  39      28.825  75.495 -12.312  1.00  0.00           H
ATOM    567  CG  GLN A  39      27.725  74.515 -10.752  1.00  0.00           C
ATOM    568  HG1 GLN A  39      27.555  73.525 -11.232  1.00  0.00           H
ATOM    569  HG2 GLN A  39      27.975  74.255  -9.702  1.00  0.00           H
ATOM    570  CD  GLN A  39      26.385  75.155 -10.782  1.00  0.00           C
ATOM    571  OE1 GLN A  39      25.855  75.605 -11.802  1.00  0.00           O
ATOM    572  NE2 GLN A  39      25.735  75.285  -9.622  1.00  0.00           N
ATOM    573 1HE2 GLN A  39      26.195  74.955  -8.802  1.00  0.00           H
ATOM    574 2HE2 GLN A  39      24.775  75.575  -9.632  1.00  0.00           H
ATOM    575  C   GLN A  39      30.245  73.245 -11.652  1.00  0.00           C
ATOM    576  O   GLN A  39      30.255  73.145 -12.862  1.00  0.00           O
ATOM    577  N   ALA A  40      30.175  72.115 -10.842  1.00  0.00           N
ATOM    578  HN  ALA A  40      30.145  72.125  -9.842  1.00  0.00           H
ATOM    579  CA  ALA A  40      30.195  70.725 -11.262  1.00  0.00           C
ATOM    580  HA  ALA A  40      30.435  70.625 -12.312  1.00  0.00           H
ATOM    581  CB  ALA A  40      31.145  69.925 -10.372  1.00  0.00           C
ATOM    582  HB1 ALA A  40      30.935  70.085  -9.292  1.00  0.00           H
ATOM    583  HB2 ALA A  40      31.085  68.865 -10.672  1.00  0.00           H
ATOM    584  HB3 ALA A  40      32.235  70.155 -10.412  1.00  0.00           H
ATOM    585  C   ALA A  40      28.715  70.205 -11.072  1.00  0.00           C
ATOM    586  O   ALA A  40      28.035  70.825 -10.232  1.00  0.00           O
ATOM    587  N   PRO A  41      28.305  69.175 -11.742  1.00  0.00           N
ATOM    588  CD  PRO A  41      29.025  68.495 -12.822  1.00  0.00           C
ATOM    589  HD1 PRO A  41      29.925  68.075 -12.322  1.00  0.00           H
ATOM    590  HD2 PRO A  41      29.285  69.005 -13.772  1.00  0.00           H
ATOM    591  CA  PRO A  41      26.975  68.615 -11.542  1.00  0.00           C
ATOM    592  HA  PRO A  41      26.205  69.375 -11.582  1.00  0.00           H
ATOM    593  CB  PRO A  41      26.795  67.735 -12.782  1.00  0.00           C
ATOM    594  HB1 PRO A  41      26.095  66.885 -12.682  1.00  0.00           H
ATOM    595  HB2 PRO A  41      26.275  68.445 -13.472  1.00  0.00           H
ATOM    596  CG  PRO A  41      28.095  67.295 -13.242  1.00  0.00           C
ATOM    597  HG1 PRO A  41      28.395  66.385 -12.682  1.00  0.00           H
ATOM    598  HG2 PRO A  41      28.135  67.035 -14.322  1.00  0.00           H
ATOM    599  C   PRO A  41      26.855  67.875 -10.232  1.00  0.00           C
ATOM    600  O   PRO A  41      25.785  67.915  -9.632  1.00  0.00           O
ATOM    601  N   GLY A  42      27.815  67.085  -9.702  1.00  0.00           N
ATOM    602  HN  GLY A  42      28.715  67.045 -10.132  1.00  0.00           H
ATOM    603  CA  GLY A  42      27.675  66.425  -8.392  1.00  0.00           C
ATOM    604  HA1 GLY A  42      26.655  66.305  -8.042  1.00  0.00           H
ATOM    605  HA2 GLY A  42      28.145  65.455  -8.442  1.00  0.00           H
ATOM    606  C   GLY A  42      28.425  67.015  -7.242  1.00  0.00           C
ATOM    607  O   GLY A  42      28.025  66.965  -6.112  1.00  0.00           O
ATOM    608  N   LYS A  43      29.625  67.575  -7.522  1.00  0.00           N
ATOM    609  HN  LYS A  43      29.965  67.615  -8.462  1.00  0.00           H
ATOM    610  CA  LYS A  43      30.505  68.175  -6.462  1.00  0.00           C
ATOM    611  HA  LYS A  43      30.385  67.685  -5.502  1.00  0.00           H
ATOM    612  CB  LYS A  43      31.925  68.115  -6.982  1.00  0.00           C
ATOM    613  HB1 LYS A  43      31.885  68.635  -7.972  1.00  0.00           H
ATOM    614  HB2 LYS A  43      32.545  68.685  -6.252  1.00  0.00           H
ATOM    615  CG  LYS A  43      32.485  66.685  -7.222  1.00  0.00           C
ATOM    616  HG1 LYS A  43      32.625  66.055  -6.322  1.00  0.00           H
ATOM    617  HG2 LYS A  43      31.845  66.025  -7.842  1.00  0.00           H
ATOM    618  CD  LYS A  43      33.925  66.585  -7.872  1.00  0.00           C
ATOM    619  HD1 LYS A  43      34.075  65.565  -8.282  1.00  0.00           H
ATOM    620  HD2 LYS A  43      33.755  67.295  -8.712  1.00  0.00           H
ATOM    621  CE  LYS A  43      35.055  67.185  -7.082  1.00  0.00           C
ATOM    622  HE1 LYS A  43      36.015  67.305  -7.622  1.00  0.00           H
ATOM    623  HE2 LYS A  43      34.795  68.235  -6.802  1.00  0.00           H
ATOM    624  NZ  LYS A  43      35.235  66.445  -5.832  1.00  0.00           N
ATOM    625  HZ1 LYS A  43      34.385  66.605  -5.272  1.00  0.00           H
ATOM    626  HZ2 LYS A  43      35.325  65.425  -5.992  1.00  0.00           H
ATOM    627  HZ3 LYS A  43      35.965  66.795  -5.182  1.00  0.00           H
ATOM    628  C   LYS A  43      30.205  69.715  -6.362  1.00  0.00           C
ATOM    629  O   LYS A  43      30.825  70.385  -5.562  1.00  0.00           O
ATOM    630  N   GLY A  44      29.215  70.265  -7.122  1.00  0.00           N
ATOM    631  HN  GLY A  44      28.605  69.575  -7.512  1.00  0.00           H
ATOM    632  CA  GLY A  44      28.645  71.605  -7.032  1.00  0.00           C
ATOM    633  HA1 GLY A  44      27.795  71.735  -7.682  1.00  0.00           H
ATOM    634  HA2 GLY A  44      28.285  71.625  -6.012  1.00  0.00           H
ATOM    635  C   GLY A  44      29.645  72.755  -7.252  1.00  0.00           C
ATOM    636  O   GLY A  44      30.725  72.625  -7.822  1.00  0.00           O
ATOM    637  N   LEU A  45      29.235  73.915  -6.792  1.00  0.00           N
ATOM    638  HN  LEU A  45      28.305  74.085  -6.472  1.00  0.00           H
ATOM    639  CA  LEU A  45      30.115  75.085  -6.762  1.00  0.00           C
ATOM    640  HA  LEU A  45      30.435  75.215  -7.792  1.00  0.00           H
ATOM    641  CB  LEU A  45      29.545  76.505  -6.492  1.00  0.00           C
ATOM    642  HB1 LEU A  45      29.085  76.535  -5.482  1.00  0.00           H
ATOM    643  HB2 LEU A  45      30.315  77.285  -6.392  1.00  0.00           H
ATOM    644  CG  LEU A  45      28.605  77.005  -7.562  1.00  0.00           C
ATOM    645  HG  LEU A  45      28.605  76.305  -8.432  1.00  0.00           H
ATOM    646  CD1 LEU A  45      27.165  77.135  -6.982  1.00  0.00           C
ATOM    647 1HD1 LEU A  45      26.515  77.445  -7.832  1.00  0.00           H
ATOM    648 2HD1 LEU A  45      26.955  76.125  -6.552  1.00  0.00           H
ATOM    649 3HD1 LEU A  45      27.255  77.885  -6.172  1.00  0.00           H
ATOM    650  CD2 LEU A  45      28.845  78.375  -8.252  1.00  0.00           C
ATOM    651 1HD2 LEU A  45      28.885  79.225  -7.532  1.00  0.00           H
ATOM    652 2HD2 LEU A  45      29.765  78.345  -8.882  1.00  0.00           H
ATOM    653 3HD2 LEU A  45      27.965  78.655  -8.872  1.00  0.00           H
ATOM    654  C   LEU A  45      31.315  74.925  -5.902  1.00  0.00           C
ATOM    655  O   LEU A  45      31.195  74.565  -4.732  1.00  0.00           O
ATOM    656  N   GLU A  46      32.545  75.215  -6.452  1.00  0.00           N
ATOM    657  HN  GLU A  46      32.645  75.365  -7.432  1.00  0.00           H
ATOM    658  CA  GLU A  46      33.785  75.135  -5.912  1.00  0.00           C
ATOM    659  HA  GLU A  46      33.725  75.275  -4.842  1.00  0.00           H
ATOM    660  CB  GLU A  46      34.395  73.675  -6.052  1.00  0.00           C
ATOM    661  HB1 GLU A  46      34.645  73.395  -7.102  1.00  0.00           H
ATOM    662  HB2 GLU A  46      35.365  73.625  -5.522  1.00  0.00           H
ATOM    663  CG  GLU A  46      33.545  72.515  -5.472  1.00  0.00           C
ATOM    664  HG1 GLU A  46      33.185  72.675  -4.432  1.00  0.00           H
ATOM    665  HG2 GLU A  46      32.655  72.225  -6.092  1.00  0.00           H
ATOM    666  CD  GLU A  46      34.425  71.245  -5.412  1.00  0.00           C
ATOM    667  OE1 GLU A  46      35.035  70.865  -6.452  1.00  0.00           O
ATOM    668  OE2 GLU A  46      34.645  70.775  -4.292  1.00  0.00           O
ATOM    669  C   GLU A  46      34.705  76.245  -6.302  1.00  0.00           C
ATOM    670  O   GLU A  46      34.665  76.755  -7.452  1.00  0.00           O
ATOM    671  N   TRP A  47      35.545  76.665  -5.362  1.00  0.00           N
ATOM    672  HN  TRP A  47      35.605  76.185  -4.492  1.00  0.00           H
ATOM    673  CA  TRP A  47      36.585  77.675  -5.542  1.00  0.00           C
ATOM    674  HA  TRP A  47      36.215  78.345  -6.312  1.00  0.00           H
ATOM    675  CB  TRP A  47      36.765  78.545  -4.262  1.00  0.00           C
ATOM    676  HB1 TRP A  47      35.805  79.045  -4.002  1.00  0.00           H
ATOM    677  HB2 TRP A  47      37.075  77.985  -3.352  1.00  0.00           H
ATOM    678  CG  TRP A  47      37.795  79.565  -4.392  1.00  0.00           C
ATOM    679  CD1 TRP A  47      37.655  80.725  -5.142  1.00  0.00           C
ATOM    680  HD1 TRP A  47      36.865  80.995  -5.842  1.00  0.00           H
ATOM    681  NE1 TRP A  47      38.845  81.415  -5.142  1.00  0.00           N
ATOM    682  HE1 TRP A  47      39.055  82.325  -5.382  1.00  0.00           H
ATOM    683  CE2 TRP A  47      39.745  80.785  -4.372  1.00  0.00           C
ATOM    684  CD2 TRP A  47      39.165  79.585  -3.952  1.00  0.00           C
ATOM    685  CE3 TRP A  47      39.905  78.735  -3.182  1.00  0.00           C
ATOM    686  HE3 TRP A  47      39.595  77.805  -2.712  1.00  0.00           H
ATOM    687  CZ3 TRP A  47      41.295  79.005  -2.982  1.00  0.00           C
ATOM    688  HZ3 TRP A  47      41.975  78.305  -2.522  1.00  0.00           H
ATOM    689  CZ2 TRP A  47      41.045  81.165  -4.122  1.00  0.00           C
ATOM    690  HZ2 TRP A  47      41.385  82.165  -4.342  1.00  0.00           H
ATOM    691  CH2 TRP A  47      41.805  80.215  -3.392  1.00  0.00           C
ATOM    692  HH2 TRP A  47      42.825  80.435  -3.112  1.00  0.00           H
ATOM    693  C   TRP A  47      37.795  76.975  -6.082  1.00  0.00           C
ATOM    694  O   TRP A  47      38.085  75.835  -5.682  1.00  0.00           O
ATOM    695  N   VAL A  48      38.385  77.555  -7.092  1.00  0.00           N
ATOM    696  HN  VAL A  48      38.085  78.465  -7.372  1.00  0.00           H
ATOM    697  CA  VAL A  48      39.575  77.075  -7.682  1.00  0.00           C
ATOM    698  HA  VAL A  48      39.625  76.025  -7.442  1.00  0.00           H
ATOM    699  CB  VAL A  48      39.415  77.025  -9.182  1.00  0.00           C
ATOM    700  HB  VAL A  48      39.155  78.025  -9.592  1.00  0.00           H
ATOM    701  CG1 VAL A  48      40.645  76.485  -9.952  1.00  0.00           C
ATOM    702 1HG1 VAL A  48      40.985  75.595  -9.382  1.00  0.00           H
ATOM    703 2HG1 VAL A  48      40.355  76.025 -10.922  1.00  0.00           H
ATOM    704 3HG1 VAL A  48      41.445  77.225 -10.122  1.00  0.00           H
ATOM    705  CG2 VAL A  48      38.205  76.015  -9.532  1.00  0.00           C
ATOM    706 1HG2 VAL A  48      37.205  76.365  -9.202  1.00  0.00           H
ATOM    707 2HG2 VAL A  48      38.275  75.735 -10.602  1.00  0.00           H
ATOM    708 3HG2 VAL A  48      38.365  75.045  -9.032  1.00  0.00           H
ATOM    709  C   VAL A  48      40.815  77.895  -7.252  1.00  0.00           C
ATOM    710  O   VAL A  48      41.735  77.315  -6.652  1.00  0.00           O
ATOM    711  N   ALA A  49      40.955  79.185  -7.562  1.00  0.00           N
ATOM    712  HN  ALA A  49      40.225  79.795  -7.842  1.00  0.00           H
ATOM    713  CA  ALA A  49      42.295  79.735  -7.472  1.00  0.00           C
ATOM    714  HA  ALA A  49      42.735  79.515  -6.512  1.00  0.00           H
ATOM    715  CB  ALA A  49      43.185  79.265  -8.602  1.00  0.00           C
ATOM    716  HB1 ALA A  49      42.815  79.655  -9.572  1.00  0.00           H
ATOM    717  HB2 ALA A  49      44.215  79.655  -8.482  1.00  0.00           H
ATOM    718  HB3 ALA A  49      43.205  78.155  -8.512  1.00  0.00           H
ATOM    719  C   ALA A  49      42.105  81.155  -7.542  1.00  0.00           C
ATOM    720  O   ALA A  49      41.035  81.595  -7.992  1.00  0.00           O
ATOM    721  N   VAL A  50      43.205  81.915  -7.202  1.00  0.00           N
ATOM    722  HN  VAL A  50      44.045  81.505  -6.862  1.00  0.00           H
ATOM    723  CA  VAL A  50      43.195  83.345  -7.382  1.00  0.00           C
ATOM    724  HA  VAL A  50      42.595  83.625  -8.232  1.00  0.00           H
ATOM    725  CB  VAL A  50      42.545  84.135  -6.192  1.00  0.00           C
ATOM    726  HB  VAL A  50      41.565  83.635  -6.042  1.00  0.00           H
ATOM    727  CG1 VAL A  50      43.295  83.895  -4.852  1.00  0.00           C
ATOM    728 1HG1 VAL A  50      43.395  82.865  -4.442  1.00  0.00           H
ATOM    729 2HG1 VAL A  50      44.315  84.335  -4.842  1.00  0.00           H
ATOM    730 3HG1 VAL A  50      42.745  84.405  -4.032  1.00  0.00           H
ATOM    731  CG2 VAL A  50      42.285  85.615  -6.422  1.00  0.00           C
ATOM    732 1HG2 VAL A  50      41.485  85.725  -7.192  1.00  0.00           H
ATOM    733 2HG2 VAL A  50      41.805  86.065  -5.532  1.00  0.00           H
ATOM    734 3HG2 VAL A  50      43.125  86.215  -6.832  1.00  0.00           H
ATOM    735  C   VAL A  50      44.645  83.825  -7.682  1.00  0.00           C
ATOM    736  O   VAL A  50      45.645  83.285  -7.322  1.00  0.00           O
ATOM    737  N   ILE A  51      44.795  84.895  -8.462  1.00  0.00           N
ATOM    738  HN  ILE A  51      44.025  85.385  -8.852  1.00  0.00           H
ATOM    739  CA  ILE A  51      46.045  85.545  -8.732  1.00  0.00           C
ATOM    740  HA  ILE A  51      46.825  85.105  -8.122  1.00  0.00           H
ATOM    741  CB  ILE A  51      46.455  85.445 -10.172  1.00  0.00           C
ATOM    742  HB  ILE A  51      46.565  84.355 -10.372  1.00  0.00           H
ATOM    743  CG2 ILE A  51      45.355  86.005 -11.212  1.00  0.00           C
ATOM    744 1HG2 ILE A  51      45.205  87.075 -10.932  1.00  0.00           H
ATOM    745 2HG2 ILE A  51      45.695  85.815 -12.242  1.00  0.00           H
ATOM    746 3HG2 ILE A  51      44.375  85.525 -11.002  1.00  0.00           H
ATOM    747  CG1 ILE A  51      47.765  86.205 -10.502  1.00  0.00           C
ATOM    748 1HG1 ILE A  51      47.555  87.295 -10.442  1.00  0.00           H
ATOM    749 2HG1 ILE A  51      48.535  86.005  -9.722  1.00  0.00           H
ATOM    750  CD  ILE A  51      48.555  85.855 -11.752  1.00  0.00           C
ATOM    751  HD1 ILE A  51      48.485  84.755 -11.862  1.00  0.00           H
ATOM    752  HD2 ILE A  51      48.155  86.295 -12.692  1.00  0.00           H
ATOM    753  HD3 ILE A  51      49.635  85.995 -11.532  1.00  0.00           H
ATOM    754  C   ILE A  51      45.965  86.935  -8.272  1.00  0.00           C
ATOM    755  O   ILE A  51      44.985  87.685  -8.462  1.00  0.00           O
ATOM    756  N   SER A  52      47.045  87.425  -7.602  1.00  0.00           N
ATOM    757  HN  SER A  52      47.865  86.935  -7.322  1.00  0.00           H
ATOM    758  CA  SER A  52      47.095  88.715  -6.922  1.00  0.00           C
ATOM    759  HA  SER A  52      46.235  88.765  -6.282  1.00  0.00           H
ATOM    760  CB  SER A  52      48.395  88.925  -6.082  1.00  0.00           C
ATOM    761  HB1 SER A  52      48.365  89.765  -5.362  1.00  0.00           H
ATOM    762  HB2 SER A  52      48.535  87.995  -5.492  1.00  0.00           H
ATOM    763  OG  SER A  52      49.495  89.075  -6.922  1.00  0.00           O
ATOM    764  HG1 SER A  52      49.705  90.015  -6.892  1.00  0.00           H
ATOM    765  C   SER A  52      46.955  89.835  -7.952  1.00  0.00           C
ATOM    766  O   SER A  52      47.295  89.665  -9.152  1.00  0.00           O
ATOM    767  N   TYR A  53      46.505  91.005  -7.452  1.00  0.00           N
ATOM    768  HN  TYR A  53      46.235  91.015  -6.492  1.00  0.00           H
ATOM    769  CA  TYR A  53      46.235  92.185  -8.222  1.00  0.00           C
ATOM    770  HA  TYR A  53      45.435  91.945  -8.922  1.00  0.00           H
ATOM    771  CB  TYR A  53      45.925  93.385  -7.292  1.00  0.00           C
ATOM    772  HB1 TYR A  53      45.285  94.135  -7.802  1.00  0.00           H
ATOM    773  HB2 TYR A  53      45.375  92.985  -6.412  1.00  0.00           H
ATOM    774  CG  TYR A  53      47.105  94.045  -6.722  1.00  0.00           C
ATOM    775  CD1 TYR A  53      47.875  93.405  -5.752  1.00  0.00           C
ATOM    776  HD1 TYR A  53      47.755  92.365  -5.472  1.00  0.00           H
ATOM    777  CE1 TYR A  53      49.045  93.905  -5.232  1.00  0.00           C
ATOM    778  HE1 TYR A  53      49.735  93.305  -4.662  1.00  0.00           H
ATOM    779  CZ  TYR A  53      49.375  95.185  -5.502  1.00  0.00           C
ATOM    780  OH  TYR A  53      50.565  95.725  -4.952  1.00  0.00           O
ATOM    781  HH  TYR A  53      50.935  95.025  -4.402  1.00  0.00           H
ATOM    782  CD2 TYR A  53      47.405  95.445  -6.922  1.00  0.00           C
ATOM    783  HD2 TYR A  53      46.725  96.125  -7.412  1.00  0.00           H
ATOM    784  CE2 TYR A  53      48.505  95.935  -6.252  1.00  0.00           C
ATOM    785  HE2 TYR A  53      48.685  97.005  -6.302  1.00  0.00           H
ATOM    786  C   TYR A  53      47.425  92.525  -9.182  1.00  0.00           C
ATOM    787  O   TYR A  53      47.165  92.935 -10.282  1.00  0.00           O
ATOM    788  N   ASP A  54      48.645  92.355  -8.772  1.00  0.00           N
ATOM    789  HN  ASP A  54      48.865  91.845  -7.942  1.00  0.00           H
ATOM    790  CA  ASP A  54      49.765  92.635  -9.632  1.00  0.00           C
ATOM    791  HA  ASP A  54      49.405  93.355 -10.352  1.00  0.00           H
ATOM    792  CB  ASP A  54      50.885  93.365  -8.812  1.00  0.00           C
ATOM    793  HB1 ASP A  54      51.735  93.645  -9.462  1.00  0.00           H
ATOM    794  HB2 ASP A  54      50.425  94.315  -8.472  1.00  0.00           H
ATOM    795  CG  ASP A  54      51.345  92.525  -7.602  1.00  0.00           C
ATOM    796  OD1 ASP A  54      50.795  91.445  -7.242  1.00  0.00           O
ATOM    797  OD2 ASP A  54      52.315  92.945  -6.882  1.00  0.00           O
ATOM    798  C   ASP A  54      50.345  91.495 -10.452  1.00  0.00           C
ATOM    799  O   ASP A  54      51.295  91.625 -11.202  1.00  0.00           O
ATOM    800  N   GLY A  55      49.845  90.275 -10.352  1.00  0.00           N
ATOM    801  HN  GLY A  55      48.975  90.265  -9.862  1.00  0.00           H
ATOM    802  CA  GLY A  55      50.335  89.075 -10.962  1.00  0.00           C
ATOM    803  HA1 GLY A  55      49.535  88.365 -10.842  1.00  0.00           H
ATOM    804  HA2 GLY A  55      50.635  89.275 -11.982  1.00  0.00           H
ATOM    805  C   GLY A  55      51.485  88.435 -10.262  1.00  0.00           C
ATOM    806  O   GLY A  55      51.995  87.445 -10.642  1.00  0.00           O
ATOM    807  N   SER A  56      51.825  88.955  -9.162  1.00  0.00           N
ATOM    808  HN  SER A  56      51.455  89.865  -9.022  1.00  0.00           H
ATOM    809  CA  SER A  56      53.075  88.495  -8.492  1.00  0.00           C
ATOM    810  HA  SER A  56      53.935  88.405  -9.142  1.00  0.00           H
ATOM    811  CB  SER A  56      53.565  89.405  -7.392  1.00  0.00           C
ATOM    812  HB1 SER A  56      52.815  89.565  -6.592  1.00  0.00           H
ATOM    813  HB2 SER A  56      54.425  88.955  -6.862  1.00  0.00           H
ATOM    814  OG  SER A  56      53.895  90.695  -7.842  1.00  0.00           O
ATOM    815  HG1 SER A  56      53.085  91.185  -7.722  1.00  0.00           H
ATOM    816  C   SER A  56      52.935  87.205  -7.732  1.00  0.00           C
ATOM    817  O   SER A  56      53.835  86.395  -7.682  1.00  0.00           O
ATOM    818  N   ASN A  57      51.795  86.825  -7.102  1.00  0.00           N
ATOM    819  HN  ASN A  57      50.995  87.425  -7.132  1.00  0.00           H
ATOM    820  CA  ASN A  57      51.575  85.575  -6.412  1.00  0.00           C
ATOM    821  HA  ASN A  57      52.375  84.865  -6.522  1.00  0.00           H
ATOM    822  CB  ASN A  57      51.135  86.035  -4.932  1.00  0.00           C
ATOM    823  HB1 ASN A  57      50.315  86.785  -4.912  1.00  0.00           H
ATOM    824  HB2 ASN A  57      50.705  85.145  -4.422  1.00  0.00           H
ATOM    825  CG  ASN A  57      52.365  86.665  -4.222  1.00  0.00           C
ATOM    826  OD1 ASN A  57      53.445  86.145  -4.432  1.00  0.00           O
ATOM    827  ND2 ASN A  57      52.205  87.805  -3.612  1.00  0.00           N
ATOM    828 1HD2 ASN A  57      51.305  88.225  -3.572  1.00  0.00           H
ATOM    829 2HD2 ASN A  57      53.025  88.285  -3.272  1.00  0.00           H
ATOM    830  C   ASN A  57      50.265  84.925  -6.892  1.00  0.00           C
ATOM    831  O   ASN A  57      49.345  85.585  -7.322  1.00  0.00           O
ATOM    832  N   LYS A  58      50.265  83.585  -6.682  1.00  0.00           N
ATOM    833  HN  LYS A  58      51.065  83.205  -6.222  1.00  0.00           H
ATOM    834  CA  LYS A  58      49.125  82.815  -7.112  1.00  0.00           C
ATOM    835  HA  LYS A  58      48.215  83.385  -7.012  1.00  0.00           H
ATOM    836  CB  LYS A  58      49.205  82.525  -8.582  1.00  0.00           C
ATOM    837  HB1 LYS A  58      48.595  81.625  -8.802  1.00  0.00           H
ATOM    838  HB2 LYS A  58      48.745  83.315  -9.212  1.00  0.00           H
ATOM    839  CG  LYS A  58      50.605  82.265  -9.152  1.00  0.00           C
ATOM    840  HG1 LYS A  58      51.395  82.995  -8.872  1.00  0.00           H
ATOM    841  HG2 LYS A  58      50.945  81.275  -8.782  1.00  0.00           H
ATOM    842  CD  LYS A  58      50.705  82.385 -10.722  1.00  0.00           C
ATOM    843  HD1 LYS A  58      49.755  82.055 -11.202  1.00  0.00           H
ATOM    844  HD2 LYS A  58      50.705  83.465 -10.942  1.00  0.00           H
ATOM    845  CE  LYS A  58      51.935  81.715 -11.332  1.00  0.00           C
ATOM    846  HE1 LYS A  58      51.985  80.625 -11.152  1.00  0.00           H
ATOM    847  HE2 LYS A  58      51.815  81.865 -12.432  1.00  0.00           H
ATOM    848  NZ  LYS A  58      53.135  82.475 -11.092  1.00  0.00           N
ATOM    849  HZ1 LYS A  58      53.465  82.295 -10.122  1.00  0.00           H
ATOM    850  HZ2 LYS A  58      53.865  82.025 -11.682  1.00  0.00           H
ATOM    851  HZ3 LYS A  58      53.115  83.505 -11.212  1.00  0.00           H
ATOM    852  C   LYS A  58      48.815  81.655  -6.202  1.00  0.00           C
ATOM    853  O   LYS A  58      49.735  80.925  -5.922  1.00  0.00           O
ATOM    854  N   TYR A  59      47.545  81.585  -5.752  1.00  0.00           N
ATOM    855  HN  TYR A  59      46.925  82.265  -6.132  1.00  0.00           H
ATOM    856  CA  TYR A  59      47.105  80.725  -4.672  1.00  0.00           C
ATOM    857  HA  TYR A  59      47.855  80.135  -4.172  1.00  0.00           H
ATOM    858  CB  TYR A  59      46.615  81.655  -3.562  1.00  0.00           C
ATOM    859  HB1 TYR A  59      45.705  82.155  -3.962  1.00  0.00           H
ATOM    860  HB2 TYR A  59      46.375  80.995  -2.692  1.00  0.00           H
ATOM    861  CG  TYR A  59      47.635  82.555  -3.022  1.00  0.00           C
ATOM    862  CD1 TYR A  59      47.245  83.825  -2.672  1.00  0.00           C
ATOM    863  HD1 TYR A  59      46.215  84.135  -2.792  1.00  0.00           H
ATOM    864  CE1 TYR A  59      48.175  84.845  -2.162  1.00  0.00           C
ATOM    865  HE1 TYR A  59      47.835  85.845  -1.952  1.00  0.00           H
ATOM    866  CZ  TYR A  59      49.525  84.485  -2.092  1.00  0.00           C
ATOM    867  OH  TYR A  59      50.505  85.495  -1.732  1.00  0.00           O
ATOM    868  HH  TYR A  59      50.055  86.345  -1.712  1.00  0.00           H
ATOM    869  CD2 TYR A  59      48.965  82.295  -2.892  1.00  0.00           C
ATOM    870  HD2 TYR A  59      49.265  81.295  -3.152  1.00  0.00           H
ATOM    871  CE2 TYR A  59      49.955  83.245  -2.502  1.00  0.00           C
ATOM    872  HE2 TYR A  59      51.005  83.045  -2.392  1.00  0.00           H
ATOM    873  C   TYR A  59      46.055  79.865  -5.232  1.00  0.00           C
ATOM    874  O   TYR A  59      45.095  80.285  -5.872  1.00  0.00           O
ATOM    875  N   TYR A  60      46.295  78.565  -5.002  1.00  0.00           N
ATOM    876  HN  TYR A  60      47.165  78.215  -4.682  1.00  0.00           H
ATOM    877  CA  TYR A  60      45.535  77.535  -5.572  1.00  0.00           C
ATOM    878  HA  TYR A  60      44.785  77.995  -6.212  1.00  0.00           H
ATOM    879  CB  TYR A  60      46.545  76.515  -6.242  1.00  0.00           C
ATOM    880  HB1 TYR A  60      47.125  75.955  -5.472  1.00  0.00           H
ATOM    881  HB2 TYR A  60      45.985  75.705  -6.762  1.00  0.00           H
ATOM    882  CG  TYR A  60      47.465  77.255  -7.262  1.00  0.00           C
ATOM    883  CD1 TYR A  60      48.855  77.515  -7.082  1.00  0.00           C
ATOM    884  HD1 TYR A  60      49.255  77.285  -6.102  1.00  0.00           H
ATOM    885  CE1 TYR A  60      49.585  78.115  -8.062  1.00  0.00           C
ATOM    886  HE1 TYR A  60      50.635  78.245  -7.832  1.00  0.00           H
ATOM    887  CZ  TYR A  60      48.935  78.465  -9.322  1.00  0.00           C
ATOM    888  OH  TYR A  60      49.685  79.005 -10.312  1.00  0.00           O
ATOM    889  HH  TYR A  60      50.605  78.865 -10.072  1.00  0.00           H
ATOM    890  CD2 TYR A  60      46.815  77.635  -8.442  1.00  0.00           C
ATOM    891  HD2 TYR A  60      45.745  77.535  -8.582  1.00  0.00           H
ATOM    892  CE2 TYR A  60      47.575  78.245  -9.492  1.00  0.00           C
ATOM    893  HE2 TYR A  60      47.175  78.445 -10.472  1.00  0.00           H
ATOM    894  C   TYR A  60      44.815  76.835  -4.322  1.00  0.00           C
ATOM    895  O   TYR A  60      45.515  76.465  -3.352  1.00  0.00           O
ATOM    896  N   ALA A  61      43.485  76.505  -4.322  1.00  0.00           N
ATOM    897  HN  ALA A  61      42.955  76.745  -5.132  1.00  0.00           H
ATOM    898  CA  ALA A  61      42.885  75.565  -3.372  1.00  0.00           C
ATOM    899  HA  ALA A  61      43.025  75.985  -2.382  1.00  0.00           H
ATOM    900  CB  ALA A  61      41.395  75.425  -3.712  1.00  0.00           C
ATOM    901  HB1 ALA A  61      40.785  76.355  -3.712  1.00  0.00           H
ATOM    902  HB2 ALA A  61      41.325  75.215  -4.792  1.00  0.00           H
ATOM    903  HB3 ALA A  61      40.935  74.685  -3.022  1.00  0.00           H
ATOM    904  C   ALA A  61      43.525  74.175  -3.362  1.00  0.00           C
ATOM    905  O   ALA A  61      44.135  73.745  -4.362  1.00  0.00           O
ATOM    906  N   ASP A  62      43.595  73.465  -2.182  1.00  0.00           N
ATOM    907  HN  ASP A  62      43.055  73.885  -1.452  1.00  0.00           H
ATOM    908  CA  ASP A  62      44.355  72.235  -1.892  1.00  0.00           C
ATOM    909  HA  ASP A  62      45.395  72.535  -1.852  1.00  0.00           H
ATOM    910  CB  ASP A  62      43.865  71.545  -0.552  1.00  0.00           C
ATOM    911  HB1 ASP A  62      42.845  71.115  -0.652  1.00  0.00           H
ATOM    912  HB2 ASP A  62      44.425  70.585  -0.432  1.00  0.00           H
ATOM    913  CG  ASP A  62      44.010  72.390   0.690  1.00  0.00           C
ATOM    914  OD1 ASP A  62      44.760  73.460   0.680  1.00  0.00           O
ATOM    915  OD2 ASP A  62      43.470  71.950   1.710  1.00  0.00           O
ATOM    916  C   ASP A  62      44.065  71.185  -3.052  1.00  0.00           C
ATOM    917  O   ASP A  62      45.015  70.695  -3.622  1.00  0.00           O
ATOM    918  N   SER A  63      42.785  70.875  -3.492  1.00  0.00           N
ATOM    919  HN  SER A  63      41.965  71.315  -3.132  1.00  0.00           H
ATOM    920  CA  SER A  63      42.535  69.835  -4.552  1.00  0.00           C
ATOM    921  HA  SER A  63      43.115  68.935  -4.362  1.00  0.00           H
ATOM    922  CB  SER A  63      41.005  69.525  -4.482  1.00  0.00           C
ATOM    923  HB1 SER A  63      40.705  69.165  -3.472  1.00  0.00           H
ATOM    924  HB2 SER A  63      40.465  70.455  -4.742  1.00  0.00           H
ATOM    925  OG  SER A  63      40.585  68.495  -5.402  1.00  0.00           O
ATOM    926  HG1 SER A  63      40.655  68.835  -6.302  1.00  0.00           H
ATOM    927  C   SER A  63      42.925  70.275  -5.982  1.00  0.00           C
ATOM    928  O   SER A  63      43.025  69.415  -6.832  1.00  0.00           O
ATOM    929  N   VAL A  64      43.195  71.605  -6.212  1.00  0.00           N
ATOM    930  HN  VAL A  64      43.115  72.295  -5.492  1.00  0.00           H
ATOM    931  CA  VAL A  64      43.655  72.065  -7.542  1.00  0.00           C
ATOM    932  HA  VAL A  64      43.585  71.265  -8.262  1.00  0.00           H
ATOM    933  CB  VAL A  64      42.775  73.185  -8.062  1.00  0.00           C
ATOM    934  HB  VAL A  64      43.165  73.625  -9.012  1.00  0.00           H
ATOM    935  CG1 VAL A  64      41.315  72.605  -8.362  1.00  0.00           C
ATOM    936 1HG1 VAL A  64      40.675  73.455  -8.662  1.00  0.00           H
ATOM    937 2HG1 VAL A  64      41.265  71.735  -9.052  1.00  0.00           H
ATOM    938 3HG1 VAL A  64      40.905  72.275  -7.382  1.00  0.00           H
ATOM    939  CG2 VAL A  64      42.525  74.345  -7.102  1.00  0.00           C
ATOM    940 1HG2 VAL A  64      43.335  75.075  -6.872  1.00  0.00           H
ATOM    941 2HG2 VAL A  64      41.705  75.025  -7.422  1.00  0.00           H
ATOM    942 3HG2 VAL A  64      42.205  73.905  -6.142  1.00  0.00           H
ATOM    943  C   VAL A  64      45.135  72.595  -7.482  1.00  0.00           C
ATOM    944  O   VAL A  64      45.745  72.745  -8.522  1.00  0.00           O
ATOM    945  N   LYS A  65      45.715  72.685  -6.232  1.00  0.00           N
ATOM    946  HN  LYS A  65      45.175  72.555  -5.412  1.00  0.00           H
ATOM    947  CA  LYS A  65      47.165  72.865  -6.022  1.00  0.00           C
ATOM    948  HA  LYS A  65      47.415  73.765  -6.572  1.00  0.00           H
ATOM    949  CB  LYS A  65      47.495  73.125  -4.522  1.00  0.00           C
ATOM    950  HB1 LYS A  65      46.805  73.915  -4.142  1.00  0.00           H
ATOM    951  HB2 LYS A  65      47.135  72.245  -3.962  1.00  0.00           H
ATOM    952  CG  LYS A  65      48.985  73.345  -4.152  1.00  0.00           C
ATOM    953  HG1 LYS A  65      48.895  73.745  -3.112  1.00  0.00           H
ATOM    954  HG2 LYS A  65      49.495  72.365  -4.022  1.00  0.00           H
ATOM    955  CD  LYS A  65      49.775  74.275  -5.012  1.00  0.00           C
ATOM    956  HD1 LYS A  65      50.285  73.655  -5.792  1.00  0.00           H
ATOM    957  HD2 LYS A  65      49.165  75.045  -5.512  1.00  0.00           H
ATOM    958  CE  LYS A  65      50.905  74.975  -4.262  1.00  0.00           C
ATOM    959  HE1 LYS A  65      51.425  75.485  -5.092  1.00  0.00           H
ATOM    960  HE2 LYS A  65      50.505  75.595  -3.432  1.00  0.00           H
ATOM    961  NZ  LYS A  65      51.855  74.115  -3.502  1.00  0.00           N
ATOM    962  HZ1 LYS A  65      51.945  73.195  -3.982  1.00  0.00           H
ATOM    963  HZ2 LYS A  65      52.795  74.565  -3.482  1.00  0.00           H
ATOM    964  HZ3 LYS A  65      51.525  73.915  -2.542  1.00  0.00           H
ATOM    965  C   LYS A  65      48.005  71.755  -6.542  1.00  0.00           C
ATOM    966  O   LYS A  65      47.735  70.565  -6.222  1.00  0.00           O
ATOM    967  N   GLY A  66      49.045  72.005  -7.352  1.00  0.00           N
ATOM    968  HN  GLY A  66      49.155  72.945  -7.652  1.00  0.00           H
ATOM    969  CA  GLY A  66      49.995  71.085  -7.902  1.00  0.00           C
ATOM    970  HA1 GLY A  66      50.815  71.725  -8.192  1.00  0.00           H
ATOM    971  HA2 GLY A  66      50.285  70.275  -7.262  1.00  0.00           H
ATOM    972  C   GLY A  66      49.465  70.305  -9.122  1.00  0.00           C
ATOM    973  O   GLY A  66      49.935  69.335  -9.682  1.00  0.00           O
ATOM    974  N   ARG A  67      48.355  70.935  -9.622  1.00  0.00           N
ATOM    975  HN  ARG A  67      47.815  71.605  -9.112  1.00  0.00           H
ATOM    976  CA  ARG A  67      47.705  70.455 -10.822  1.00  0.00           C
ATOM    977  HA  ARG A  67      48.415  69.775 -11.272  1.00  0.00           H
ATOM    978  CB  ARG A  67      46.285  69.775 -10.522  1.00  0.00           C
ATOM    979  HB1 ARG A  67      45.455  70.505 -10.372  1.00  0.00           H
ATOM    980  HB2 ARG A  67      46.085  69.145 -11.422  1.00  0.00           H
ATOM    981  CG  ARG A  67      46.165  68.915  -9.302  1.00  0.00           C
ATOM    982  HG1 ARG A  67      47.125  68.365  -9.212  1.00  0.00           H
ATOM    983  HG2 ARG A  67      45.915  69.485  -8.382  1.00  0.00           H
ATOM    984  CD  ARG A  67      45.085  67.825  -9.322  1.00  0.00           C
ATOM    985  HD1 ARG A  67      45.165  67.205 -10.242  1.00  0.00           H
ATOM    986  HD2 ARG A  67      45.215  67.155  -8.452  1.00  0.00           H
ATOM    987  NE  ARG A  67      43.695  68.405  -9.302  1.00  0.00           N
ATOM    988  HE  ARG A  67      43.435  68.765  -8.412  1.00  0.00           H
ATOM    989  CZ  ARG A  67      42.875  68.285 -10.312  1.00  0.00           C
ATOM    990  NH1 ARG A  67      43.145  68.015 -11.562  1.00  0.00           N
ATOM    991 1HH1 ARG A  67      44.075  67.835 -11.862  1.00  0.00           H
ATOM    992 2HH1 ARG A  67      42.345  67.915 -12.152  1.00  0.00           H
ATOM    993  NH2 ARG A  67      41.675  68.775 -10.142  1.00  0.00           N
ATOM    994 1HH2 ARG A  67      41.395  68.795  -9.182  1.00  0.00           H
ATOM    995 2HH2 ARG A  67      40.955  68.665 -10.832  1.00  0.00           H
ATOM    996  C   ARG A  67      47.545  71.705 -11.722  1.00  0.00           C
ATOM    997  O   ARG A  67      48.335  71.975 -12.602  1.00  0.00           O
ATOM    998  N   PHE A  68      46.565  72.565 -11.472  1.00  0.00           N
ATOM    999  HN  PHE A  68      45.995  72.605 -10.662  1.00  0.00           H
ATOM   1000  CA  PHE A  68      46.315  73.635 -12.442  1.00  0.00           C
ATOM   1001  HA  PHE A  68      46.595  73.325 -13.432  1.00  0.00           H
ATOM   1002  CB  PHE A  68      44.865  74.145 -12.602  1.00  0.00           C
ATOM   1003  HB1 PHE A  68      44.675  74.665 -11.642  1.00  0.00           H
ATOM   1004  HB2 PHE A  68      44.825  74.955 -13.352  1.00  0.00           H
ATOM   1005  CG  PHE A  68      43.795  73.115 -12.772  1.00  0.00           C
ATOM   1006  CD1 PHE A  68      42.515  73.395 -12.222  1.00  0.00           C
ATOM   1007  HD1 PHE A  68      42.225  74.275 -11.672  1.00  0.00           H
ATOM   1008  CE1 PHE A  68      41.475  72.465 -12.302  1.00  0.00           C
ATOM   1009  HE1 PHE A  68      40.505  72.705 -11.882  1.00  0.00           H
ATOM   1010  CZ  PHE A  68      41.745  71.175 -12.772  1.00  0.00           C
ATOM   1011  HZ  PHE A  68      40.995  70.395 -12.722  1.00  0.00           H
ATOM   1012  CD2 PHE A  68      44.025  71.855 -13.362  1.00  0.00           C
ATOM   1013  HD2 PHE A  68      45.005  71.635 -13.732  1.00  0.00           H
ATOM   1014  CE2 PHE A  68      43.025  70.895 -13.292  1.00  0.00           C
ATOM   1015  HE2 PHE A  68      43.205  69.925 -13.732  1.00  0.00           H
ATOM   1016  C   PHE A  68      47.105  74.885 -12.042  1.00  0.00           C
ATOM   1017  O   PHE A  68      47.435  75.085 -10.892  1.00  0.00           O
ATOM   1018  N   THR A  69      47.485  75.735 -12.932  1.00  0.00           N
ATOM   1019  HN  THR A  69      47.175  75.675 -13.882  1.00  0.00           H
ATOM   1020  CA  THR A  69      48.405  76.855 -12.692  1.00  0.00           C
ATOM   1021  HA  THR A  69      48.385  77.165 -11.662  1.00  0.00           H
ATOM   1022  CB  THR A  69      49.885  76.595 -12.992  1.00  0.00           C
ATOM   1023  HB  THR A  69      50.375  75.815 -12.372  1.00  0.00           H
ATOM   1024  OG1 THR A  69      50.765  77.725 -12.812  1.00  0.00           O
ATOM   1025  HG1 THR A  69      51.135  77.685 -11.932  1.00  0.00           H
ATOM   1026  CG2 THR A  69      50.105  76.055 -14.442  1.00  0.00           C
ATOM   1027 1HG2 THR A  69      49.615  75.065 -14.542  1.00  0.00           H
ATOM   1028 2HG2 THR A  69      49.765  76.865 -15.122  1.00  0.00           H
ATOM   1029 3HG2 THR A  69      51.195  75.885 -14.562  1.00  0.00           H
ATOM   1030  C   THR A  69      47.925  78.065 -13.522  1.00  0.00           C
ATOM   1031  O   THR A  69      47.405  77.915 -14.642  1.00  0.00           O
ATOM   1032  N   ILE A  70      47.875  79.285 -12.902  1.00  0.00           N
ATOM   1033  HN  ILE A  70      48.385  79.405 -12.052  1.00  0.00           H
ATOM   1034  CA  ILE A  70      47.395  80.505 -13.432  1.00  0.00           C
ATOM   1035  HA  ILE A  70      46.635  80.265 -14.162  1.00  0.00           H
ATOM   1036  CB  ILE A  70      46.775  81.405 -12.342  1.00  0.00           C
ATOM   1037  HB  ILE A  70      47.545  81.615 -11.562  1.00  0.00           H
ATOM   1038  CG2 ILE A  70      46.275  82.695 -12.972  1.00  0.00           C
ATOM   1039 1HG2 ILE A  70      45.755  82.425 -13.922  1.00  0.00           H
ATOM   1040 2HG2 ILE A  70      45.575  83.285 -12.342  1.00  0.00           H
ATOM   1041 3HG2 ILE A  70      47.205  83.275 -13.182  1.00  0.00           H
ATOM   1042  CG1 ILE A  70      45.545  80.775 -11.482  1.00  0.00           C
ATOM   1043 1HG1 ILE A  70      44.715  80.765 -12.222  1.00  0.00           H
ATOM   1044 2HG1 ILE A  70      45.735  79.765 -11.052  1.00  0.00           H
ATOM   1045  CD  ILE A  70      45.115  81.625 -10.292  1.00  0.00           C
ATOM   1046  HD1 ILE A  70      44.865  82.625 -10.692  1.00  0.00           H
ATOM   1047  HD2 ILE A  70      44.225  81.205  -9.782  1.00  0.00           H
ATOM   1048  HD3 ILE A  70      45.945  81.805  -9.572  1.00  0.00           H
ATOM   1049  C   ILE A  70      48.435  81.255 -14.302  1.00  0.00           C
ATOM   1050  O   ILE A  70      49.655  81.195 -14.002  1.00  0.00           O
ATOM   1051  N   SER A  71      47.995  82.025 -15.322  1.00  0.00           N
ATOM   1052  HN  SER A  71      47.045  82.035 -15.642  1.00  0.00           H
ATOM   1053  CA  SER A  71      48.845  83.065 -15.992  1.00  0.00           C
ATOM   1054  HA  SER A  71      49.445  83.545 -15.242  1.00  0.00           H
ATOM   1055  CB  SER A  71      49.685  82.595 -17.212  1.00  0.00           C
ATOM   1056  HB1 SER A  71      50.025  81.585 -16.902  1.00  0.00           H
ATOM   1057  HB2 SER A  71      48.915  82.375 -17.992  1.00  0.00           H
ATOM   1058  OG  SER A  71      50.785  83.425 -17.672  1.00  0.00           O
ATOM   1059  HG1 SER A  71      51.445  82.905 -18.132  1.00  0.00           H
ATOM   1060  C   SER A  71      47.995  84.355 -16.322  1.00  0.00           C
ATOM   1061  O   SER A  71      46.815  84.305 -16.112  1.00  0.00           O
ATOM   1062  N   ARG A  72      48.605  85.445 -16.902  1.00  0.00           N
ATOM   1063  HN  ARG A  72      49.555  85.385 -17.182  1.00  0.00           H
ATOM   1064  CA  ARG A  72      47.895  86.595 -17.342  1.00  0.00           C
ATOM   1065  HA  ARG A  72      47.005  86.255 -17.862  1.00  0.00           H
ATOM   1066  CB  ARG A  72      47.545  87.525 -16.082  1.00  0.00           C
ATOM   1067  HB1 ARG A  72      46.965  88.365 -16.522  1.00  0.00           H
ATOM   1068  HB2 ARG A  72      46.935  86.955 -15.352  1.00  0.00           H
ATOM   1069  CG  ARG A  72      48.685  88.305 -15.422  1.00  0.00           C
ATOM   1070  HG1 ARG A  72      49.495  87.615 -15.102  1.00  0.00           H
ATOM   1071  HG2 ARG A  72      49.165  88.985 -16.162  1.00  0.00           H
ATOM   1072  CD  ARG A  72      48.195  89.035 -14.212  1.00  0.00           C
ATOM   1073  HD1 ARG A  72      47.095  89.235 -14.232  1.00  0.00           H
ATOM   1074  HD2 ARG A  72      48.525  88.485 -13.312  1.00  0.00           H
ATOM   1075  NE  ARG A  72      48.925  90.415 -14.112  1.00  0.00           N
ATOM   1076  HE  ARG A  72      49.735  90.565 -14.672  1.00  0.00           H
ATOM   1077  CZ  ARG A  72      48.525  91.475 -13.432  1.00  0.00           C
ATOM   1078  NH1 ARG A  72      47.535  91.425 -12.602  1.00  0.00           N
ATOM   1079 1HH1 ARG A  72      47.205  90.485 -12.532  1.00  0.00           H
ATOM   1080 2HH1 ARG A  72      47.415  92.165 -11.942  1.00  0.00           H
ATOM   1081  NH2 ARG A  72      49.185  92.605 -13.652  1.00  0.00           N
ATOM   1082 1HH2 ARG A  72      49.755  92.625 -14.472  1.00  0.00           H
ATOM   1083 2HH2 ARG A  72      48.865  93.505 -13.362  1.00  0.00           H
ATOM   1084  C   ARG A  72      48.695  87.375 -18.322  1.00  0.00           C
ATOM   1085  O   ARG A  72      49.865  87.145 -18.562  1.00  0.00           O
ATOM   1086  N   ASP A  73      48.055  88.405 -18.902  1.00  0.00           N
ATOM   1087  HN  ASP A  73      47.075  88.435 -18.702  1.00  0.00           H
ATOM   1088  CA  ASP A  73      48.705  89.485 -19.572  1.00  0.00           C
ATOM   1089  HA  ASP A  73      49.715  89.555 -19.222  1.00  0.00           H
ATOM   1090  CB  ASP A  73      48.645  89.125 -21.072  1.00  0.00           C
ATOM   1091  HB1 ASP A  73      49.065  88.105 -21.192  1.00  0.00           H
ATOM   1092  HB2 ASP A  73      47.615  89.245 -21.472  1.00  0.00           H
ATOM   1093  CG  ASP A  73      49.565  90.015 -21.952  1.00  0.00           C
ATOM   1094  OD1 ASP A  73      49.765  91.215 -21.702  1.00  0.00           O
ATOM   1095  OD2 ASP A  73      50.095  89.455 -22.982  1.00  0.00           O
ATOM   1096  C   ASP A  73      48.085  90.845 -19.412  1.00  0.00           C
ATOM   1097  O   ASP A  73      46.865  91.035 -19.772  1.00  0.00           O
ATOM   1098  N   ASN A  74      48.845  91.825 -18.842  1.00  0.00           N
ATOM   1099  HN  ASN A  74      49.755  91.575 -18.512  1.00  0.00           H
ATOM   1100  CA  ASN A  74      48.585  93.245 -18.572  1.00  0.00           C
ATOM   1101  HA  ASN A  74      47.755  93.315 -17.892  1.00  0.00           H
ATOM   1102  CB  ASN A  74      49.855  94.005 -18.092  1.00  0.00           C
ATOM   1103  HB1 ASN A  74      50.615  94.005 -18.902  1.00  0.00           H
ATOM   1104  HB2 ASN A  74      49.575  95.045 -17.822  1.00  0.00           H
ATOM   1105  CG  ASN A  74      50.535  93.445 -16.862  1.00  0.00           C
ATOM   1106  OD1 ASN A  74      50.145  92.435 -16.312  1.00  0.00           O
ATOM   1107  ND2 ASN A  74      51.605  94.165 -16.412  1.00  0.00           N
ATOM   1108 1HD2 ASN A  74      51.945  94.895 -17.012  1.00  0.00           H
ATOM   1109 2HD2 ASN A  74      52.115  93.765 -15.642  1.00  0.00           H
ATOM   1110  C   ASN A  74      48.095  93.955 -19.822  1.00  0.00           C
ATOM   1111  O   ASN A  74      47.025  94.565 -19.722  1.00  0.00           O
ATOM   1112  N   SER A  75      48.725  93.805 -20.962  1.00  0.00           N
ATOM   1113  HN  SER A  75      49.495  93.195 -21.122  1.00  0.00           H
ATOM   1114  CA  SER A  75      48.315  94.465 -22.252  1.00  0.00           C
ATOM   1115  HA  SER A  75      48.385  95.545 -22.192  1.00  0.00           H
ATOM   1116  CB  SER A  75      49.375  94.175 -23.382  1.00  0.00           C
ATOM   1117  HB1 SER A  75      49.015  94.735 -24.272  1.00  0.00           H
ATOM   1118  HB2 SER A  75      50.365  94.535 -23.012  1.00  0.00           H
ATOM   1119  OG  SER A  75      49.535  92.835 -23.782  1.00  0.00           O
ATOM   1120  HG1 SER A  75      49.745  92.345 -22.992  1.00  0.00           H
ATOM   1121  C   SER A  75      46.975  94.205 -22.742  1.00  0.00           C
ATOM   1122  O   SER A  75      46.295  95.125 -23.262  1.00  0.00           O
ATOM   1123  N   LYS A  76      46.495  92.945 -22.602  1.00  0.00           N
ATOM   1124  HN  LYS A  76      47.075  92.305 -22.112  1.00  0.00           H
ATOM   1125  CA  LYS A  76      45.275  92.375 -23.142  1.00  0.00           C
ATOM   1126  HA  LYS A  76      45.045  92.875 -24.082  1.00  0.00           H
ATOM   1127  CB  LYS A  76      45.615  90.885 -23.512  1.00  0.00           C
ATOM   1128  HB1 LYS A  76      46.015  90.435 -22.572  1.00  0.00           H
ATOM   1129  HB2 LYS A  76      44.675  90.375 -23.822  1.00  0.00           H
ATOM   1130  CG  LYS A  76      46.715  90.725 -24.552  1.00  0.00           C
ATOM   1131  HG1 LYS A  76      46.285  91.215 -25.452  1.00  0.00           H
ATOM   1132  HG2 LYS A  76      47.665  91.245 -24.282  1.00  0.00           H
ATOM   1133  CD  LYS A  76      46.965  89.265 -24.822  1.00  0.00           C
ATOM   1134  HD1 LYS A  76      47.365  88.765 -23.912  1.00  0.00           H
ATOM   1135  HD2 LYS A  76      45.985  88.795 -25.032  1.00  0.00           H
ATOM   1136  CE  LYS A  76      47.985  88.955 -25.972  1.00  0.00           C
ATOM   1137  HE1 LYS A  76      47.975  87.875 -26.222  1.00  0.00           H
ATOM   1138  HE2 LYS A  76      47.675  89.505 -26.892  1.00  0.00           H
ATOM   1139  NZ  LYS A  76      49.395  89.335 -25.542  1.00  0.00           N
ATOM   1140  HZ1 LYS A  76      50.145  88.725 -25.932  1.00  0.00           H
ATOM   1141  HZ2 LYS A  76      49.735  90.275 -25.832  1.00  0.00           H
ATOM   1142  HZ3 LYS A  76      49.525  89.345 -24.512  1.00  0.00           H
ATOM   1143  C   LYS A  76      44.095  92.395 -22.192  1.00  0.00           C
ATOM   1144  O   LYS A  76      43.045  91.805 -22.512  1.00  0.00           O
ATOM   1145  N   ASN A  77      44.335  92.975 -21.002  1.00  0.00           N
ATOM   1146  HN  ASN A  77      45.165  93.485 -20.802  1.00  0.00           H
ATOM   1147  CA  ASN A  77      43.515  92.715 -19.792  1.00  0.00           C
ATOM   1148  HA  ASN A  77      44.085  93.135 -18.982  1.00  0.00           H
ATOM   1149  CB  ASN A  77      42.235  93.585 -19.902  1.00  0.00           C
ATOM   1150  HB1 ASN A  77      41.625  93.275 -20.782  1.00  0.00           H
ATOM   1151  HB2 ASN A  77      41.495  93.415 -19.092  1.00  0.00           H
ATOM   1152  CG  ASN A  77      42.425  95.035 -19.822  1.00  0.00           C
ATOM   1153  OD1 ASN A  77      43.545  95.495 -19.612  1.00  0.00           O
ATOM   1154  ND2 ASN A  77      41.335  95.755 -20.052  1.00  0.00           N
ATOM   1155 1HD2 ASN A  77      40.535  95.225 -20.342  1.00  0.00           H
ATOM   1156 2HD2 ASN A  77      41.355  96.745 -20.002  1.00  0.00           H
ATOM   1157  C   ASN A  77      43.195  91.305 -19.442  1.00  0.00           C
ATOM   1158  O   ASN A  77      42.045  91.055 -19.202  1.00  0.00           O
ATOM   1159  N   THR A  78      44.135  90.365 -19.532  1.00  0.00           N
ATOM   1160  HN  THR A  78      45.075  90.695 -19.562  1.00  0.00           H
ATOM   1161  CA  THR A  78      43.715  88.995 -19.722  1.00  0.00           C
ATOM   1162  HA  THR A  78      42.645  88.945 -19.592  1.00  0.00           H
ATOM   1163  CB  THR A  78      43.925  88.475 -21.212  1.00  0.00           C
ATOM   1164  HB  THR A  78      44.995  88.595 -21.482  1.00  0.00           H
ATOM   1165  OG1 THR A  78      43.165  89.165 -22.162  1.00  0.00           O
ATOM   1166  HG1 THR A  78      43.275  90.105 -22.002  1.00  0.00           H
ATOM   1167  CG2 THR A  78      43.615  87.005 -21.362  1.00  0.00           C
ATOM   1168 1HG2 THR A  78      42.555  86.775 -21.102  1.00  0.00           H
ATOM   1169 2HG2 THR A  78      43.735  86.735 -22.432  1.00  0.00           H
ATOM   1170 3HG2 THR A  78      44.265  86.335 -20.762  1.00  0.00           H
ATOM   1171  C   THR A  78      44.315  87.995 -18.792  1.00  0.00           C
ATOM   1172  O   THR A  78      45.445  87.985 -18.372  1.00  0.00           O
ATOM   1173  N   LEU A  79      43.405  87.195 -18.372  1.00  0.00           N
ATOM   1174  HN  LEU A  79      42.455  87.185 -18.672  1.00  0.00           H
ATOM   1175  CA  LEU A  79      43.635  86.155 -17.392  1.00  0.00           C
ATOM   1176  HA  LEU A  79      44.505  86.325 -16.782  1.00  0.00           H
ATOM   1177  CB  LEU A  79      42.525  86.125 -16.352  1.00  0.00           C
ATOM   1178  HB1 LEU A  79      42.495  87.165 -15.962  1.00  0.00           H
ATOM   1179  HB2 LEU A  79      41.505  85.945 -16.762  1.00  0.00           H
ATOM   1180  CG  LEU A  79      42.725  85.205 -15.122  1.00  0.00           C
ATOM   1181  HG  LEU A  79      42.735  84.155 -15.492  1.00  0.00           H
ATOM   1182  CD1 LEU A  79      43.995  85.405 -14.342  1.00  0.00           C
ATOM   1183 1HD1 LEU A  79      44.015  84.785 -13.422  1.00  0.00           H
ATOM   1184 2HD1 LEU A  79      44.965  85.325 -14.892  1.00  0.00           H
ATOM   1185 3HD1 LEU A  79      44.015  86.485 -14.112  1.00  0.00           H
ATOM   1186  CD2 LEU A  79      41.495  85.415 -14.162  1.00  0.00           C
ATOM   1187 1HD2 LEU A  79      41.645  84.975 -13.152  1.00  0.00           H
ATOM   1188 2HD2 LEU A  79      41.315  86.505 -14.062  1.00  0.00           H
ATOM   1189 3HD2 LEU A  79      40.585  84.895 -14.532  1.00  0.00           H
ATOM   1190  C   LEU A  79      43.615  84.785 -18.002  1.00  0.00           C
ATOM   1191  O   LEU A  79      42.845  84.495 -18.882  1.00  0.00           O
ATOM   1192  N   TYR A  80      44.415  83.835 -17.432  1.00  0.00           N
ATOM   1193  HN  TYR A  80      44.955  84.155 -16.662  1.00  0.00           H
ATOM   1194  CA  TYR A  80      44.455  82.415 -17.932  1.00  0.00           C
ATOM   1195  HA  TYR A  80      43.475  82.225 -18.322  1.00  0.00           H
ATOM   1196  CB  TYR A  80      45.565  82.085 -18.942  1.00  0.00           C
ATOM   1197  HB1 TYR A  80      46.505  82.025 -18.352  1.00  0.00           H
ATOM   1198  HB2 TYR A  80      45.345  81.125 -19.462  1.00  0.00           H
ATOM   1199  CG  TYR A  80      45.645  83.025 -20.162  1.00  0.00           C
ATOM   1200  CD1 TYR A  80      45.305  82.645 -21.552  1.00  0.00           C
ATOM   1201  HD1 TYR A  80      44.955  81.625 -21.692  1.00  0.00           H
ATOM   1202  CE1 TYR A  80      45.545  83.645 -22.542  1.00  0.00           C
ATOM   1203  HE1 TYR A  80      45.235  83.435 -23.552  1.00  0.00           H
ATOM   1204  CZ  TYR A  80      46.205  84.865 -22.252  1.00  0.00           C
ATOM   1205  OH  TYR A  80      46.555  85.615 -23.342  1.00  0.00           O
ATOM   1206  HH  TYR A  80      46.225  85.215 -24.152  1.00  0.00           H
ATOM   1207  CD2 TYR A  80      46.205  84.305 -19.912  1.00  0.00           C
ATOM   1208  HD2 TYR A  80      46.465  84.525 -18.882  1.00  0.00           H
ATOM   1209  CE2 TYR A  80      46.585  85.165 -20.932  1.00  0.00           C
ATOM   1210  HE2 TYR A  80      47.025  86.145 -20.782  1.00  0.00           H
ATOM   1211  C   TYR A  80      44.505  81.405 -16.792  1.00  0.00           C
ATOM   1212  O   TYR A  80      44.735  81.685 -15.652  1.00  0.00           O
ATOM   1213  N   LEU A  81      44.195  80.145 -17.152  1.00  0.00           N
ATOM   1214  HN  LEU A  81      44.035  79.985 -18.122  1.00  0.00           H
ATOM   1215  CA  LEU A  81      44.255  78.985 -16.362  1.00  0.00           C
ATOM   1216  HA  LEU A  81      45.015  79.095 -15.602  1.00  0.00           H
ATOM   1217  CB  LEU A  81      42.905  78.705 -15.742  1.00  0.00           C
ATOM   1218  HB1 LEU A  81      42.635  79.695 -15.312  1.00  0.00           H
ATOM   1219  HB2 LEU A  81      42.115  78.495 -16.492  1.00  0.00           H
ATOM   1220  CG  LEU A  81      42.905  77.675 -14.522  1.00  0.00           C
ATOM   1221  HG  LEU A  81      43.345  76.705 -14.842  1.00  0.00           H
ATOM   1222  CD1 LEU A  81      43.645  78.175 -13.302  1.00  0.00           C
ATOM   1223 1HD1 LEU A  81      44.625  78.615 -13.562  1.00  0.00           H
ATOM   1224 2HD1 LEU A  81      42.915  78.845 -12.792  1.00  0.00           H
ATOM   1225 3HD1 LEU A  81      43.815  77.305 -12.642  1.00  0.00           H
ATOM   1226  CD2 LEU A  81      41.505  77.255 -14.112  1.00  0.00           C
ATOM   1227 1HD2 LEU A  81      40.975  76.885 -15.012  1.00  0.00           H
ATOM   1228 2HD2 LEU A  81      41.305  76.485 -13.342  1.00  0.00           H
ATOM   1229 3HD2 LEU A  81      40.865  78.135 -13.872  1.00  0.00           H
ATOM   1230  C   LEU A  81      44.675  77.825 -17.262  1.00  0.00           C
ATOM   1231  O   LEU A  81      43.975  77.315 -18.142  1.00  0.00           O
ATOM   1232  N   GLN A  82      45.865  77.365 -17.002  1.00  0.00           N
ATOM   1233  HN  GLN A  82      46.405  77.845 -16.312  1.00  0.00           H
ATOM   1234  CA  GLN A  82      46.475  76.215 -17.652  1.00  0.00           C
ATOM   1235  HA  GLN A  82      46.105  76.025 -18.642  1.00  0.00           H
ATOM   1236  CB  GLN A  82      48.035  76.375 -17.662  1.00  0.00           C
ATOM   1237  HB1 GLN A  82      48.185  77.315 -18.242  1.00  0.00           H
ATOM   1238  HB2 GLN A  82      48.325  76.625 -16.622  1.00  0.00           H
ATOM   1239  CG  GLN A  82      48.935  75.285 -18.292  1.00  0.00           C
ATOM   1240  HG1 GLN A  82      50.015  75.555 -18.342  1.00  0.00           H
ATOM   1241  HG2 GLN A  82      48.835  74.295 -17.802  1.00  0.00           H
ATOM   1242  CD  GLN A  82      48.495  74.995 -19.772  1.00  0.00           C
ATOM   1243  OE1 GLN A  82      48.955  75.595 -20.742  1.00  0.00           O
ATOM   1244  NE2 GLN A  82      47.675  73.905 -20.002  1.00  0.00           N
ATOM   1245 1HE2 GLN A  82      47.485  73.245 -19.272  1.00  0.00           H
ATOM   1246 2HE2 GLN A  82      47.785  73.545 -20.922  1.00  0.00           H
ATOM   1247  C   GLN A  82      46.095  75.035 -16.832  1.00  0.00           C
ATOM   1248  O   GLN A  82      46.465  74.855 -15.702  1.00  0.00           O
ATOM   1249  N   MET A  83      45.305  74.145 -17.442  1.00  0.00           N
ATOM   1250  HN  MET A  83      45.215  74.295 -18.422  1.00  0.00           H
ATOM   1251  CA  MET A  83      44.635  72.985 -16.832  1.00  0.00           C
ATOM   1252  HA  MET A  83      44.865  72.955 -15.772  1.00  0.00           H
ATOM   1253  CB  MET A  83      43.105  72.885 -16.852  1.00  0.00           C
ATOM   1254  HB1 MET A  83      42.795  72.815 -17.912  1.00  0.00           H
ATOM   1255  HB2 MET A  83      42.765  71.965 -16.342  1.00  0.00           H
ATOM   1256  CG  MET A  83      42.405  74.125 -16.232  1.00  0.00           C
ATOM   1257  HG1 MET A  83      42.945  74.415 -15.302  1.00  0.00           H
ATOM   1258  HG2 MET A  83      42.625  74.875 -17.012  1.00  0.00           H
ATOM   1259  SD  MET A  83      40.655  73.905 -15.852  1.00  0.00           S
ATOM   1260  CE  MET A  83      40.035  73.295 -17.402  1.00  0.00           C
ATOM   1261  HE1 MET A  83      40.235  73.995 -18.232  1.00  0.00           H
ATOM   1262  HE2 MET A  83      40.455  72.315 -17.742  1.00  0.00           H
ATOM   1263  HE3 MET A  83      38.935  73.185 -17.282  1.00  0.00           H
ATOM   1264  C   MET A  83      45.165  71.705 -17.362  1.00  0.00           C
ATOM   1265  O   MET A  83      45.195  71.425 -18.582  1.00  0.00           O
ATOM   1266  N   ASN A  84      45.725  70.875 -16.452  1.00  0.00           N
ATOM   1267  HN  ASN A  84      45.635  71.115 -15.482  1.00  0.00           H
ATOM   1268  CA  ASN A  84      46.685  69.865 -16.732  1.00  0.00           C
ATOM   1269  HA  ASN A  84      46.935  69.735 -17.772  1.00  0.00           H
ATOM   1270  CB  ASN A  84      47.995  70.295 -15.932  1.00  0.00           C
ATOM   1271  HB1 ASN A  84      47.705  70.695 -14.932  1.00  0.00           H
ATOM   1272  HB2 ASN A  84      48.595  69.375 -15.762  1.00  0.00           H
ATOM   1273  CG  ASN A  84      48.775  71.335 -16.652  1.00  0.00           C
ATOM   1274  OD1 ASN A  84      48.655  71.485 -17.852  1.00  0.00           O
ATOM   1275  ND2 ASN A  84      49.465  72.245 -15.892  1.00  0.00           N
ATOM   1276 1HD2 ASN A  84      49.485  72.095 -14.912  1.00  0.00           H
ATOM   1277 2HD2 ASN A  84      49.965  72.995 -16.342  1.00  0.00           H
ATOM   1278  C   ASN A  84      46.065  68.575 -16.252  1.00  0.00           C
ATOM   1279  O   ASN A  84      45.235  68.605 -15.292  1.00  0.00           O
ATOM   1280  N   SER A  85      46.405  67.455 -16.962  1.00  0.00           N
ATOM   1281  HN  SER A  85      47.015  67.625 -17.732  1.00  0.00           H
ATOM   1282  CA  SER A  85      45.905  66.085 -16.882  1.00  0.00           C
ATOM   1283  HA  SER A  85      45.945  65.785 -17.922  1.00  0.00           H
ATOM   1284  CB  SER A  85      46.985  65.175 -16.162  1.00  0.00           C
ATOM   1285  HB1 SER A  85      47.935  65.125 -16.732  1.00  0.00           H
ATOM   1286  HB2 SER A  85      47.105  65.585 -15.132  1.00  0.00           H
ATOM   1287  OG  SER A  85      46.565  63.805 -16.142  1.00  0.00           O
ATOM   1288  HG1 SER A  85      45.795  63.785 -15.572  1.00  0.00           H
ATOM   1289  C   SER A  85      44.505  65.915 -16.422  1.00  0.00           C
ATOM   1290  O   SER A  85      44.305  65.625 -15.292  1.00  0.00           O
ATOM   1291  N   LEU A  86      43.455  66.115 -17.282  1.00  0.00           N
ATOM   1292  HN  LEU A  86      43.505  66.305 -18.262  1.00  0.00           H
ATOM   1293  CA  LEU A  86      42.065  66.355 -16.882  1.00  0.00           C
ATOM   1294  HA  LEU A  86      42.065  66.655 -15.842  1.00  0.00           H
ATOM   1295  CB  LEU A  86      41.455  67.405 -17.942  1.00  0.00           C
ATOM   1296  HB1 LEU A  86      41.695  67.075 -18.982  1.00  0.00           H
ATOM   1297  HB2 LEU A  86      40.345  67.405 -17.912  1.00  0.00           H
ATOM   1298  CG  LEU A  86      41.805  68.885 -17.702  1.00  0.00           C
ATOM   1299  HG  LEU A  86      42.915  68.925 -17.682  1.00  0.00           H
ATOM   1300  CD1 LEU A  86      41.335  69.875 -18.782  1.00  0.00           C
ATOM   1301 1HD1 LEU A  86      41.695  69.675 -19.812  1.00  0.00           H
ATOM   1302 2HD1 LEU A  86      40.235  69.745 -18.892  1.00  0.00           H
ATOM   1303 3HD1 LEU A  86      41.595  70.895 -18.432  1.00  0.00           H
ATOM   1304  CD2 LEU A  86      41.285  69.345 -16.352  1.00  0.00           C
ATOM   1305 1HD2 LEU A  86      40.235  69.075 -16.112  1.00  0.00           H
ATOM   1306 2HD2 LEU A  86      41.845  68.705 -15.642  1.00  0.00           H
ATOM   1307 3HD2 LEU A  86      41.645  70.355 -16.082  1.00  0.00           H
ATOM   1308  C   LEU A  86      41.235  65.105 -16.912  1.00  0.00           C
ATOM   1309  O   LEU A  86      41.495  64.255 -17.772  1.00  0.00           O
ATOM   1310  N   ARG A  87      40.295  64.895 -16.022  1.00  0.00           N
ATOM   1311  HN  ARG A  87      40.105  65.555 -15.302  1.00  0.00           H
ATOM   1312  CA  ARG A  87      39.625  63.675 -15.742  1.00  0.00           C
ATOM   1313  HA  ARG A  87      39.535  63.135 -16.672  1.00  0.00           H
ATOM   1314  CB  ARG A  87      40.385  62.705 -14.832  1.00  0.00           C
ATOM   1315  HB1 ARG A  87      40.605  63.185 -13.852  1.00  0.00           H
ATOM   1316  HB2 ARG A  87      39.735  61.815 -14.682  1.00  0.00           H
ATOM   1317  CG  ARG A  87      41.725  62.185 -15.432  1.00  0.00           C
ATOM   1318  HG1 ARG A  87      41.515  61.555 -16.332  1.00  0.00           H
ATOM   1319  HG2 ARG A  87      42.325  63.045 -15.802  1.00  0.00           H
ATOM   1320  CD  ARG A  87      42.505  61.335 -14.432  1.00  0.00           C
ATOM   1321  HD1 ARG A  87      42.535  61.835 -13.442  1.00  0.00           H
ATOM   1322  HD2 ARG A  87      42.105  60.305 -14.262  1.00  0.00           H
ATOM   1323  NE  ARG A  87      43.945  61.195 -14.932  1.00  0.00           N
ATOM   1324  HE  ARG A  87      44.685  61.645 -14.452  1.00  0.00           H
ATOM   1325  CZ  ARG A  87      44.365  60.475 -16.022  1.00  0.00           C
ATOM   1326  NH1 ARG A  87      43.525  59.705 -16.642  1.00  0.00           N
ATOM   1327 1HH1 ARG A  87      42.585  59.545 -16.332  1.00  0.00           H
ATOM   1328 2HH1 ARG A  87      43.965  59.135 -17.342  1.00  0.00           H
ATOM   1329  NH2 ARG A  87      45.575  60.455 -16.352  1.00  0.00           N
ATOM   1330 1HH2 ARG A  87      46.205  61.125 -15.952  1.00  0.00           H
ATOM   1331 2HH2 ARG A  87      45.815  59.985 -17.202  1.00  0.00           H
ATOM   1332  C   ARG A  87      38.165  63.885 -15.292  1.00  0.00           C
ATOM   1333  O   ARG A  87      37.825  65.095 -15.152  1.00  0.00           O
ATOM   1334  N   ALA A  88      37.355  62.815 -15.072  1.00  0.00           N
ATOM   1335  HN  ALA A  88      37.685  61.925 -15.342  1.00  0.00           H
ATOM   1336  CA  ALA A  88      35.955  62.785 -14.692  1.00  0.00           C
ATOM   1337  HA  ALA A  88      35.305  62.885 -15.552  1.00  0.00           H
ATOM   1338  CB  ALA A  88      35.665  61.335 -14.182  1.00  0.00           C
ATOM   1339  HB1 ALA A  88      34.685  61.265 -13.662  1.00  0.00           H
ATOM   1340  HB2 ALA A  88      35.665  60.715 -15.112  1.00  0.00           H
ATOM   1341  HB3 ALA A  88      36.465  61.065 -13.462  1.00  0.00           H
ATOM   1342  C   ALA A  88      35.485  63.835 -13.662  1.00  0.00           C
ATOM   1343  O   ALA A  88      34.565  64.635 -13.842  1.00  0.00           O
ATOM   1344  N   GLU A  89      36.185  63.845 -12.542  1.00  0.00           N
ATOM   1345  HN  GLU A  89      36.985  63.255 -12.492  1.00  0.00           H
ATOM   1346  CA  GLU A  89      36.035  64.785 -11.422  1.00  0.00           C
ATOM   1347  HA  GLU A  89      35.015  64.685 -11.072  1.00  0.00           H
ATOM   1348  CB  GLU A  89      36.835  64.475 -10.102  1.00  0.00           C
ATOM   1349  HB1 GLU A  89      37.915  64.445 -10.342  1.00  0.00           H
ATOM   1350  HB2 GLU A  89      36.645  65.195  -9.272  1.00  0.00           H
ATOM   1351  CG  GLU A  89      36.425  63.055  -9.552  1.00  0.00           C
ATOM   1352  HG1 GLU A  89      35.485  63.135  -8.962  1.00  0.00           H
ATOM   1353  HG2 GLU A  89      36.475  62.395 -10.442  1.00  0.00           H
ATOM   1354  CD  GLU A  89      37.525  62.535  -8.632  1.00  0.00           C
ATOM   1355  OE1 GLU A  89      37.175  62.215  -7.452  1.00  0.00           O
ATOM   1356  OE2 GLU A  89      38.695  62.415  -9.052  1.00  0.00           O
ATOM   1357  C   GLU A  89      35.995  66.295 -11.722  1.00  0.00           C
ATOM   1358  O   GLU A  89      35.145  67.045 -11.202  1.00  0.00           O
ATOM   1359  N   ASP A  90      36.895  66.705 -12.682  1.00  0.00           N
ATOM   1360  HN  ASP A  90      37.575  66.015 -12.912  1.00  0.00           H
ATOM   1361  CA  ASP A  90      37.065  68.125 -13.232  1.00  0.00           C
ATOM   1362  HA  ASP A  90      37.045  68.665 -12.292  1.00  0.00           H
ATOM   1363  CB  ASP A  90      38.495  68.265 -13.822  1.00  0.00           C
ATOM   1364  HB1 ASP A  90      38.605  67.535 -14.642  1.00  0.00           H
ATOM   1365  HB2 ASP A  90      38.585  69.255 -14.332  1.00  0.00           H
ATOM   1366  CG  ASP A  90      39.475  68.165 -12.752  1.00  0.00           C
ATOM   1367  OD1 ASP A  90      39.245  68.705 -11.652  1.00  0.00           O
ATOM   1368  OD2 ASP A  90      40.625  67.655 -13.082  1.00  0.00           O
ATOM   1369  C   ASP A  90      35.975  68.525 -14.282  1.00  0.00           C
ATOM   1370  O   ASP A  90      35.885  69.725 -14.672  1.00  0.00           O
ATOM   1371  N   THR A  91      35.105  67.625 -14.862  1.00  0.00           N
ATOM   1372  HN  THR A  91      35.285  66.645 -14.752  1.00  0.00           H
ATOM   1373  CA  THR A  91      33.935  68.005 -15.652  1.00  0.00           C
ATOM   1374  HA  THR A  91      34.415  68.605 -16.422  1.00  0.00           H
ATOM   1375  CB  THR A  91      33.215  66.825 -16.172  1.00  0.00           C
ATOM   1376  HB  THR A  91      33.095  66.045 -15.392  1.00  0.00           H
ATOM   1377  OG1 THR A  91      34.025  66.295 -17.252  1.00  0.00           O
ATOM   1378  HG1 THR A  91      33.705  65.395 -17.312  1.00  0.00           H
ATOM   1379  CG2 THR A  91      31.915  67.155 -16.902  1.00  0.00           C
ATOM   1380 1HG2 THR A  91      31.495  66.195 -17.272  1.00  0.00           H
ATOM   1381 2HG2 THR A  91      31.215  67.515 -16.102  1.00  0.00           H
ATOM   1382 3HG2 THR A  91      32.105  67.905 -17.692  1.00  0.00           H
ATOM   1383  C   THR A  91      32.925  68.985 -14.982  1.00  0.00           C
ATOM   1384  O   THR A  91      32.375  68.745 -13.922  1.00  0.00           O
ATOM   1385  N   ALA A  92      32.835  70.185 -15.612  1.00  0.00           N
ATOM   1386  HN  ALA A  92      33.425  70.325 -16.402  1.00  0.00           H
ATOM   1387  CA  ALA A  92      32.375  71.355 -14.882  1.00  0.00           C
ATOM   1388  HA  ALA A  92      31.325  71.205 -14.722  1.00  0.00           H
ATOM   1389  CB  ALA A  92      33.155  71.675 -13.602  1.00  0.00           C
ATOM   1390  HB1 ALA A  92      33.275  72.765 -13.422  1.00  0.00           H
ATOM   1391  HB2 ALA A  92      32.615  71.165 -12.772  1.00  0.00           H
ATOM   1392  HB3 ALA A  92      34.175  71.245 -13.682  1.00  0.00           H
ATOM   1393  C   ALA A  92      32.495  72.575 -15.732  1.00  0.00           C
ATOM   1394  O   ALA A  92      33.385  72.715 -16.552  1.00  0.00           O
ATOM   1395  N   VAL A  93      31.655  73.545 -15.382  1.00  0.00           N
ATOM   1396  HN  VAL A  93      31.065  73.245 -14.652  1.00  0.00           H
ATOM   1397  CA  VAL A  93      31.495  74.825 -16.012  1.00  0.00           C
ATOM   1398  HA  VAL A  93      31.935  74.805 -17.002  1.00  0.00           H
ATOM   1399  CB  VAL A  93      30.005  75.185 -16.122  1.00  0.00           C
ATOM   1400  HB  VAL A  93      29.485  74.935 -15.182  1.00  0.00           H
ATOM   1401  CG1 VAL A  93      29.835  76.645 -16.612  1.00  0.00           C
ATOM   1402 1HG1 VAL A  93      28.775  76.985 -16.602  1.00  0.00           H
ATOM   1403 2HG1 VAL A  93      30.275  77.375 -15.902  1.00  0.00           H
ATOM   1404 3HG1 VAL A  93      30.315  76.825 -17.602  1.00  0.00           H
ATOM   1405  CG2 VAL A  93      29.465  74.245 -17.192  1.00  0.00           C
ATOM   1406 1HG2 VAL A  93      28.455  74.675 -17.372  1.00  0.00           H
ATOM   1407 2HG2 VAL A  93      30.015  74.425 -18.142  1.00  0.00           H
ATOM   1408 3HG2 VAL A  93      29.305  73.195 -16.882  1.00  0.00           H
ATOM   1409  C   VAL A  93      32.375  75.775 -15.192  1.00  0.00           C
ATOM   1410  O   VAL A  93      32.185  76.055 -14.012  1.00  0.00           O
ATOM   1411  N   TYR A  94      33.465  76.235 -15.792  1.00  0.00           N
ATOM   1412  HN  TYR A  94      33.635  75.925 -16.732  1.00  0.00           H
ATOM   1413  CA  TYR A  94      34.475  77.155 -15.232  1.00  0.00           C
ATOM   1414  HA  TYR A  94      34.515  77.165 -14.152  1.00  0.00           H
ATOM   1415  CB  TYR A  94      35.905  76.795 -15.692  1.00  0.00           C
ATOM   1416  HB1 TYR A  94      35.815  76.735 -16.792  1.00  0.00           H
ATOM   1417  HB2 TYR A  94      36.565  77.645 -15.412  1.00  0.00           H
ATOM   1418  CG  TYR A  94      36.475  75.445 -15.112  1.00  0.00           C
ATOM   1419  CD1 TYR A  94      36.025  74.255 -15.742  1.00  0.00           C
ATOM   1420  HD1 TYR A  94      35.375  74.305 -16.602  1.00  0.00           H
ATOM   1421  CE1 TYR A  94      36.165  73.025 -15.152  1.00  0.00           C
ATOM   1422  HE1 TYR A  94      35.725  72.165 -15.642  1.00  0.00           H
ATOM   1423  CZ  TYR A  94      36.975  72.955 -14.022  1.00  0.00           C
ATOM   1424  OH  TYR A  94      37.285  71.725 -13.502  1.00  0.00           O
ATOM   1425  HH  TYR A  94      36.795  71.135 -14.082  1.00  0.00           H
ATOM   1426  CD2 TYR A  94      37.465  75.355 -14.102  1.00  0.00           C
ATOM   1427  HD2 TYR A  94      37.805  76.265 -13.652  1.00  0.00           H
ATOM   1428  CE2 TYR A  94      37.735  74.055 -13.562  1.00  0.00           C
ATOM   1429  HE2 TYR A  94      38.425  73.855 -12.742  1.00  0.00           H
ATOM   1430  C   TYR A  94      34.165  78.645 -15.512  1.00  0.00           C
ATOM   1431  O   TYR A  94      34.035  79.065 -16.652  1.00  0.00           O
ATOM   1432  N   TYR A  95      34.015  79.345 -14.372  1.00  0.00           N
ATOM   1433  HN  TYR A  95      34.235  78.895 -13.512  1.00  0.00           H
ATOM   1434  CA  TYR A  95      33.815  80.755 -14.252  1.00  0.00           C
ATOM   1435  HA  TYR A  95      33.405  81.125 -15.182  1.00  0.00           H
ATOM   1436  CB  TYR A  95      32.765  81.025 -13.212  1.00  0.00           C
ATOM   1437  HB1 TYR A  95      32.995  80.505 -12.262  1.00  0.00           H
ATOM   1438  HB2 TYR A  95      32.735  82.115 -12.982  1.00  0.00           H
ATOM   1439  CG  TYR A  95      31.395  80.555 -13.712  1.00  0.00           C
ATOM   1440  CD1 TYR A  95      30.495  81.375 -14.402  1.00  0.00           C
ATOM   1441  HD1 TYR A  95      30.785  82.375 -14.682  1.00  0.00           H
ATOM   1442  CE1 TYR A  95      29.155  80.975 -14.772  1.00  0.00           C
ATOM   1443  HE1 TYR A  95      28.575  81.735 -15.272  1.00  0.00           H
ATOM   1444  CZ  TYR A  95      28.715  79.705 -14.352  1.00  0.00           C
ATOM   1445  OH  TYR A  95      27.485  79.245 -14.832  1.00  0.00           O
ATOM   1446  HH  TYR A  95      27.155  79.955 -15.392  1.00  0.00           H
ATOM   1447  CD2 TYR A  95      30.905  79.325 -13.292  1.00  0.00           C
ATOM   1448  HD2 TYR A  95      31.605  78.675 -12.792  1.00  0.00           H
ATOM   1449  CE2 TYR A  95      29.575  78.915 -13.602  1.00  0.00           C
ATOM   1450  HE2 TYR A  95      29.135  77.995 -13.232  1.00  0.00           H
ATOM   1451  C   TYR A  95      35.025  81.535 -13.912  1.00  0.00           C
ATOM   1452  O   TYR A  95      35.965  81.075 -13.322  1.00  0.00           O
ATOM   1453  N   CYS A  96      34.955  82.875 -14.202  1.00  0.00           N
ATOM   1454  HN  CYS A  96      34.255  83.185 -14.842  1.00  0.00           H
ATOM   1455  CA  CYS A  96      35.935  83.855 -13.762  1.00  0.00           C
ATOM   1456  HA  CYS A  96      36.595  83.325 -13.092  1.00  0.00           H
ATOM   1457  CB  CYS A  96      36.825  84.565 -14.842  1.00  0.00           C
ATOM   1458  HB1 CYS A  96      37.385  85.395 -14.342  1.00  0.00           H
ATOM   1459  HB2 CYS A  96      37.565  83.805 -15.172  1.00  0.00           H
ATOM   1460  SG  CYS A  96      35.995  85.235 -16.322  1.00  0.00           S
ATOM   1461  C   CYS A  96      35.175  84.875 -12.972  1.00  0.00           C
ATOM   1462  O   CYS A  96      34.015  85.135 -13.252  1.00  0.00           O
ATOM   1463  N   ALA A  97      35.765  85.535 -11.972  1.00  0.00           N
ATOM   1464  HN  ALA A  97      36.715  85.355 -11.722  1.00  0.00           H
ATOM   1465  CA  ALA A  97      35.115  86.625 -11.282  1.00  0.00           C
ATOM   1466  HA  ALA A  97      34.525  87.165 -12.012  1.00  0.00           H
ATOM   1467  CB  ALA A  97      34.255  86.025 -10.132  1.00  0.00           C
ATOM   1468  HB1 ALA A  97      33.565  85.185 -10.382  1.00  0.00           H
ATOM   1469  HB2 ALA A  97      34.895  85.875  -9.232  1.00  0.00           H
ATOM   1470  HB3 ALA A  97      33.565  86.865  -9.932  1.00  0.00           H
ATOM   1471  C   ALA A  97      36.225  87.575 -10.642  1.00  0.00           C
ATOM   1472  O   ALA A  97      37.355  87.055 -10.522  1.00  0.00           O
ATOM   1473  N   ARG A  98      35.945  88.785 -10.282  1.00  0.00           N
ATOM   1474  HN  ARG A  98      35.025  89.145 -10.392  1.00  0.00           H
ATOM   1475  CA  ARG A  98      36.925  89.705  -9.682  1.00  0.00           C
ATOM   1476  HA  ARG A  98      37.875  89.275  -9.962  1.00  0.00           H
ATOM   1477  CB  ARG A  98      36.855  91.055 -10.252  1.00  0.00           C
ATOM   1478  HB1 ARG A  98      37.895  91.445 -10.182  1.00  0.00           H
ATOM   1479  HB2 ARG A  98      36.615  90.925 -11.332  1.00  0.00           H
ATOM   1480  CG  ARG A  98      35.795  92.065  -9.762  1.00  0.00           C
ATOM   1481  HG1 ARG A  98      35.745  92.895 -10.502  1.00  0.00           H
ATOM   1482  HG2 ARG A  98      34.815  91.535  -9.812  1.00  0.00           H
ATOM   1483  CD  ARG A  98      36.015  92.645  -8.372  1.00  0.00           C
ATOM   1484  HD1 ARG A  98      35.275  92.265  -7.642  1.00  0.00           H
ATOM   1485  HD2 ARG A  98      37.105  92.455  -8.232  1.00  0.00           H
ATOM   1486  NE  ARG A  98      36.035  94.155  -8.412  1.00  0.00           N
ATOM   1487  HE  ARG A  98      35.785  94.565  -9.292  1.00  0.00           H
ATOM   1488  CZ  ARG A  98      36.155  94.925  -7.342  1.00  0.00           C
ATOM   1489  NH1 ARG A  98      36.635  94.605  -6.182  1.00  0.00           N
ATOM   1490 1HH1 ARG A  98      36.735  93.625  -5.992  1.00  0.00           H
ATOM   1491 2HH1 ARG A  98      36.615  95.245  -5.422  1.00  0.00           H
ATOM   1492  NH2 ARG A  98      35.785  96.225  -7.362  1.00  0.00           N
ATOM   1493 1HH2 ARG A  98      35.405  96.655  -8.182  1.00  0.00           H
ATOM   1494 2HH2 ARG A  98      36.005  96.835  -6.612  1.00  0.00           H
ATOM   1495  C   ARG A  98      36.745  89.655  -8.172  1.00  0.00           C
ATOM   1496  O   ARG A  98      35.715  89.265  -7.612  1.00  0.00           O
ATOM   1497  N   ASP A  99      37.815  89.955  -7.482  1.00  0.00           N
ATOM   1498  HN  ASP A  99      38.615  90.295  -7.962  1.00  0.00           H
ATOM   1499  CA  ASP A  99      37.835  89.875  -6.042  1.00  0.00           C
ATOM   1500  HA  ASP A  99      37.465  88.905  -5.712  1.00  0.00           H
ATOM   1501  CB  ASP A  99      39.335  89.845  -5.622  1.00  0.00           C
ATOM   1502  HB1 ASP A  99      39.785  88.985  -6.162  1.00  0.00           H
ATOM   1503  HB2 ASP A  99      39.925  90.715  -5.992  1.00  0.00           H
ATOM   1504  CG  ASP A  99      39.645  89.645  -4.142  1.00  0.00           C
ATOM   1505  OD1 ASP A  99      40.545  90.345  -3.642  1.00  0.00           O
ATOM   1506  OD2 ASP A  99      38.955  88.865  -3.462  1.00  0.00           O
ATOM   1507  C   ASP A  99      36.975  90.815  -5.252  1.00  0.00           C
ATOM   1508  O   ASP A  99      36.885  91.995  -5.592  1.00  0.00           O
ATOM   1509  N   ARG A 100      36.335  90.345  -4.162  1.00  0.00           N
ATOM   1510  HN  ARG A 100      36.325  89.355  -4.042  1.00  0.00           H
ATOM   1511  CA  ARG A 100      35.685  91.265  -3.172  1.00  0.00           C
ATOM   1512  HA  ARG A 100      35.905  92.315  -3.292  1.00  0.00           H
ATOM   1513  CB  ARG A 100      34.145  91.185  -3.222  1.00  0.00           C
ATOM   1514  HB1 ARG A 100      33.905  90.095  -3.202  1.00  0.00           H
ATOM   1515  HB2 ARG A 100      33.705  91.625  -2.302  1.00  0.00           H
ATOM   1516  CG  ARG A 100      33.315  91.945  -4.262  1.00  0.00           C
ATOM   1517  HG1 ARG A 100      33.425  91.395  -5.222  1.00  0.00           H
ATOM   1518  HG2 ARG A 100      32.265  91.735  -3.962  1.00  0.00           H
ATOM   1519  CD  ARG A 100      33.585  93.475  -4.472  1.00  0.00           C
ATOM   1520  HD1 ARG A 100      33.105  93.975  -3.602  1.00  0.00           H
ATOM   1521  HD2 ARG A 100      34.685  93.675  -4.462  1.00  0.00           H
ATOM   1522  NE  ARG A 100      32.855  94.065  -5.632  1.00  0.00           N
ATOM   1523  HE  ARG A 100      32.285  93.465  -6.182  1.00  0.00           H
ATOM   1524  CZ  ARG A 100      32.605  95.335  -5.772  1.00  0.00           C
ATOM   1525  NH1 ARG A 100      33.225  96.285  -5.242  1.00  0.00           N
ATOM   1526 1HH1 ARG A 100      33.675  96.055  -4.372  1.00  0.00           H
ATOM   1527 2HH1 ARG A 100      32.975  97.245  -5.292  1.00  0.00           H
ATOM   1528  NH2 ARG A 100      31.695  95.595  -6.632  1.00  0.00           N
ATOM   1529 1HH2 ARG A 100      31.225  94.825  -7.052  1.00  0.00           H
ATOM   1530 2HH2 ARG A 100      31.435  96.495  -6.992  1.00  0.00           H
ATOM   1531  C   ARG A 100      36.255  90.965  -1.752  1.00  0.00           C
ATOM   1532  O   ARG A 100      35.595  91.165  -0.762  1.00  0.00           O
ATOM   1533  N   SER A 101      37.445  90.405  -1.692  1.00  0.00           N
ATOM   1534  HN  SER A 101      37.815  90.115  -2.572  1.00  0.00           H
ATOM   1535  CA  SER A 101      38.165  90.085  -0.472  1.00  0.00           C
ATOM   1536  HA  SER A 101      39.215  90.005  -0.692  1.00  0.00           H
ATOM   1537  CB  SER A 101      38.150  91.080   0.780  1.00  0.00           C
ATOM   1538  HB1 SER A 101      37.130  91.320   1.150  1.00  0.00           H
ATOM   1539  HB2 SER A 101      38.810  90.690   1.590  1.00  0.00           H
ATOM   1540  OG  SER A 101      38.920  92.260   0.600  1.00  0.00           O
ATOM   1541  HG1 SER A 101      39.700  91.970   0.120  1.00  0.00           H
ATOM   1542  C   SER A 101      37.745  88.635  -0.082  1.00  0.00           C
ATOM   1543  O   SER A 101      37.530  88.250   1.100  1.00  0.00           O
ATOM   1544  N   TYR A 102      37.705  87.815  -1.132  1.00  0.00           N
ATOM   1545  HN  TYR A 102      37.955  88.185  -2.032  1.00  0.00           H
ATOM   1546  CA  TYR A 102      37.255  86.425  -1.202  1.00  0.00           C
ATOM   1547  HA  TYR A 102      37.565  86.145  -2.202  1.00  0.00           H
ATOM   1548  CB  TYR A 102      37.855  85.395  -0.122  1.00  0.00           C
ATOM   1549  HB1 TYR A 102      37.680  85.860   0.870  1.00  0.00           H
ATOM   1550  HB2 TYR A 102      37.395  84.385  -0.232  1.00  0.00           H
ATOM   1551  CG  TYR A 102      39.315  85.195  -0.442  1.00  0.00           C
ATOM   1552  CD1 TYR A 102      39.735  84.235  -1.422  1.00  0.00           C
ATOM   1553  HD1 TYR A 102      39.055  83.715  -2.072  1.00  0.00           H
ATOM   1554  CE1 TYR A 102      41.095  83.795  -1.492  1.00  0.00           C
ATOM   1555  HE1 TYR A 102      41.505  83.105  -2.212  1.00  0.00           H
ATOM   1556  CZ  TYR A 102      42.035  84.295  -0.652  1.00  0.00           C
ATOM   1557  OH  TYR A 102      43.395  83.955  -0.752  1.00  0.00           O
ATOM   1558  HH  TYR A 102      43.880  84.040   0.080  1.00  0.00           H
ATOM   1559  CD2 TYR A 102      40.280  85.620   0.440  1.00  0.00           C
ATOM   1560  HD2 TYR A 102      39.960  86.210   1.270  1.00  0.00           H
ATOM   1561  CE2 TYR A 102      41.630  85.150   0.400  1.00  0.00           C
ATOM   1562  HE2 TYR A 102      42.440  85.370   1.080  1.00  0.00           H
ATOM   1563  C   TYR A 102      35.835  86.205  -1.142  1.00  0.00           C
ATOM   1564  O   TYR A 102      35.365  85.035  -0.992  1.00  0.00           O
ATOM   1565  N   TYR A 103      34.985  87.205  -1.412  1.00  0.00           N
ATOM   1566  HN  TYR A 103      35.365  88.125  -1.472  1.00  0.00           H
ATOM   1567  CA  TYR A 103      33.685  87.015  -1.972  1.00  0.00           C
ATOM   1568  HA  TYR A 103      33.445  85.965  -1.952  1.00  0.00           H
ATOM   1569  CB  TYR A 103      32.505  87.845  -1.392  1.00  0.00           C
ATOM   1570  HB1 TYR A 103      32.635  88.915  -1.682  1.00  0.00           H
ATOM   1571  HB2 TYR A 103      31.495  87.545  -1.722  1.00  0.00           H
ATOM   1572  CG  TYR A 103      32.490  87.710   0.100  1.00  0.00           C
ATOM   1573  CD1 TYR A 103      32.410  88.850   0.960  1.00  0.00           C
ATOM   1574  HD1 TYR A 103      32.380  89.850   0.550  1.00  0.00           H
ATOM   1575  CE1 TYR A 103      32.270  88.700   2.400  1.00  0.00           C
ATOM   1576  HE1 TYR A 103      32.130  89.610   2.970  1.00  0.00           H
ATOM   1577  CZ  TYR A 103      32.230  87.450   2.980  1.00  0.00           C
ATOM   1578  OH  TYR A 103      31.960  87.260   4.320  1.00  0.00           O
ATOM   1579  HH  TYR A 103      31.990  88.170   4.650  1.00  0.00           H
ATOM   1580  CD2 TYR A 103      32.400  86.460   0.800  1.00  0.00           C
ATOM   1581  HD2 TYR A 103      32.390  85.580   0.160  1.00  0.00           H
ATOM   1582  CE2 TYR A 103      32.330  86.300   2.170  1.00  0.00           C
ATOM   1583  HE2 TYR A 103      32.160  85.310   2.570  1.00  0.00           H
ATOM   1584  C   TYR A 103      34.025  87.315  -3.462  1.00  0.00           C
ATOM   1585  O   TYR A 103      35.045  87.905  -3.772  1.00  0.00           O
ATOM   1586  N   LEU A 104      33.205  86.795  -4.452  1.00  0.00           N
ATOM   1587  HN  LEU A 104      32.355  86.315  -4.242  1.00  0.00           H
ATOM   1588  CA  LEU A 104      33.505  86.835  -5.852  1.00  0.00           C
ATOM   1589  HA  LEU A 104      34.345  87.435  -6.142  1.00  0.00           H
ATOM   1590  CB  LEU A 104      33.525  85.355  -6.442  1.00  0.00           C
ATOM   1591  HB1 LEU A 104      32.595  84.805  -6.202  1.00  0.00           H
ATOM   1592  HB2 LEU A 104      33.735  85.285  -7.532  1.00  0.00           H
ATOM   1593  CG  LEU A 104      34.655  84.545  -5.722  1.00  0.00           C
ATOM   1594  HG  LEU A 104      35.495  85.135  -5.302  1.00  0.00           H
ATOM   1595  CD1 LEU A 104      34.065  83.685  -4.552  1.00  0.00           C
ATOM   1596 1HD1 LEU A 104      33.505  84.255  -3.782  1.00  0.00           H
ATOM   1597 2HD1 LEU A 104      33.425  82.925  -5.042  1.00  0.00           H
ATOM   1598 3HD1 LEU A 104      34.905  83.165  -4.052  1.00  0.00           H
ATOM   1599  CD2 LEU A 104      35.295  83.645  -6.762  1.00  0.00           C
ATOM   1600 1HD2 LEU A 104      34.545  82.855  -7.022  1.00  0.00           H
ATOM   1601 2HD2 LEU A 104      35.645  84.095  -7.712  1.00  0.00           H
ATOM   1602 3HD2 LEU A 104      36.195  83.145  -6.332  1.00  0.00           H
ATOM   1603  C   LEU A 104      32.395  87.555  -6.552  1.00  0.00           C
ATOM   1604  O   LEU A 104      31.235  87.125  -6.562  1.00  0.00           O
ATOM   1605  N   ASP A 105      32.735  88.585  -7.362  1.00  0.00           N
ATOM   1606  HN  ASP A 105      33.725  88.715  -7.362  1.00  0.00           H
ATOM   1607  CA  ASP A 105      31.815  89.465  -7.982  1.00  0.00           C
ATOM   1608  HA  ASP A 105      30.885  88.925  -7.992  1.00  0.00           H
ATOM   1609  CB  ASP A 105      31.815  90.805  -7.242  1.00  0.00           C
ATOM   1610  HB1 ASP A 105      31.665  90.575  -6.172  1.00  0.00           H
ATOM   1611  HB2 ASP A 105      32.725  91.445  -7.262  1.00  0.00           H
ATOM   1612  CG  ASP A 105      30.685  91.735  -7.552  1.00  0.00           C
ATOM   1613  OD1 ASP A 105      29.605  91.235  -8.072  1.00  0.00           O
ATOM   1614  OD2 ASP A 105      30.835  92.965  -7.282  1.00  0.00           O
ATOM   1615  C   ASP A 105      32.135  89.655  -9.472  1.00  0.00           C
ATOM   1616  O   ASP A 105      33.275  89.345  -9.862  1.00  0.00           O
ATOM   1617  N   TYR A 106      31.225  90.095 -10.322  1.00  0.00           N
ATOM   1618  HN  TYR A 106      30.415  90.525  -9.922  1.00  0.00           H
ATOM   1619  CA  TYR A 106      31.375  90.165 -11.752  1.00  0.00           C
ATOM   1620  HA  TYR A 106      30.335  90.235 -12.042  1.00  0.00           H
ATOM   1621  CB  TYR A 106      32.225  91.335 -12.162  1.00  0.00           C
ATOM   1622  HB1 TYR A 106      33.275  91.275 -11.802  1.00  0.00           H
ATOM   1623  HB2 TYR A 106      32.305  91.165 -13.262  1.00  0.00           H
ATOM   1624  CG  TYR A 106      31.625  92.625 -11.812  1.00  0.00           C
ATOM   1625  CD1 TYR A 106      30.575  93.125 -12.592  1.00  0.00           C
ATOM   1626  HD1 TYR A 106      30.155  92.475 -13.342  1.00  0.00           H
ATOM   1627  CE1 TYR A 106      30.035  94.395 -12.352  1.00  0.00           C
ATOM   1628  HE1 TYR A 106      29.165  94.625 -12.942  1.00  0.00           H
ATOM   1629  CZ  TYR A 106      30.645  95.305 -11.492  1.00  0.00           C
ATOM   1630  OH  TYR A 106      29.995  96.495 -11.172  1.00  0.00           O
ATOM   1631  HH  TYR A 106      30.615  97.235 -11.192  1.00  0.00           H
ATOM   1632  CD2 TYR A 106      32.275  93.605 -11.002  1.00  0.00           C
ATOM   1633  HD2 TYR A 106      33.225  93.295 -10.592  1.00  0.00           H
ATOM   1634  CE2 TYR A 106      31.805  94.915 -10.812  1.00  0.00           C
ATOM   1635  HE2 TYR A 106      32.315  95.565 -10.122  1.00  0.00           H
ATOM   1636  C   TYR A 106      31.785  88.905 -12.302  1.00  0.00           C
ATOM   1637  O   TYR A 106      32.805  88.645 -12.932  1.00  0.00           O
ATOM   1638  N   TRP A 107      30.855  87.895 -12.142  1.00  0.00           N
ATOM   1639  HN  TRP A 107      30.015  87.905 -11.602  1.00  0.00           H
ATOM   1640  CA  TRP A 107      31.045  86.565 -12.742  1.00  0.00           C
ATOM   1641  HA  TRP A 107      32.055  86.345 -12.452  1.00  0.00           H
ATOM   1642  CB  TRP A 107      30.105  85.455 -12.162  1.00  0.00           C
ATOM   1643  HB1 TRP A 107      29.035  85.695 -12.322  1.00  0.00           H
ATOM   1644  HB2 TRP A 107      30.395  84.545 -12.722  1.00  0.00           H
ATOM   1645  CG  TRP A 107      30.325  85.215 -10.752  1.00  0.00           C
ATOM   1646  CD1 TRP A 107      30.345  86.085  -9.702  1.00  0.00           C
ATOM   1647  HD1 TRP A 107      30.405  87.155  -9.772  1.00  0.00           H
ATOM   1648  NE1 TRP A 107      30.335  85.425  -8.492  1.00  0.00           N
ATOM   1649  HE1 TRP A 107      30.585  85.905  -7.682  1.00  0.00           H
ATOM   1650  CE2 TRP A 107      30.325  84.085  -8.752  1.00  0.00           C
ATOM   1651  CD2 TRP A 107      30.225  83.915 -10.142  1.00  0.00           C
ATOM   1652  CE3 TRP A 107      30.275  82.535 -10.642  1.00  0.00           C
ATOM   1653  HE3 TRP A 107      30.145  82.385 -11.702  1.00  0.00           H
ATOM   1654  CZ3 TRP A 107      30.365  81.435  -9.812  1.00  0.00           C
ATOM   1655  HZ3 TRP A 107      30.365  80.415 -10.182  1.00  0.00           H
ATOM   1656  CZ2 TRP A 107      30.465  82.955  -7.882  1.00  0.00           C
ATOM   1657  HZ2 TRP A 107      30.645  83.105  -6.822  1.00  0.00           H
ATOM   1658  CH2 TRP A 107      30.545  81.645  -8.442  1.00  0.00           C
ATOM   1659  HH2 TRP A 107      30.455  80.745  -7.842  1.00  0.00           H
ATOM   1660  C   TRP A 107      30.865  86.645 -14.202  1.00  0.00           C
ATOM   1661  O   TRP A 107      29.895  87.195 -14.722  1.00  0.00           O
ATOM   1662  N   GLY A 108      31.795  85.955 -14.932  1.00  0.00           N
ATOM   1663  HN  GLY A 108      32.615  85.615 -14.482  1.00  0.00           H
ATOM   1664  CA  GLY A 108      31.685  85.585 -16.322  1.00  0.00           C
ATOM   1665  HA1 GLY A 108      31.535  86.465 -16.932  1.00  0.00           H
ATOM   1666  HA2 GLY A 108      32.555  84.985 -16.562  1.00  0.00           H
ATOM   1667  C   GLY A 108      30.435  84.715 -16.702  1.00  0.00           C
ATOM   1668  O   GLY A 108      29.625  84.275 -15.912  1.00  0.00           O
ATOM   1669  N   GLN A 109      30.275  84.445 -18.022  1.00  0.00           N
ATOM   1670  HN  GLN A 109      30.975  84.755 -18.662  1.00  0.00           H
ATOM   1671  CA  GLN A 109      29.305  83.515 -18.532  1.00  0.00           C
ATOM   1672  HA  GLN A 109      28.355  83.865 -18.162  1.00  0.00           H
ATOM   1673  CB  GLN A 109      29.325  83.785 -20.082  1.00  0.00           C
ATOM   1674  HB1 GLN A 109      28.965  84.835 -20.132  1.00  0.00           H
ATOM   1675  HB2 GLN A 109      30.355  83.805 -20.512  1.00  0.00           H
ATOM   1676  CG  GLN A 109      28.595  82.895 -21.052  1.00  0.00           C
ATOM   1677  HG1 GLN A 109      28.615  83.205 -22.122  1.00  0.00           H
ATOM   1678  HG2 GLN A 109      29.035  81.875 -20.972  1.00  0.00           H
ATOM   1679  CD  GLN A 109      27.015  82.805 -20.762  1.00  0.00           C
ATOM   1680  OE1 GLN A 109      26.565  81.905 -20.012  1.00  0.00           O
ATOM   1681  NE2 GLN A 109      26.185  83.725 -21.182  1.00  0.00           N
ATOM   1682 1HE2 GLN A 109      26.575  84.265 -21.922  1.00  0.00           H
ATOM   1683 2HE2 GLN A 109      25.205  83.595 -21.082  1.00  0.00           H
ATOM   1684  C   GLN A 109      29.525  82.085 -18.112  1.00  0.00           C
ATOM   1685  O   GLN A 109      28.635  81.235 -18.062  1.00  0.00           O
ATOM   1686  N   GLY A 110      30.855  81.725 -17.942  1.00  0.00           N
ATOM   1687  HN  GLY A 110      31.595  82.395 -18.002  1.00  0.00           H
ATOM   1688  CA  GLY A 110      31.275  80.345 -17.642  1.00  0.00           C
ATOM   1689  HA1 GLY A 110      32.255  80.485 -17.202  1.00  0.00           H
ATOM   1690  HA2 GLY A 110      30.555  79.925 -16.952  1.00  0.00           H
ATOM   1691  C   GLY A 110      31.335  79.455 -18.812  1.00  0.00           C
ATOM   1692  O   GLY A 110      30.545  79.475 -19.732  1.00  0.00           O
ATOM   1693  N   THR A 111      32.325  78.585 -18.862  1.00  0.00           N
ATOM   1694  HN  THR A 111      33.025  78.585 -18.142  1.00  0.00           H
ATOM   1695  CA  THR A 111      32.635  77.755 -19.982  1.00  0.00           C
ATOM   1696  HA  THR A 111      31.835  77.745 -20.692  1.00  0.00           H
ATOM   1697  CB  THR A 111      33.945  78.245 -20.652  1.00  0.00           C
ATOM   1698  HB  THR A 111      33.755  79.305 -20.912  1.00  0.00           H
ATOM   1699  OG1 THR A 111      34.395  77.515 -21.812  1.00  0.00           O
ATOM   1700  HG1 THR A 111      35.155  77.935 -22.212  1.00  0.00           H
ATOM   1701  CG2 THR A 111      35.135  78.335 -19.702  1.00  0.00           C
ATOM   1702 1HG2 THR A 111      35.385  77.305 -19.382  1.00  0.00           H
ATOM   1703 2HG2 THR A 111      36.005  78.815 -20.212  1.00  0.00           H
ATOM   1704 3HG2 THR A 111      34.875  78.915 -18.792  1.00  0.00           H
ATOM   1705  C   THR A 111      32.755  76.355 -19.612  1.00  0.00           C
ATOM   1706  O   THR A 111      33.415  75.965 -18.622  1.00  0.00           O
ATOM   1707  N   LEU A 112      32.065  75.455 -20.222  1.00  0.00           N
ATOM   1708  HN  LEU A 112      31.375  75.705 -20.892  1.00  0.00           H
ATOM   1709  CA  LEU A 112      32.175  74.025 -19.982  1.00  0.00           C
ATOM   1710  HA  LEU A 112      32.045  73.945 -18.912  1.00  0.00           H
ATOM   1711  CB  LEU A 112      31.005  73.235 -20.722  1.00  0.00           C
ATOM   1712  HB1 LEU A 112      30.085  73.675 -20.282  1.00  0.00           H
ATOM   1713  HB2 LEU A 112      30.955  73.515 -21.802  1.00  0.00           H
ATOM   1714  CG  LEU A 112      31.085  71.635 -20.552  1.00  0.00           C
ATOM   1715  HG  LEU A 112      32.055  71.235 -20.902  1.00  0.00           H
ATOM   1716  CD1 LEU A 112      30.885  71.355 -19.082  1.00  0.00           C
ATOM   1717 1HD1 LEU A 112      30.875  70.255 -18.932  1.00  0.00           H
ATOM   1718 2HD1 LEU A 112      31.625  71.825 -18.392  1.00  0.00           H
ATOM   1719 3HD1 LEU A 112      29.845  71.735 -18.962  1.00  0.00           H
ATOM   1720  CD2 LEU A 112      30.015  70.875 -21.302  1.00  0.00           C
ATOM   1721 1HD2 LEU A 112      29.005  71.185 -20.962  1.00  0.00           H
ATOM   1722 2HD2 LEU A 112      30.015  71.195 -22.372  1.00  0.00           H
ATOM   1723 3HD2 LEU A 112      30.135  69.775 -21.212  1.00  0.00           H
ATOM   1724  C   LEU A 112      33.505  73.535 -20.302  1.00  0.00           C
ATOM   1725  O   LEU A 112      34.065  73.865 -21.382  1.00  0.00           O
ATOM   1726  N   VAL A 113      34.015  72.665 -19.462  1.00  0.00           N
ATOM   1727  HN  VAL A 113      33.625  72.575 -18.542  1.00  0.00           H
ATOM   1728  CA  VAL A 113      35.055  71.695 -19.752  1.00  0.00           C
ATOM   1729  HA  VAL A 113      35.225  71.555 -20.812  1.00  0.00           H
ATOM   1730  CB  VAL A 113      36.455  72.035 -19.172  1.00  0.00           C
ATOM   1731  HB  VAL A 113      36.345  71.985 -18.072  1.00  0.00           H
ATOM   1732  CG1 VAL A 113      37.425  71.095 -19.882  1.00  0.00           C
ATOM   1733 1HG1 VAL A 113      37.165  70.035 -19.672  1.00  0.00           H
ATOM   1734 2HG1 VAL A 113      37.615  71.305 -20.952  1.00  0.00           H
ATOM   1735 3HG1 VAL A 113      38.375  71.315 -19.352  1.00  0.00           H
ATOM   1736  CG2 VAL A 113      36.825  73.455 -19.612  1.00  0.00           C
ATOM   1737 1HG2 VAL A 113      37.015  73.425 -20.712  1.00  0.00           H
ATOM   1738 2HG2 VAL A 113      36.075  74.225 -19.342  1.00  0.00           H
ATOM   1739 3HG2 VAL A 113      37.765  73.825 -19.162  1.00  0.00           H
ATOM   1740  C   VAL A 113      34.455  70.415 -19.372  1.00  0.00           C
ATOM   1741  O   VAL A 113      34.075  70.215 -18.252  1.00  0.00           O
ATOM   1742  N   THR A 114      34.415  69.455 -20.342  1.00  0.00           N
ATOM   1743  HN  THR A 114      34.695  69.455 -21.302  1.00  0.00           H
ATOM   1744  CA  THR A 114      34.035  68.085 -20.002  1.00  0.00           C
ATOM   1745  HA  THR A 114      34.205  67.855 -18.962  1.00  0.00           H
ATOM   1746  CB  THR A 114      32.595  67.845 -20.522  1.00  0.00           C
ATOM   1747  HB  THR A 114      32.035  68.645 -19.982  1.00  0.00           H
ATOM   1748  OG1 THR A 114      32.095  66.555 -20.262  1.00  0.00           O
ATOM   1749  HG1 THR A 114      31.825  66.535 -19.342  1.00  0.00           H
ATOM   1750  CG2 THR A 114      32.415  68.065 -22.032  1.00  0.00           C
ATOM   1751 1HG2 THR A 114      31.345  67.985 -22.342  1.00  0.00           H
ATOM   1752 2HG2 THR A 114      32.705  69.095 -22.322  1.00  0.00           H
ATOM   1753 3HG2 THR A 114      33.085  67.355 -22.552  1.00  0.00           H
ATOM   1754  C   THR A 114      34.945  67.065 -20.672  1.00  0.00           C
ATOM   1755  O   THR A 114      35.495  67.255 -21.782  1.00  0.00           O
ATOM   1756  N   VAL A 115      35.275  66.065 -19.852  1.00  0.00           N
ATOM   1757  HN  VAL A 115      34.975  66.105 -18.902  1.00  0.00           H
ATOM   1758  CA  VAL A 115      36.165  65.005 -20.172  1.00  0.00           C
ATOM   1759  HA  VAL A 115      36.745  65.335 -21.022  1.00  0.00           H
ATOM   1760  CB  VAL A 115      37.145  64.725 -19.002  1.00  0.00           C
ATOM   1761  HB  VAL A 115      36.565  64.295 -18.162  1.00  0.00           H
ATOM   1762  CG1 VAL A 115      38.135  63.695 -19.542  1.00  0.00           C
ATOM   1763 1HG1 VAL A 115      39.085  63.725 -18.962  1.00  0.00           H
ATOM   1764 2HG1 VAL A 115      37.805  62.635 -19.552  1.00  0.00           H
ATOM   1765 3HG1 VAL A 115      38.375  63.965 -20.592  1.00  0.00           H
ATOM   1766  CG2 VAL A 115      37.845  66.035 -18.542  1.00  0.00           C
ATOM   1767 1HG2 VAL A 115      37.055  66.755 -18.252  1.00  0.00           H
ATOM   1768 2HG2 VAL A 115      38.325  65.685 -17.602  1.00  0.00           H
ATOM   1769 3HG2 VAL A 115      38.555  66.445 -19.282  1.00  0.00           H
ATOM   1770  C   VAL A 115      35.345  63.785 -20.522  1.00  0.00           C
ATOM   1771  O   VAL A 115      34.635  63.165 -19.722  1.00  0.00           O
ATOM   1772  N   SER A 116      35.465  63.415 -21.752  1.00  0.00           N
ATOM   1773  HN  SER A 116      36.145  63.895 -22.292  1.00  0.00           H
ATOM   1774  CA  SER A 116      35.075  62.145 -22.322  1.00  0.00           C
ATOM   1775  HA  SER A 116      34.015  62.145 -22.522  1.00  0.00           H
ATOM   1776  CB  SER A 116      35.705  61.895 -23.662  1.00  0.00           C
ATOM   1777  HB1 SER A 116      36.705  61.435 -23.542  1.00  0.00           H
ATOM   1778  HB2 SER A 116      35.155  61.135 -24.262  1.00  0.00           H
ATOM   1779  OG  SER A 116      35.815  63.165 -24.372  1.00  0.00           O
ATOM   1780  HG1 SER A 116      36.555  63.605 -23.952  1.00  0.00           H
ATOM   1781  C   SER A 116      35.205  60.905 -21.482  1.00  0.00           C
ATOM   1782  O   SER A 116      36.095  60.875 -20.642  1.00  0.00           O
ATOM   1783  N   SER A 117      34.495  59.825 -21.822  1.00  0.00           N
ATOM   1784  HN  SER A 117      33.755  59.875 -22.492  1.00  0.00           H
ATOM   1785  CA  SER A 117      34.565  58.475 -21.322  1.00  0.00           C
ATOM   1786  HA  SER A 117      34.285  58.635 -20.292  1.00  0.00           H
ATOM   1787  CB  SER A 117      33.535  57.505 -21.952  1.00  0.00           C
ATOM   1788  HB1 SER A 117      33.535  56.495 -21.492  1.00  0.00           H
ATOM   1789  HB2 SER A 117      32.515  57.845 -21.682  1.00  0.00           H
ATOM   1790  OG  SER A 117      33.625  57.375 -23.392  1.00  0.00           O
ATOM   1791  HG1 SER A 117      32.755  57.055 -23.622  1.00  0.00           H
ATOM   1792  C   SER A 117      35.995  57.805 -21.242  1.00  0.00           C
ATOM   1793  O   SER A 117      36.815  57.925 -22.152  1.00  0.00           O
ATOM   1794  N   GLY A 118      36.295  57.055 -20.162  1.00  0.00           N
ATOM   1795  HN  GLY A 118      35.635  56.945 -19.432  1.00  0.00           H
ATOM   1796  CA  GLY A 118      37.595  56.475 -19.862  1.00  0.00           C
ATOM   1797  HA1 GLY A 118      37.505  55.525 -19.372  1.00  0.00           H
ATOM   1798  HA2 GLY A 118      38.225  56.465 -20.742  1.00  0.00           H
ATOM   1799  C   GLY A 118      38.365  57.225 -18.842  1.00  0.00           C
ATOM   1800  O   GLY A 118      37.845  57.965 -18.002  1.00  0.00           O
ATOM   1801  N   GLY A 119      39.715  57.085 -18.772  1.00  0.00           N
ATOM   1802  HN  GLY A 119      40.215  57.645 -18.112  1.00  0.00           H
ATOM   1803  CA  GLY A 119      40.505  56.055 -19.392  1.00  0.00           C
ATOM   1804  HA1 GLY A 119      40.425  56.095 -20.472  1.00  0.00           H
ATOM   1805  HA2 GLY A 119      41.515  56.315 -19.122  1.00  0.00           H
ATOM   1806  C   GLY A 119      40.115  54.645 -18.862  1.00  0.00           C
ATOM   1807  OT1 GLY A 119      40.245  54.365 -17.642  1.00  0.00           O
ATOM   1808  OT2 GLY A 119      39.955  53.765 -19.712  1.00  0.00           O
ATOM   1809  N   SER B 132      41.230  70.400   6.730  1.00  0.00           N
ATOM   1810  H1  SER B 132      41.020  70.590   7.730  1.00  0.00           H
ATOM   1811  H2  SER B 132      42.070  69.800   6.580  1.00  0.00           H
ATOM   1812  H3  SER B 132      41.570  71.290   6.300  1.00  0.00           H
ATOM   1813  CA  SER B 132      39.990  69.970   5.960  1.00  0.00           C
ATOM   1814  HA  SER B 132      40.350  69.500   5.060  1.00  0.00           H
ATOM   1815  CB  SER B 132      39.330  68.730   6.560  1.00  0.00           C
ATOM   1816  HB1 SER B 132      38.400  68.470   6.010  1.00  0.00           H
ATOM   1817  HB2 SER B 132      40.100  67.940   6.430  1.00  0.00           H
ATOM   1818  OG  SER B 132      38.990  68.890   7.930  1.00  0.00           O
ATOM   1819  HG1 SER B 132      38.230  69.480   7.930  1.00  0.00           H
ATOM   1820  C   SER B 132      39.070  71.100   5.630  1.00  0.00           C
ATOM   1821  O   SER B 132      39.090  72.190   6.210  1.00  0.00           O
ATOM   1822  N   GLU B 133      38.200  70.840   4.630  1.00  0.00           N
ATOM   1823  HN  GLU B 133      38.380  70.060   4.030  1.00  0.00           H
ATOM   1824  CA  GLU B 133      37.320  71.880   4.140  1.00  0.00           C
ATOM   1825  HA  GLU B 133      37.700  72.890   4.180  1.00  0.00           H
ATOM   1826  CB  GLU B 133      36.740  71.500   2.740  1.00  0.00           C
ATOM   1827  HB1 GLU B 133      36.240  70.520   2.880  1.00  0.00           H
ATOM   1828  HB2 GLU B 133      36.070  72.330   2.410  1.00  0.00           H
ATOM   1829  CG  GLU B 133      37.810  71.420   1.630  1.00  0.00           C
ATOM   1830  HG1 GLU B 133      38.290  72.420   1.640  1.00  0.00           H
ATOM   1831  HG2 GLU B 133      38.450  70.620   2.050  1.00  0.00           H
ATOM   1832  CD  GLU B 133      37.270  71.020   0.260  1.00  0.00           C
ATOM   1833  OE1 GLU B 133      37.705  69.965  -0.172  1.00  0.00           O
ATOM   1834  OE2 GLU B 133      36.505  71.795  -0.372  1.00  0.00           O
ATOM   1835  C   GLU B 133      36.120  72.110   5.080  1.00  0.00           C
ATOM   1836  O   GLU B 133      35.670  71.210   5.770  1.00  0.00           O
ATOM   1837  N   THR B 134      35.640  73.380   5.200  1.00  0.00           N
ATOM   1838  HN  THR B 134      36.120  74.010   4.590  1.00  0.00           H
ATOM   1839  CA  THR B 134      34.450  73.750   6.040  1.00  0.00           C
ATOM   1840  HA  THR B 134      34.290  73.010   6.800  1.00  0.00           H
ATOM   1841  CB  THR B 134      34.510  75.020   6.780  1.00  0.00           C
ATOM   1842  HB  THR B 134      34.890  75.850   6.140  1.00  0.00           H
ATOM   1843  OG1 THR B 134      35.480  75.010   7.840  1.00  0.00           O
ATOM   1844  HG1 THR B 134      36.350  74.760   7.520  1.00  0.00           H
ATOM   1845  CG2 THR B 134      33.200  75.400   7.480  1.00  0.00           C
ATOM   1846 1HG2 THR B 134      32.300  75.370   6.830  1.00  0.00           H
ATOM   1847 2HG2 THR B 134      32.890  74.690   8.280  1.00  0.00           H
ATOM   1848 3HG2 THR B 134      33.300  76.420   7.890  1.00  0.00           H
ATOM   1849  C   THR B 134      33.220  73.660   5.250  1.00  0.00           C
ATOM   1850  O   THR B 134      33.240  73.980   4.090  1.00  0.00           O
ATOM   1851  N   THR B 135      32.130  73.060   5.770  1.00  0.00           N
ATOM   1852  HN  THR B 135      32.140  72.780   6.730  1.00  0.00           H
ATOM   1853  CA  THR B 135      31.020  72.660   4.870  1.00  0.00           C
ATOM   1854  HA  THR B 135      31.190  72.910   3.830  1.00  0.00           H
ATOM   1855  CB  THR B 135      30.990  71.220   4.990  1.00  0.00           C
ATOM   1856  HB  THR B 135      30.160  70.760   4.420  1.00  0.00           H
ATOM   1857  OG1 THR B 135      30.850  70.600   6.300  1.00  0.00           O
ATOM   1858  HG1 THR B 135      29.900  70.490   6.400  1.00  0.00           H
ATOM   1859  CG2 THR B 135      32.300  70.570   4.430  1.00  0.00           C
ATOM   1860 1HG2 THR B 135      32.840  71.090   3.610  1.00  0.00           H
ATOM   1861 2HG2 THR B 135      33.080  70.640   5.230  1.00  0.00           H
ATOM   1862 3HG2 THR B 135      32.170  69.550   4.020  1.00  0.00           H
ATOM   1863  C   THR B 135      29.730  73.320   5.310  1.00  0.00           C
ATOM   1864  O   THR B 135      29.530  73.690   6.450  1.00  0.00           O
ATOM   1865  N   LEU B 136      28.750  73.400   4.360  1.00  0.00           N
ATOM   1866  HN  LEU B 136      28.840  72.970   3.470  1.00  0.00           H
ATOM   1867  CA  LEU B 136      27.610  74.280   4.570  1.00  0.00           C
ATOM   1868  HA  LEU B 136      27.540  74.530   5.610  1.00  0.00           H
ATOM   1869  CB  LEU B 136      27.720  75.540   3.620  1.00  0.00           C
ATOM   1870  HB1 LEU B 136      28.110  75.180   2.640  1.00  0.00           H
ATOM   1871  HB2 LEU B 136      26.730  76.040   3.570  1.00  0.00           H
ATOM   1872  CG  LEU B 136      28.810  76.500   4.170  1.00  0.00           C
ATOM   1873  HG  LEU B 136      29.770  75.960   4.180  1.00  0.00           H
ATOM   1874  CD1 LEU B 136      28.910  77.650   3.210  1.00  0.00           C
ATOM   1875 1HD1 LEU B 136      27.930  78.170   3.130  1.00  0.00           H
ATOM   1876 2HD1 LEU B 136      29.700  78.380   3.470  1.00  0.00           H
ATOM   1877 3HD1 LEU B 136      29.080  77.160   2.220  1.00  0.00           H
ATOM   1878  CD2 LEU B 136      28.560  77.090   5.540  1.00  0.00           C
ATOM   1879 1HD2 LEU B 136      27.650  77.720   5.650  1.00  0.00           H
ATOM   1880 2HD2 LEU B 136      28.430  76.290   6.310  1.00  0.00           H
ATOM   1881 3HD2 LEU B 136      29.430  77.740   5.770  1.00  0.00           H
ATOM   1882  C   LEU B 136      26.360  73.540   4.240  1.00  0.00           C
ATOM   1883  O   LEU B 136      26.200  72.840   3.210  1.00  0.00           O
ATOM   1884  N   THR B 137      25.370  73.550   5.210  1.00  0.00           N
ATOM   1885  HN  THR B 137      25.390  74.110   6.030  1.00  0.00           H
ATOM   1886  CA  THR B 137      24.130  72.800   5.010  1.00  0.00           C
ATOM   1887  HA  THR B 137      24.170  72.270   4.070  1.00  0.00           H
ATOM   1888  CB  THR B 137      23.900  71.740   6.090  1.00  0.00           C
ATOM   1889  HB  THR B 137      23.930  72.210   7.090  1.00  0.00           H
ATOM   1890  OG1 THR B 137      25.050  70.940   6.230  1.00  0.00           O
ATOM   1891  HG1 THR B 137      25.690  71.510   6.650  1.00  0.00           H
ATOM   1892  CG2 THR B 137      22.730  70.850   5.820  1.00  0.00           C
ATOM   1893 1HG2 THR B 137      22.770  70.370   4.820  1.00  0.00           H
ATOM   1894 2HG2 THR B 137      22.490  70.110   6.610  1.00  0.00           H
ATOM   1895 3HG2 THR B 137      21.810  71.470   5.790  1.00  0.00           H
ATOM   1896  C   THR B 137      23.010  73.820   4.980  1.00  0.00           C
ATOM   1897  O   THR B 137      22.810  74.600   5.890  1.00  0.00           O
ATOM   1898  N   GLN B 138      22.260  73.800   3.900  1.00  0.00           N
ATOM   1899  HN  GLN B 138      22.380  73.180   3.130  1.00  0.00           H
ATOM   1900  CA  GLN B 138      21.100  74.610   3.750  1.00  0.00           C
ATOM   1901  HA  GLN B 138      21.130  75.480   4.400  1.00  0.00           H
ATOM   1902  CB  GLN B 138      21.250  75.240   2.350  1.00  0.00           C
ATOM   1903  HB1 GLN B 138      21.530  74.490   1.580  1.00  0.00           H
ATOM   1904  HB2 GLN B 138      20.290  75.750   2.110  1.00  0.00           H
ATOM   1905  CG  GLN B 138      22.380  76.300   2.270  1.00  0.00           C
ATOM   1906  HG1 GLN B 138      22.210  77.110   3.010  1.00  0.00           H
ATOM   1907  HG2 GLN B 138      23.340  75.770   2.420  1.00  0.00           H
ATOM   1908  CD  GLN B 138      22.440  76.860   0.810  1.00  0.00           C
ATOM   1909  OE1 GLN B 138      23.510  76.950   0.220  1.00  0.00           O
ATOM   1910  NE2 GLN B 138      21.300  77.330   0.300  1.00  0.00           N
ATOM   1911 1HE2 GLN B 138      20.390  77.190   0.700  1.00  0.00           H
ATOM   1912 2HE2 GLN B 138      21.395  77.805  -0.572  1.00  0.00           H
ATOM   1913  C   GLN B 138      19.730  73.960   4.090  1.00  0.00           C
ATOM   1914  O   GLN B 138      19.460  72.780   3.740  1.00  0.00           O
ATOM   1915  N   SER B 139      18.830  74.850   4.530  1.00  0.00           N
ATOM   1916  HN  SER B 139      19.060  75.800   4.700  1.00  0.00           H
ATOM   1917  CA  SER B 139      17.410  74.540   4.850  1.00  0.00           C
ATOM   1918  HA  SER B 139      17.190  73.790   4.100  1.00  0.00           H
ATOM   1919  CB  SER B 139      17.340  73.880   6.250  1.00  0.00           C
ATOM   1920  HB1 SER B 139      17.850  72.910   6.040  1.00  0.00           H
ATOM   1921  HB2 SER B 139      17.900  74.380   7.060  1.00  0.00           H
ATOM   1922  OG  SER B 139      16.000  73.690   6.660  1.00  0.00           O
ATOM   1923  HG1 SER B 139      15.660  74.490   7.070  1.00  0.00           H
ATOM   1924  C   SER B 139      16.430  75.680   4.560  1.00  0.00           C
ATOM   1925  O   SER B 139      16.680  76.820   4.950  1.00  0.00           O
ATOM   1926  N   PRO B 140      15.290  75.440   3.980  1.00  0.00           N
ATOM   1927  CD  PRO B 140      14.190  76.370   4.110  1.00  0.00           C
ATOM   1928  HD1 PRO B 140      14.450  77.210   3.440  1.00  0.00           H
ATOM   1929  HD2 PRO B 140      13.890  76.720   5.120  1.00  0.00           H
ATOM   1930  CA  PRO B 140      14.950  74.360   3.070  1.00  0.00           C
ATOM   1931  HA  PRO B 140      14.940  73.560   3.790  1.00  0.00           H
ATOM   1932  CB  PRO B 140      13.590  74.720   2.480  1.00  0.00           C
ATOM   1933  HB1 PRO B 140      13.680  75.450   1.650  1.00  0.00           H
ATOM   1934  HB2 PRO B 140      12.980  73.810   2.260  1.00  0.00           H
ATOM   1935  CG  PRO B 140      13.010  75.510   3.630  1.00  0.00           C
ATOM   1936  HG1 PRO B 140      12.290  76.150   3.080  1.00  0.00           H
ATOM   1937  HG2 PRO B 140      12.500  74.930   4.430  1.00  0.00           H
ATOM   1938  C   PRO B 140      15.940  74.070   1.900  1.00  0.00           C
ATOM   1939  O   PRO B 140      16.640  74.930   1.430  1.00  0.00           O
ATOM   1940  N   ALA B 141      16.050  72.830   1.420  1.00  0.00           N
ATOM   1941  HN  ALA B 141      15.500  72.060   1.730  1.00  0.00           H
ATOM   1942  CA  ALA B 141      16.600  72.700   0.100  1.00  0.00           C
ATOM   1943  HA  ALA B 141      17.580  73.140   0.190  1.00  0.00           H
ATOM   1944  CB  ALA B 141      16.875  71.195  -0.182  1.00  0.00           C
ATOM   1945  HB1 ALA B 141      17.425  71.075  -1.142  1.00  0.00           H
ATOM   1946  HB2 ALA B 141      17.590  70.790   0.560  1.00  0.00           H
ATOM   1947  HB3 ALA B 141      15.955  70.575  -0.052  1.00  0.00           H
ATOM   1948  C   ALA B 141      15.715  73.275  -1.012  1.00  0.00           C
ATOM   1949  O   ALA B 141      16.055  73.845  -2.022  1.00  0.00           O
ATOM   1950  N   THR B 142      14.355  73.075  -0.892  1.00  0.00           N
ATOM   1951  HN  THR B 142      13.995  72.635  -0.072  1.00  0.00           H
ATOM   1952  CA  THR B 142      13.415  73.505  -1.942  1.00  0.00           C
ATOM   1953  HA  THR B 142      13.745  74.395  -2.442  1.00  0.00           H
ATOM   1954  CB  THR B 142      13.205  72.425  -3.032  1.00  0.00           C
ATOM   1955  HB  THR B 142      14.135  72.175  -3.572  1.00  0.00           H
ATOM   1956  OG1 THR B 142      12.265  72.855  -4.042  1.00  0.00           O
ATOM   1957  HG1 THR B 142      12.285  72.165  -4.712  1.00  0.00           H
ATOM   1958  CG2 THR B 142      12.635  71.135  -2.412  1.00  0.00           C
ATOM   1959 1HG2 THR B 142      13.485  70.785  -1.782  1.00  0.00           H
ATOM   1960 2HG2 THR B 142      11.705  71.225  -1.812  1.00  0.00           H
ATOM   1961 3HG2 THR B 142      12.435  70.395  -3.222  1.00  0.00           H
ATOM   1962  C   THR B 142      12.155  73.885  -1.232  1.00  0.00           C
ATOM   1963  O   THR B 142      11.745  73.215  -0.242  1.00  0.00           O
ATOM   1964  N   LEU B 143      11.445  74.925  -1.682  1.00  0.00           N
ATOM   1965  HN  LEU B 143      11.875  75.635  -2.232  1.00  0.00           H
ATOM   1966  CA  LEU B 143      10.195  75.505  -1.022  1.00  0.00           C
ATOM   1967  HA  LEU B 143       9.585  74.645  -0.792  1.00  0.00           H
ATOM   1968  CB  LEU B 143      10.630  76.310   0.190  1.00  0.00           C
ATOM   1969  HB1 LEU B 143       9.690  76.460   0.760  1.00  0.00           H
ATOM   1970  HB2 LEU B 143      11.290  75.700   0.840  1.00  0.00           H
ATOM   1971  CG  LEU B 143      11.485  77.655  -0.052  1.00  0.00           C
ATOM   1972  HG  LEU B 143      11.735  77.645  -1.142  1.00  0.00           H
ATOM   1973  CD1 LEU B 143      10.640  78.860   0.270  1.00  0.00           C
ATOM   1974 1HD1 LEU B 143      10.300  78.940   1.320  1.00  0.00           H
ATOM   1975 2HD1 LEU B 143      11.120  79.850   0.100  1.00  0.00           H
ATOM   1976 3HD1 LEU B 143       9.715  78.795  -0.362  1.00  0.00           H
ATOM   1977  CD2 LEU B 143      12.720  77.830   0.790  1.00  0.00           C
ATOM   1978 1HD2 LEU B 143      13.310  78.740   0.550  1.00  0.00           H
ATOM   1979 2HD2 LEU B 143      12.390  77.880   1.850  1.00  0.00           H
ATOM   1980 3HD2 LEU B 143      13.420  77.000   0.570  1.00  0.00           H
ATOM   1981  C   LEU B 143       9.435  76.345  -2.042  1.00  0.00           C
ATOM   1982  O   LEU B 143       9.995  77.155  -2.852  1.00  0.00           O
ATOM   1983  N   SER B 144       8.045  76.315  -2.122  1.00  0.00           N
ATOM   1984  HN  SER B 144       7.585  75.695  -1.492  1.00  0.00           H
ATOM   1985  CA  SER B 144       7.205  76.985  -3.052  1.00  0.00           C
ATOM   1986  HA  SER B 144       7.845  77.555  -3.702  1.00  0.00           H
ATOM   1987  CB  SER B 144       6.415  76.015  -4.002  1.00  0.00           C
ATOM   1988  HB1 SER B 144       5.845  76.635  -4.732  1.00  0.00           H
ATOM   1989  HB2 SER B 144       7.205  75.495  -4.582  1.00  0.00           H
ATOM   1990  OG  SER B 144       5.565  75.085  -3.272  1.00  0.00           O
ATOM   1991  HG1 SER B 144       5.275  74.295  -3.742  1.00  0.00           H
ATOM   1992  C   SER B 144       6.245  77.865  -2.232  1.00  0.00           C
ATOM   1993  O   SER B 144       5.505  77.475  -1.312  1.00  0.00           O
ATOM   1994  N   LEU B 145       6.135  79.115  -2.662  1.00  0.00           N
ATOM   1995  HN  LEU B 145       6.645  79.365  -3.482  1.00  0.00           H
ATOM   1996  CA  LEU B 145       5.435  80.165  -2.092  1.00  0.00           C
ATOM   1997  HA  LEU B 145       4.625  79.805  -1.472  1.00  0.00           H
ATOM   1998  CB  LEU B 145       6.475  81.135  -1.412  1.00  0.00           C
ATOM   1999  HB1 LEU B 145       7.385  81.335  -2.012  1.00  0.00           H
ATOM   2000  HB2 LEU B 145       5.935  82.085  -1.232  1.00  0.00           H
ATOM   2001  CG  LEU B 145       6.945  80.655  -0.072  1.00  0.00           C
ATOM   2002  HG  LEU B 145       7.445  79.675  -0.182  1.00  0.00           H
ATOM   2003  CD1 LEU B 145       8.020  81.640   0.340  1.00  0.00           C
ATOM   2004 1HD1 LEU B 145       7.610  82.670   0.310  1.00  0.00           H
ATOM   2005 2HD1 LEU B 145       8.330  81.470   1.400  1.00  0.00           H
ATOM   2006 3HD1 LEU B 145       8.945  81.635  -0.282  1.00  0.00           H
ATOM   2007  CD2 LEU B 145       5.880  80.520   1.090  1.00  0.00           C
ATOM   2008 1HD2 LEU B 145       5.260  81.450   1.080  1.00  0.00           H
ATOM   2009 2HD2 LEU B 145       5.190  79.680   0.870  1.00  0.00           H
ATOM   2010 3HD2 LEU B 145       6.300  80.590   2.120  1.00  0.00           H
ATOM   2011  C   LEU B 145       4.645  81.055  -3.002  1.00  0.00           C
ATOM   2012  O   LEU B 145       5.055  81.155  -4.172  1.00  0.00           O
ATOM   2013  N   SER B 146       3.495  81.525  -2.482  1.00  0.00           N
ATOM   2014  HN  SER B 146       3.255  81.295  -1.542  1.00  0.00           H
ATOM   2015  CA  SER B 146       2.805  82.565  -3.212  1.00  0.00           C
ATOM   2016  HA  SER B 146       2.665  82.195  -4.222  1.00  0.00           H
ATOM   2017  CB  SER B 146       1.305  82.725  -2.732  1.00  0.00           C
ATOM   2018  HB1 SER B 146       1.325  83.105  -1.682  1.00  0.00           H
ATOM   2019  HB2 SER B 146       0.795  83.385  -3.462  1.00  0.00           H
ATOM   2020  OG  SER B 146       0.625  81.485  -2.712  1.00  0.00           O
ATOM   2021  HG1 SER B 146       0.955  80.865  -2.062  1.00  0.00           H
ATOM   2022  C   SER B 146       3.575  83.855  -3.232  1.00  0.00           C
ATOM   2023  O   SER B 146       4.235  84.255  -2.272  1.00  0.00           O
ATOM   2024  N   PRO B 147       3.445  84.635  -4.322  1.00  0.00           N
ATOM   2025  CD  PRO B 147       3.315  84.105  -5.682  1.00  0.00           C
ATOM   2026  HD1 PRO B 147       2.275  83.745  -5.842  1.00  0.00           H
ATOM   2027  HD2 PRO B 147       3.965  83.205  -5.782  1.00  0.00           H
ATOM   2028  CA  PRO B 147       3.875  86.075  -4.242  1.00  0.00           C
ATOM   2029  HA  PRO B 147       4.945  85.985  -4.122  1.00  0.00           H
ATOM   2030  CB  PRO B 147       3.545  86.525  -5.712  1.00  0.00           C
ATOM   2031  HB1 PRO B 147       2.455  86.685  -5.852  1.00  0.00           H
ATOM   2032  HB2 PRO B 147       4.125  87.405  -6.062  1.00  0.00           H
ATOM   2033  CG  PRO B 147       3.905  85.275  -6.552  1.00  0.00           C
ATOM   2034  HG1 PRO B 147       3.395  85.205  -7.532  1.00  0.00           H
ATOM   2035  HG2 PRO B 147       5.005  85.245  -6.722  1.00  0.00           H
ATOM   2036  C   PRO B 147       3.135  86.875  -3.042  1.00  0.00           C
ATOM   2037  O   PRO B 147       2.005  86.655  -2.712  1.00  0.00           O
ATOM   2038  N   GLY B 148       3.985  87.815  -2.422  1.00  0.00           N
ATOM   2039  HN  GLY B 148       4.885  87.945  -2.832  1.00  0.00           H
ATOM   2040  CA  GLY B 148       3.515  88.695  -1.302  1.00  0.00           C
ATOM   2041  HA1 GLY B 148       4.125  89.585  -1.312  1.00  0.00           H
ATOM   2042  HA2 GLY B 148       2.485  88.985  -1.472  1.00  0.00           H
ATOM   2043  C   GLY B 148       3.820  88.080   0.070  1.00  0.00           C
ATOM   2044  O   GLY B 148       3.780  88.760   1.070  1.00  0.00           O
ATOM   2045  N   GLU B 149       4.130  86.800   0.130  1.00  0.00           N
ATOM   2046  HN  GLU B 149       4.345  86.315  -0.712  1.00  0.00           H
ATOM   2047  CA  GLU B 149       4.430  86.040   1.320  1.00  0.00           C
ATOM   2048  HA  GLU B 149       3.940  86.560   2.130  1.00  0.00           H
ATOM   2049  CB  GLU B 149       3.960  84.550   1.100  1.00  0.00           C
ATOM   2050  HB1 GLU B 149       4.400  84.310   0.110  1.00  0.00           H
ATOM   2051  HB2 GLU B 149       4.310  83.900   1.940  1.00  0.00           H
ATOM   2052  CG  GLU B 149       2.440  84.470   0.810  1.00  0.00           C
ATOM   2053  HG1 GLU B 149       2.325  84.945  -0.192  1.00  0.00           H
ATOM   2054  HG2 GLU B 149       2.210  83.390   0.700  1.00  0.00           H
ATOM   2055  CD  GLU B 149       1.480  85.050   1.850  1.00  0.00           C
ATOM   2056  OE1 GLU B 149       1.839  85.220   3.030  1.00  0.00           O
ATOM   2057  OE2 GLU B 149       0.289  85.420   1.450  1.00  0.00           O
ATOM   2058  C   GLU B 149       5.890  86.020   1.660  1.00  0.00           C
ATOM   2059  O   GLU B 149       6.710  86.550   0.900  1.00  0.00           O
ATOM   2060  N   ARG B 150       6.340  85.520   2.830  1.00  0.00           N
ATOM   2061  HN  ARG B 150       5.650  85.170   3.460  1.00  0.00           H
ATOM   2062  CA  ARG B 150       7.640  85.720   3.390  1.00  0.00           C
ATOM   2063  HA  ARG B 150       8.060  86.530   2.820  1.00  0.00           H
ATOM   2064  CB  ARG B 150       7.630  86.020   4.920  1.00  0.00           C
ATOM   2065  HB1 ARG B 150       6.900  85.350   5.440  1.00  0.00           H
ATOM   2066  HB2 ARG B 150       8.620  85.740   5.340  1.00  0.00           H
ATOM   2067  CG  ARG B 150       7.300  87.430   5.360  1.00  0.00           C
ATOM   2068  HG1 ARG B 150       7.940  87.520   6.260  1.00  0.00           H
ATOM   2069  HG2 ARG B 150       7.790  88.130   4.650  1.00  0.00           H
ATOM   2070  CD  ARG B 150       5.840  87.820   5.590  1.00  0.00           C
ATOM   2071  HD1 ARG B 150       5.180  87.710   4.710  1.00  0.00           H
ATOM   2072  HD2 ARG B 150       5.390  87.220   6.410  1.00  0.00           H
ATOM   2073  NE  ARG B 150       5.970  89.260   6.030  1.00  0.00           N
ATOM   2074  HE  ARG B 150       6.660  89.400   6.740  1.00  0.00           H
ATOM   2075  CZ  ARG B 150       5.500  90.240   5.320  1.00  0.00           C
ATOM   2076  NH1 ARG B 150       4.510  90.060   4.480  1.00  0.00           N
ATOM   2077 1HH1 ARG B 150       4.280  89.100   4.370  1.00  0.00           H
ATOM   2078 2HH1 ARG B 150       3.860  90.780   4.230  1.00  0.00           H
ATOM   2079  NH2 ARG B 150       5.900  91.500   5.520  1.00  0.00           N
ATOM   2080 1HH2 ARG B 150       6.640  91.800   6.130  1.00  0.00           H
ATOM   2081 2HH2 ARG B 150       5.480  92.250   5.020  1.00  0.00           H
ATOM   2082  C   ARG B 150       8.520  84.460   3.140  1.00  0.00           C
ATOM   2083  O   ARG B 150       8.020  83.320   3.240  1.00  0.00           O
ATOM   2084  N   ALA B 151       9.870  84.530   2.860  1.00  0.00           N
ATOM   2085  HN  ALA B 151      10.300  85.390   2.610  1.00  0.00           H
ATOM   2086  CA  ALA B 151      10.810  83.380   2.810  1.00  0.00           C
ATOM   2087  HA  ALA B 151      10.320  82.480   3.140  1.00  0.00           H
ATOM   2088  CB  ALA B 151      11.400  83.210   1.430  1.00  0.00           C
ATOM   2089  HB1 ALA B 151      12.070  84.070   1.230  1.00  0.00           H
ATOM   2090  HB2 ALA B 151      11.970  82.270   1.340  1.00  0.00           H
ATOM   2091  HB3 ALA B 151      10.560  83.240   0.700  1.00  0.00           H
ATOM   2092  C   ALA B 151      11.900  83.470   3.790  1.00  0.00           C
ATOM   2093  O   ALA B 151      12.430  84.550   3.840  1.00  0.00           O
ATOM   2094  N   THR B 152      12.140  82.530   4.750  1.00  0.00           N
ATOM   2095  HN  THR B 152      11.660  81.650   4.790  1.00  0.00           H
ATOM   2096  CA  THR B 152      13.340  82.690   5.590  1.00  0.00           C
ATOM   2097  HA  THR B 152      13.960  83.510   5.270  1.00  0.00           H
ATOM   2098  CB  THR B 152      13.070  83.040   7.050  1.00  0.00           C
ATOM   2099  HB  THR B 152      12.570  82.210   7.610  1.00  0.00           H
ATOM   2100  OG1 THR B 152      12.300  84.260   7.050  1.00  0.00           O
ATOM   2101  HG1 THR B 152      11.360  84.090   7.000  1.00  0.00           H
ATOM   2102  CG2 THR B 152      14.280  83.330   7.910  1.00  0.00           C
ATOM   2103 1HG2 THR B 152      14.850  82.410   8.170  1.00  0.00           H
ATOM   2104 2HG2 THR B 152      14.920  84.080   7.390  1.00  0.00           H
ATOM   2105 3HG2 THR B 152      13.830  83.810   8.800  1.00  0.00           H
ATOM   2106  C   THR B 152      14.170  81.390   5.470  1.00  0.00           C
ATOM   2107  O   THR B 152      13.600  80.340   5.510  1.00  0.00           O
ATOM   2108  N   LEU B 153      15.480  81.480   5.190  1.00  0.00           N
ATOM   2109  HN  LEU B 153      15.990  82.310   5.440  1.00  0.00           H
ATOM   2110  CA  LEU B 153      16.340  80.410   4.820  1.00  0.00           C
ATOM   2111  HA  LEU B 153      15.740  79.510   4.850  1.00  0.00           H
ATOM   2112  CB  LEU B 153      16.960  80.550   3.430  1.00  0.00           C
ATOM   2113  HB1 LEU B 153      17.630  81.440   3.370  1.00  0.00           H
ATOM   2114  HB2 LEU B 153      17.660  79.710   3.200  1.00  0.00           H
ATOM   2115  CG  LEU B 153      16.090  80.680   2.190  1.00  0.00           C
ATOM   2116  HG  LEU B 153      15.350  79.850   2.170  1.00  0.00           H
ATOM   2117  CD1 LEU B 153      15.290  81.990   1.960  1.00  0.00           C
ATOM   2118 1HD1 LEU B 153      14.670  82.030   1.030  1.00  0.00           H
ATOM   2119 2HD1 LEU B 153      14.600  82.100   2.830  1.00  0.00           H
ATOM   2120 3HD1 LEU B 153      15.990  82.850   1.890  1.00  0.00           H
ATOM   2121  CD2 LEU B 153      17.050  80.500   1.010  1.00  0.00           C
ATOM   2122 1HD2 LEU B 153      17.820  81.300   1.020  1.00  0.00           H
ATOM   2123 2HD2 LEU B 153      17.550  79.510   1.010  1.00  0.00           H
ATOM   2124 3HD2 LEU B 153      16.550  80.600   0.020  1.00  0.00           H
ATOM   2125  C   LEU B 153      17.460  80.280   5.850  1.00  0.00           C
ATOM   2126  O   LEU B 153      17.730  81.140   6.650  1.00  0.00           O
ATOM   2127  N   SER B 154      17.950  79.060   5.990  1.00  0.00           N
ATOM   2128  HN  SER B 154      17.590  78.300   5.460  1.00  0.00           H
ATOM   2129  CA  SER B 154      19.000  78.710   6.990  1.00  0.00           C
ATOM   2130  HA  SER B 154      19.300  79.550   7.590  1.00  0.00           H
ATOM   2131  CB  SER B 154      18.430  77.640   7.960  1.00  0.00           C
ATOM   2132  HB1 SER B 154      17.680  78.110   8.630  1.00  0.00           H
ATOM   2133  HB2 SER B 154      17.930  76.830   7.400  1.00  0.00           H
ATOM   2134  OG  SER B 154      19.390  76.970   8.790  1.00  0.00           O
ATOM   2135  HG1 SER B 154      19.670  77.690   9.360  1.00  0.00           H
ATOM   2136  C   SER B 154      20.210  78.180   6.300  1.00  0.00           C
ATOM   2137  O   SER B 154      20.170  77.450   5.300  1.00  0.00           O
ATOM   2138  N   CYS B 155      21.440  78.560   6.770  1.00  0.00           N
ATOM   2139  HN  CYS B 155      21.620  79.350   7.350  1.00  0.00           H
ATOM   2140  CA  CYS B 155      22.720  77.970   6.370  1.00  0.00           C
ATOM   2141  HA  CYS B 155      22.540  77.050   5.840  1.00  0.00           H
ATOM   2142  CB  CYS B 155      23.340  78.970   5.330  1.00  0.00           C
ATOM   2143  HB1 CYS B 155      22.700  79.080   4.430  1.00  0.00           H
ATOM   2144  HB2 CYS B 155      23.310  79.960   5.830  1.00  0.00           H
ATOM   2145  SG  CYS B 155      25.010  78.700   4.810  1.00  0.00           S
ATOM   2146  C   CYS B 155      23.610  77.730   7.610  1.00  0.00           C
ATOM   2147  O   CYS B 155      23.820  78.650   8.460  1.00  0.00           O
ATOM   2148  N   ARG B 156      24.000  76.470   7.870  1.00  0.00           N
ATOM   2149  HN  ARG B 156      23.710  75.770   7.220  1.00  0.00           H
ATOM   2150  CA  ARG B 156      24.730  76.020   8.990  1.00  0.00           C
ATOM   2151  HA  ARG B 156      24.850  76.860   9.660  1.00  0.00           H
ATOM   2152  CB  ARG B 156      23.910  74.940   9.830  1.00  0.00           C
ATOM   2153  HB1 ARG B 156      23.830  73.930   9.360  1.00  0.00           H
ATOM   2154  HB2 ARG B 156      24.440  74.840  10.800  1.00  0.00           H
ATOM   2155  CG  ARG B 156      22.430  75.450  10.320  1.00  0.00           C
ATOM   2156  HG1 ARG B 156      22.550  76.380  10.930  1.00  0.00           H
ATOM   2157  HG2 ARG B 156      21.910  75.770   9.400  1.00  0.00           H
ATOM   2158  CD  ARG B 156      21.750  74.410  11.180  1.00  0.00           C
ATOM   2159  HD1 ARG B 156      21.520  73.470  10.640  1.00  0.00           H
ATOM   2160  HD2 ARG B 156      22.410  74.250  12.060  1.00  0.00           H
ATOM   2161  NE  ARG B 156      20.440  75.080  11.500  1.00  0.00           N
ATOM   2162  HE  ARG B 156      20.510  75.820  12.170  1.00  0.00           H
ATOM   2163  CZ  ARG B 156      19.270  74.690  11.070  1.00  0.00           C
ATOM   2164  NH1 ARG B 156      19.070  73.760  10.130  1.00  0.00           N
ATOM   2165 1HH1 ARG B 156      19.940  73.440   9.770  1.00  0.00           H
ATOM   2166 2HH1 ARG B 156      18.160  73.460   9.850  1.00  0.00           H
ATOM   2167  NH2 ARG B 156      18.210  75.200  11.630  1.00  0.00           N
ATOM   2168 1HH2 ARG B 156      18.320  76.010  12.210  1.00  0.00           H
ATOM   2169 2HH2 ARG B 156      17.320  74.940  11.240  1.00  0.00           H
ATOM   2170  C   ARG B 156      26.050  75.430   8.630  1.00  0.00           C
ATOM   2171  O   ARG B 156      26.100  74.680   7.680  1.00  0.00           O
ATOM   2172  N   ALA B 157      27.100  75.860   9.340  1.00  0.00           N
ATOM   2173  HN  ALA B 157      27.070  76.520  10.090  1.00  0.00           H
ATOM   2174  CA  ALA B 157      28.480  75.460   9.110  1.00  0.00           C
ATOM   2175  HA  ALA B 157      28.450  74.920   8.180  1.00  0.00           H
ATOM   2176  CB  ALA B 157      29.350  76.720   9.140  1.00  0.00           C
ATOM   2177  HB1 ALA B 157      29.430  77.220  10.120  1.00  0.00           H
ATOM   2178  HB2 ALA B 157      30.400  76.570   8.810  1.00  0.00           H
ATOM   2179  HB3 ALA B 157      28.940  77.410   8.380  1.00  0.00           H
ATOM   2180  C   ALA B 157      28.960  74.450  10.190  1.00  0.00           C
ATOM   2181  O   ALA B 157      28.860  74.650  11.350  1.00  0.00           O
ATOM   2182  N   SER B 158      29.640  73.350   9.710  1.00  0.00           N
ATOM   2183  HN  SER B 158      29.860  73.140   8.760  1.00  0.00           H
ATOM   2184  CA  SER B 158      30.240  72.380  10.630  1.00  0.00           C
ATOM   2185  HA  SER B 158      29.510  71.870  11.240  1.00  0.00           H
ATOM   2186  CB  SER B 158      31.050  71.220   9.850  1.00  0.00           C
ATOM   2187  HB1 SER B 158      31.680  70.800  10.670  1.00  0.00           H
ATOM   2188  HB2 SER B 158      30.320  70.420   9.580  1.00  0.00           H
ATOM   2189  OG  SER B 158      31.760  71.760   8.790  1.00  0.00           O
ATOM   2190  HG1 SER B 158      31.640  71.200   8.020  1.00  0.00           H
ATOM   2191  C   SER B 158      31.230  73.090  11.570  1.00  0.00           C
ATOM   2192  O   SER B 158      31.330  72.810  12.760  1.00  0.00           O
ATOM   2193  N   GLN B 159      32.130  74.060  11.080  1.00  0.00           N
ATOM   2194  HN  GLN B 159      32.090  74.400  10.150  1.00  0.00           H
ATOM   2195  CA  GLN B 159      33.080  74.710  12.020  1.00  0.00           C
ATOM   2196  HA  GLN B 159      33.000  74.500  13.080  1.00  0.00           H
ATOM   2197  CB  GLN B 159      34.610  74.510  11.550  1.00  0.00           C
ATOM   2198  HB1 GLN B 159      34.730  75.100  10.620  1.00  0.00           H
ATOM   2199  HB2 GLN B 159      35.290  74.960  12.310  1.00  0.00           H
ATOM   2200  CG  GLN B 159      35.070  73.030  11.150  1.00  0.00           C
ATOM   2201  HG1 GLN B 159      34.500  72.590  10.310  1.00  0.00           H
ATOM   2202  HG2 GLN B 159      36.140  72.980  10.870  1.00  0.00           H
ATOM   2203  CD  GLN B 159      34.790  72.170  12.410  1.00  0.00           C
ATOM   2204  OE1 GLN B 159      34.700  72.790  13.490  1.00  0.00           O
ATOM   2205  NE2 GLN B 159      34.660  70.830  12.320  1.00  0.00           N
ATOM   2206 1HE2 GLN B 159      34.660  70.430  11.400  1.00  0.00           H
ATOM   2207 2HE2 GLN B 159      34.250  70.360  13.100  1.00  0.00           H
ATOM   2208  C   GLN B 159      32.920  76.190  11.950  1.00  0.00           C
ATOM   2209  O   GLN B 159      32.320  76.590  10.980  1.00  0.00           O
ATOM   2210  N   SER B 160      33.380  76.970  12.940  1.00  0.00           N
ATOM   2211  HN  SER B 160      33.710  76.500  13.760  1.00  0.00           H
ATOM   2212  CA  SER B 160      32.980  78.380  13.080  1.00  0.00           C
ATOM   2213  HA  SER B 160      31.930  78.390  12.860  1.00  0.00           H
ATOM   2214  CB  SER B 160      33.140  78.880  14.570  1.00  0.00           C
ATOM   2215  HB1 SER B 160      32.510  78.250  15.230  1.00  0.00           H
ATOM   2216  HB2 SER B 160      34.210  78.720  14.820  1.00  0.00           H
ATOM   2217  OG  SER B 160      32.810  80.320  14.640  1.00  0.00           O
ATOM   2218  HG1 SER B 160      33.440  80.700  15.260  1.00  0.00           H
ATOM   2219  C   SER B 160      33.630  79.390  12.080  1.00  0.00           C
ATOM   2220  O   SER B 160      34.850  79.480  11.880  1.00  0.00           O
ATOM   2221  N   VAL B 161      32.810  80.120  11.290  1.00  0.00           N
ATOM   2222  HN  VAL B 161      31.810  80.140  11.300  1.00  0.00           H
ATOM   2223  CA  VAL B 161      33.310  80.990  10.130  1.00  0.00           C
ATOM   2224  HA  VAL B 161      34.380  80.880  10.130  1.00  0.00           H
ATOM   2225  CB  VAL B 161      32.720  80.610   8.780  1.00  0.00           C
ATOM   2226  HB  VAL B 161      33.140  81.270   7.990  1.00  0.00           H
ATOM   2227  CG1 VAL B 161      33.200  79.180   8.580  1.00  0.00           C
ATOM   2228 1HG1 VAL B 161      32.830  78.850   7.590  1.00  0.00           H
ATOM   2229 2HG1 VAL B 161      34.310  79.150   8.620  1.00  0.00           H
ATOM   2230 3HG1 VAL B 161      32.730  78.430   9.250  1.00  0.00           H
ATOM   2231  CG2 VAL B 161      31.200  80.580   8.630  1.00  0.00           C
ATOM   2232 1HG2 VAL B 161      31.090  80.210   7.580  1.00  0.00           H
ATOM   2233 2HG2 VAL B 161      30.740  80.000   9.450  1.00  0.00           H
ATOM   2234 3HG2 VAL B 161      30.720  81.580   8.470  1.00  0.00           H
ATOM   2235  C   VAL B 161      33.110  82.490  10.510  1.00  0.00           C
ATOM   2236  O   VAL B 161      33.170  83.390   9.700  1.00  0.00           O
ATOM   2237  N   ARG B 162      33.010  82.660  11.870  1.00  0.00           N
ATOM   2238  HN  ARG B 162      33.100  81.860  12.460  1.00  0.00           H
ATOM   2239  CA  ARG B 162      32.850  83.960  12.500  1.00  0.00           C
ATOM   2240  HA  ARG B 162      32.610  83.750  13.530  1.00  0.00           H
ATOM   2241  CB  ARG B 162      34.140  84.910  12.570  1.00  0.00           C
ATOM   2242  HB1 ARG B 162      34.400  85.260  11.540  1.00  0.00           H
ATOM   2243  HB2 ARG B 162      33.860  85.720  13.270  1.00  0.00           H
ATOM   2244  CG  ARG B 162      35.260  84.150  13.220  1.00  0.00           C
ATOM   2245  HG1 ARG B 162      34.820  83.730  14.150  1.00  0.00           H
ATOM   2246  HG2 ARG B 162      35.590  83.310  12.570  1.00  0.00           H
ATOM   2247  CD  ARG B 162      36.450  84.990  13.580  1.00  0.00           C
ATOM   2248  HD1 ARG B 162      36.770  85.510  12.650  1.00  0.00           H
ATOM   2249  HD2 ARG B 162      36.360  85.810  14.330  1.00  0.00           H
ATOM   2250  NE  ARG B 162      37.530  84.120  13.930  1.00  0.00           N
ATOM   2251  HE  ARG B 162      38.160  83.820  13.210  1.00  0.00           H
ATOM   2252  CZ  ARG B 162      37.840  83.940  15.190  1.00  0.00           C
ATOM   2253  NH1 ARG B 162      37.120  84.290  16.270  1.00  0.00           N
ATOM   2254 1HH1 ARG B 162      36.150  84.500  16.120  1.00  0.00           H
ATOM   2255 2HH1 ARG B 162      37.140  83.600  17.000  1.00  0.00           H
ATOM   2256  NH2 ARG B 162      39.040  83.430  15.460  1.00  0.00           N
ATOM   2257 1HH2 ARG B 162      39.590  82.910  14.800  1.00  0.00           H
ATOM   2258 2HH2 ARG B 162      39.360  83.490  16.410  1.00  0.00           H
ATOM   2259  C   ARG B 162      31.570  84.720  11.990  1.00  0.00           C
ATOM   2260  O   ARG B 162      30.470  84.120  11.920  1.00  0.00           O
ATOM   2261  N   SER B 163      31.660  85.980  11.600  1.00  0.00           N
ATOM   2262  HN  SER B 163      32.520  86.430  11.800  1.00  0.00           H
ATOM   2263  CA  SER B 163      30.630  86.650  10.700  1.00  0.00           C
ATOM   2264  HA  SER B 163      29.710  86.090  10.730  1.00  0.00           H
ATOM   2265  CB  SER B 163      30.390  88.110  11.140  1.00  0.00           C
ATOM   2266  HB1 SER B 163      31.360  88.650  11.080  1.00  0.00           H
ATOM   2267  HB2 SER B 163      29.770  88.680  10.410  1.00  0.00           H
ATOM   2268  OG  SER B 163      29.840  88.100  12.450  1.00  0.00           O
ATOM   2269  HG1 SER B 163      30.600  88.070  13.030  1.00  0.00           H
ATOM   2270  C   SER B 163      31.020  86.550   9.210  1.00  0.00           C
ATOM   2271  O   SER B 163      30.450  87.280   8.360  1.00  0.00           O
ATOM   2272  N   ASN B 164      32.040  85.790   8.760  1.00  0.00           N
ATOM   2273  HN  ASN B 164      32.280  84.950   9.230  1.00  0.00           H
ATOM   2274  CA  ASN B 164      32.540  85.930   7.350  1.00  0.00           C
ATOM   2275  HA  ASN B 164      32.160  86.880   6.990  1.00  0.00           H
ATOM   2276  CB  ASN B 164      34.040  86.050   7.150  1.00  0.00           C
ATOM   2277  HB1 ASN B 164      34.370  84.980   7.180  1.00  0.00           H
ATOM   2278  HB2 ASN B 164      34.330  86.510   6.180  1.00  0.00           H
ATOM   2279  CG  ASN B 164      34.680  86.860   8.230  1.00  0.00           C
ATOM   2280  OD1 ASN B 164      34.490  88.060   8.420  1.00  0.00           O
ATOM   2281  ND2 ASN B 164      35.640  86.250   9.010  1.00  0.00           N
ATOM   2282 1HD2 ASN B 164      35.760  85.260   8.910  1.00  0.00           H
ATOM   2283 2HD2 ASN B 164      36.080  86.850   9.680  1.00  0.00           H
ATOM   2284  C   ASN B 164      31.930  84.900   6.480  1.00  0.00           C
ATOM   2285  O   ASN B 164      32.550  83.990   5.920  1.00  0.00           O
ATOM   2286  N   LEU B 165      30.520  85.060   6.320  1.00  0.00           N
ATOM   2287  HN  LEU B 165      30.050  85.760   6.840  1.00  0.00           H
ATOM   2288  CA  LEU B 165      29.700  84.240   5.430  1.00  0.00           C
ATOM   2289  HA  LEU B 165      30.400  83.680   4.830  1.00  0.00           H
ATOM   2290  CB  LEU B 165      28.830  83.190   6.290  1.00  0.00           C
ATOM   2291  HB1 LEU B 165      29.630  82.650   6.840  1.00  0.00           H
ATOM   2292  HB2 LEU B 165      28.240  83.580   7.140  1.00  0.00           H
ATOM   2293  CG  LEU B 165      28.120  82.120   5.460  1.00  0.00           C
ATOM   2294  HG  LEU B 165      28.540  82.060   4.440  1.00  0.00           H
ATOM   2295  CD1 LEU B 165      28.310  80.720   6.040  1.00  0.00           C
ATOM   2296 1HD1 LEU B 165      29.380  80.530   6.230  1.00  0.00           H
ATOM   2297 2HD1 LEU B 165      27.940  80.810   7.090  1.00  0.00           H
ATOM   2298 3HD1 LEU B 165      27.920  79.830   5.500  1.00  0.00           H
ATOM   2299  CD2 LEU B 165      26.610  82.420   5.290  1.00  0.00           C
ATOM   2300 1HD2 LEU B 165      26.040  81.470   5.210  1.00  0.00           H
ATOM   2301 2HD2 LEU B 165      26.300  83.090   6.120  1.00  0.00           H
ATOM   2302 3HD2 LEU B 165      26.480  82.940   4.320  1.00  0.00           H
ATOM   2303  C   LEU B 165      28.910  85.120   4.540  1.00  0.00           C
ATOM   2304  O   LEU B 165      28.560  86.220   4.940  1.00  0.00           O
ATOM   2305  N   ALA B 166      28.610  84.730   3.270  1.00  0.00           N
ATOM   2306  HN  ALA B 166      29.030  83.880   2.960  1.00  0.00           H
ATOM   2307  CA  ALA B 166      27.940  85.530   2.330  1.00  0.00           C
ATOM   2308  HA  ALA B 166      27.370  86.230   2.930  1.00  0.00           H
ATOM   2309  CB  ALA B 166      28.890  86.170   1.360  1.00  0.00           C
ATOM   2310  HB1 ALA B 166      29.520  86.890   1.920  1.00  0.00           H
ATOM   2311  HB2 ALA B 166      29.420  85.280   0.950  1.00  0.00           H
ATOM   2312  HB3 ALA B 166      28.520  86.590   0.390  1.00  0.00           H
ATOM   2313  C   ALA B 166      26.880  84.770   1.630  1.00  0.00           C
ATOM   2314  O   ALA B 166      26.970  83.550   1.590  1.00  0.00           O
ATOM   2315  N   TRP B 167      25.810  85.500   1.200  1.00  0.00           N
ATOM   2316  HN  TRP B 167      25.880  86.490   1.050  1.00  0.00           H
ATOM   2317  CA  TRP B 167      24.790  84.890   0.410  1.00  0.00           C
ATOM   2318  HA  TRP B 167      25.020  83.850   0.280  1.00  0.00           H
ATOM   2319  CB  TRP B 167      23.340  85.050   1.030  1.00  0.00           C
ATOM   2320  HB1 TRP B 167      23.040  86.120   1.030  1.00  0.00           H
ATOM   2321  HB2 TRP B 167      22.600  84.630   0.300  1.00  0.00           H
ATOM   2322  CG  TRP B 167      23.170  84.330   2.340  1.00  0.00           C
ATOM   2323  CD1 TRP B 167      23.730  84.770   3.520  1.00  0.00           C
ATOM   2324  HD1 TRP B 167      24.400  85.620   3.570  1.00  0.00           H
ATOM   2325  NE1 TRP B 167      23.180  84.000   4.560  1.00  0.00           N
ATOM   2326  HE1 TRP B 167      23.180  84.100   5.530  1.00  0.00           H
ATOM   2327  CE2 TRP B 167      22.300  83.030   4.050  1.00  0.00           C
ATOM   2328  CD2 TRP B 167      22.300  83.180   2.640  1.00  0.00           C
ATOM   2329  CE3 TRP B 167      21.610  82.230   1.860  1.00  0.00           C
ATOM   2330  HE3 TRP B 167      21.680  82.250   0.780  1.00  0.00           H
ATOM   2331  CZ3 TRP B 167      20.870  81.280   2.530  1.00  0.00           C
ATOM   2332  HZ3 TRP B 167      20.300  80.540   1.990  1.00  0.00           H
ATOM   2333  CZ2 TRP B 167      21.660  82.030   4.680  1.00  0.00           C
ATOM   2334  HZ2 TRP B 167      21.670  81.840   5.740  1.00  0.00           H
ATOM   2335  CH2 TRP B 167      20.930  81.180   3.890  1.00  0.00           C
ATOM   2336  HH2 TRP B 167      20.330  80.410   4.350  1.00  0.00           H
ATOM   2337  C   TRP B 167      24.825  85.455  -1.032  1.00  0.00           C
ATOM   2338  O   TRP B 167      25.195  86.625  -1.202  1.00  0.00           O
ATOM   2339  N   TYR B 168      24.385  84.585  -1.982  1.00  0.00           N
ATOM   2340  HN  TYR B 168      23.925  83.745  -1.692  1.00  0.00           H
ATOM   2341  CA  TYR B 168      24.415  84.835  -3.392  1.00  0.00           C
ATOM   2342  HA  TYR B 168      24.495  85.885  -3.632  1.00  0.00           H
ATOM   2343  CB  TYR B 168      25.435  84.055  -4.222  1.00  0.00           C
ATOM   2344  HB1 TYR B 168      25.395  82.965  -3.992  1.00  0.00           H
ATOM   2345  HB2 TYR B 168      25.365  84.175  -5.322  1.00  0.00           H
ATOM   2346  CG  TYR B 168      26.825  84.485  -3.922  1.00  0.00           C
ATOM   2347  CD1 TYR B 168      27.525  84.275  -2.742  1.00  0.00           C
ATOM   2348  HD1 TYR B 168      26.905  83.835  -1.982  1.00  0.00           H
ATOM   2349  CE1 TYR B 168      28.915  84.545  -2.612  1.00  0.00           C
ATOM   2350  HE1 TYR B 168      29.285  84.275  -1.632  1.00  0.00           H
ATOM   2351  CZ  TYR B 168      29.625  85.045  -3.742  1.00  0.00           C
ATOM   2352  OH  TYR B 168      31.005  84.915  -3.702  1.00  0.00           O
ATOM   2353  HH  TYR B 168      31.325  84.615  -2.852  1.00  0.00           H
ATOM   2354  CD2 TYR B 168      27.635  85.065  -5.002  1.00  0.00           C
ATOM   2355  HD2 TYR B 168      27.305  85.235  -6.022  1.00  0.00           H
ATOM   2356  CE2 TYR B 168      28.955  85.315  -4.862  1.00  0.00           C
ATOM   2357  HE2 TYR B 168      29.495  85.505  -5.782  1.00  0.00           H
ATOM   2358  C   TYR B 168      23.015  84.455  -3.802  1.00  0.00           C
ATOM   2359  O   TYR B 168      22.405  83.635  -3.142  1.00  0.00           O
ATOM   2360  N   GLN B 169      22.575  84.985  -4.982  1.00  0.00           N
ATOM   2361  HN  GLN B 169      23.285  85.485  -5.472  1.00  0.00           H
ATOM   2362  CA  GLN B 169      21.325  84.755  -5.732  1.00  0.00           C
ATOM   2363  HA  GLN B 169      20.785  83.955  -5.242  1.00  0.00           H
ATOM   2364  CB  GLN B 169      20.465  85.985  -5.742  1.00  0.00           C
ATOM   2365  HB1 GLN B 169      20.295  86.305  -4.692  1.00  0.00           H
ATOM   2366  HB2 GLN B 169      21.005  86.725  -6.362  1.00  0.00           H
ATOM   2367  CG  GLN B 169      19.025  85.695  -6.212  1.00  0.00           C
ATOM   2368  HG1 GLN B 169      19.065  85.045  -7.122  1.00  0.00           H
ATOM   2369  HG2 GLN B 169      18.385  85.205  -5.442  1.00  0.00           H
ATOM   2370  CD  GLN B 169      18.385  86.995  -6.592  1.00  0.00           C
ATOM   2371  OE1 GLN B 169      18.865  87.635  -7.532  1.00  0.00           O
ATOM   2372  NE2 GLN B 169      17.365  87.415  -5.882  1.00  0.00           N
ATOM   2373 1HE2 GLN B 169      16.795  86.795  -5.352  1.00  0.00           H
ATOM   2374 2HE2 GLN B 169      16.935  88.285  -6.112  1.00  0.00           H
ATOM   2375  C   GLN B 169      21.635  84.285  -7.222  1.00  0.00           C
ATOM   2376  O   GLN B 169      22.645  84.735  -7.762  1.00  0.00           O
ATOM   2377  N   GLN B 170      20.875  83.375  -7.882  1.00  0.00           N
ATOM   2378  HN  GLN B 170      20.125  82.915  -7.412  1.00  0.00           H
ATOM   2379  CA  GLN B 170      20.915  83.005  -9.342  1.00  0.00           C
ATOM   2380  HA  GLN B 170      21.435  83.795  -9.862  1.00  0.00           H
ATOM   2381  CB  GLN B 170      21.775  81.725  -9.622  1.00  0.00           C
ATOM   2382  HB1 GLN B 170      22.805  81.835  -9.252  1.00  0.00           H
ATOM   2383  HB2 GLN B 170      21.345  80.985  -8.922  1.00  0.00           H
ATOM   2384  CG  GLN B 170      21.665  81.225 -11.072  1.00  0.00           C
ATOM   2385  HG1 GLN B 170      20.645  80.835 -11.312  1.00  0.00           H
ATOM   2386  HG2 GLN B 170      21.845  82.035 -11.802  1.00  0.00           H
ATOM   2387  CD  GLN B 170      22.645  80.075 -11.352  1.00  0.00           C
ATOM   2388  OE1 GLN B 170      22.885  79.255 -10.452  1.00  0.00           O
ATOM   2389  NE2 GLN B 170      23.275  80.045 -12.542  1.00  0.00           N
ATOM   2390 1HE2 GLN B 170      23.155  80.785 -13.202  1.00  0.00           H
ATOM   2391 2HE2 GLN B 170      23.925  79.325 -12.782  1.00  0.00           H
ATOM   2392  C   GLN B 170      19.515  82.865  -9.902  1.00  0.00           C
ATOM   2393  O   GLN B 170      18.785  82.065  -9.392  1.00  0.00           O
ATOM   2394  N   LYS B 171      19.145  83.615 -10.952  1.00  0.00           N
ATOM   2395  HN  LYS B 171      19.765  84.235 -11.432  1.00  0.00           H
ATOM   2396  CA  LYS B 171      17.805  83.485 -11.522  1.00  0.00           C
ATOM   2397  HA  LYS B 171      17.135  83.045 -10.792  1.00  0.00           H
ATOM   2398  CB  LYS B 171      17.205  84.945 -11.652  1.00  0.00           C
ATOM   2399  HB1 LYS B 171      16.145  84.815 -11.962  1.00  0.00           H
ATOM   2400  HB2 LYS B 171      17.275  85.525 -10.702  1.00  0.00           H
ATOM   2401  CG  LYS B 171      17.875  85.725 -12.762  1.00  0.00           C
ATOM   2402  HG1 LYS B 171      18.915  85.945 -12.462  1.00  0.00           H
ATOM   2403  HG2 LYS B 171      17.905  85.235 -13.762  1.00  0.00           H
ATOM   2404  CD  LYS B 171      17.205  87.065 -12.932  1.00  0.00           C
ATOM   2405  HD1 LYS B 171      17.975  87.625 -13.492  1.00  0.00           H
ATOM   2406  HD2 LYS B 171      16.245  87.015 -13.502  1.00  0.00           H
ATOM   2407  CE  LYS B 171      16.875  87.795 -11.612  1.00  0.00           C
ATOM   2408  HE1 LYS B 171      16.025  87.285 -11.112  1.00  0.00           H
ATOM   2409  HE2 LYS B 171      17.795  87.685 -11.002  1.00  0.00           H
ATOM   2410  NZ  LYS B 171      16.365  89.175 -11.812  1.00  0.00           N
ATOM   2411  HZ1 LYS B 171      15.415  89.045 -12.222  1.00  0.00           H
ATOM   2412  HZ2 LYS B 171      16.375  89.685 -10.912  1.00  0.00           H
ATOM   2413  HZ3 LYS B 171      16.985  89.675 -12.482  1.00  0.00           H
ATOM   2414  C   LYS B 171      17.905  82.715 -12.862  1.00  0.00           C
ATOM   2415  O   LYS B 171      19.045  82.555 -13.312  1.00  0.00           O
ATOM   2416  N   PRO B 172      16.845  82.215 -13.522  1.00  0.00           N
ATOM   2417  CD  PRO B 172      15.505  82.165 -13.012  1.00  0.00           C
ATOM   2418  HD1 PRO B 172      15.005  83.155 -12.992  1.00  0.00           H
ATOM   2419  HD2 PRO B 172      15.465  81.765 -11.982  1.00  0.00           H
ATOM   2420  CA  PRO B 172      16.855  81.735 -14.922  1.00  0.00           C
ATOM   2421  HA  PRO B 172      17.235  80.725 -14.892  1.00  0.00           H
ATOM   2422  CB  PRO B 172      15.365  81.575 -15.242  1.00  0.00           C
ATOM   2423  HB1 PRO B 172      14.965  82.535 -15.622  1.00  0.00           H
ATOM   2424  HB2 PRO B 172      15.055  80.935 -16.102  1.00  0.00           H
ATOM   2425  CG  PRO B 172      14.745  81.215 -13.942  1.00  0.00           C
ATOM   2426  HG1 PRO B 172      13.665  81.435 -13.832  1.00  0.00           H
ATOM   2427  HG2 PRO B 172      15.085  80.185 -13.702  1.00  0.00           H
ATOM   2428  C   PRO B 172      17.665  82.605 -15.882  1.00  0.00           C
ATOM   2429  O   PRO B 172      17.395  83.775 -15.972  1.00  0.00           O
ATOM   2430  N   GLY B 173      18.435  81.925 -16.742  1.00  0.00           N
ATOM   2431  HN  GLY B 173      18.415  80.925 -16.662  1.00  0.00           H
ATOM   2432  CA  GLY B 173      19.135  82.605 -17.792  1.00  0.00           C
ATOM   2433  HA1 GLY B 173      19.525  81.865 -18.482  1.00  0.00           H
ATOM   2434  HA2 GLY B 173      18.455  83.195 -18.402  1.00  0.00           H
ATOM   2435  C   GLY B 173      20.305  83.505 -17.372  1.00  0.00           C
ATOM   2436  O   GLY B 173      20.795  84.185 -18.252  1.00  0.00           O
ATOM   2437  N   GLN B 174      20.785  83.485 -16.092  1.00  0.00           N
ATOM   2438  HN  GLN B 174      20.235  83.025 -15.402  1.00  0.00           H
ATOM   2439  CA  GLN B 174      21.825  84.335 -15.552  1.00  0.00           C
ATOM   2440  HA  GLN B 174      22.425  84.685 -16.382  1.00  0.00           H
ATOM   2441  CB  GLN B 174      21.205  85.505 -14.632  1.00  0.00           C
ATOM   2442  HB1 GLN B 174      20.555  84.955 -13.922  1.00  0.00           H
ATOM   2443  HB2 GLN B 174      22.005  86.025 -14.062  1.00  0.00           H
ATOM   2444  CG  GLN B 174      20.535  86.655 -15.482  1.00  0.00           C
ATOM   2445  HG1 GLN B 174      19.755  86.305 -16.192  1.00  0.00           H
ATOM   2446  HG2 GLN B 174      20.075  87.395 -14.802  1.00  0.00           H
ATOM   2447  CD  GLN B 174      21.455  87.435 -16.412  1.00  0.00           C
ATOM   2448  OE1 GLN B 174      22.085  88.365 -15.992  1.00  0.00           O
ATOM   2449  NE2 GLN B 174      21.635  87.025 -17.692  1.00  0.00           N
ATOM   2450 1HE2 GLN B 174      21.075  86.305 -18.102  1.00  0.00           H
ATOM   2451 2HE2 GLN B 174      22.445  87.355 -18.182  1.00  0.00           H
ATOM   2452  C   GLN B 174      22.775  83.505 -14.702  1.00  0.00           C
ATOM   2453  O   GLN B 174      22.535  82.325 -14.382  1.00  0.00           O
ATOM   2454  N   ALA B 175      23.945  84.135 -14.402  1.00  0.00           N
ATOM   2455  HN  ALA B 175      24.205  85.025 -14.752  1.00  0.00           H
ATOM   2456  CA  ALA B 175      24.955  83.605 -13.492  1.00  0.00           C
ATOM   2457  HA  ALA B 175      24.965  82.525 -13.512  1.00  0.00           H
ATOM   2458  CB  ALA B 175      26.345  84.115 -14.032  1.00  0.00           C
ATOM   2459  HB1 ALA B 175      26.405  85.225 -14.032  1.00  0.00           H
ATOM   2460  HB2 ALA B 175      27.205  83.805 -13.402  1.00  0.00           H
ATOM   2461  HB3 ALA B 175      26.565  83.805 -15.072  1.00  0.00           H
ATOM   2462  C   ALA B 175      24.775  84.135 -12.062  1.00  0.00           C
ATOM   2463  O   ALA B 175      24.085  85.165 -11.842  1.00  0.00           O
ATOM   2464  N   PRO B 176      25.365  83.455 -11.092  1.00  0.00           N
ATOM   2465  CD  PRO B 176      26.065  82.195 -11.212  1.00  0.00           C
ATOM   2466  HD1 PRO B 176      27.075  82.285 -11.672  1.00  0.00           H
ATOM   2467  HD2 PRO B 176      25.425  81.465 -11.762  1.00  0.00           H
ATOM   2468  CA  PRO B 176      25.485  84.035  -9.742  1.00  0.00           C
ATOM   2469  HA  PRO B 176      24.545  83.885  -9.242  1.00  0.00           H
ATOM   2470  CB  PRO B 176      26.585  83.145  -9.162  1.00  0.00           C
ATOM   2471  HB1 PRO B 176      27.575  83.525  -9.492  1.00  0.00           H
ATOM   2472  HB2 PRO B 176      26.555  83.295  -8.052  1.00  0.00           H
ATOM   2473  CG  PRO B 176      26.355  81.785  -9.812  1.00  0.00           C
ATOM   2474  HG1 PRO B 176      27.215  81.085  -9.742  1.00  0.00           H
ATOM   2475  HG2 PRO B 176      25.395  81.425  -9.362  1.00  0.00           H
ATOM   2476  C   PRO B 176      25.765  85.545  -9.522  1.00  0.00           C
ATOM   2477  O   PRO B 176      26.605  86.075 -10.232  1.00  0.00           O
ATOM   2478  N   ARG B 177      25.135  86.055  -8.442  1.00  0.00           N
ATOM   2479  HN  ARG B 177      24.375  85.585  -8.002  1.00  0.00           H
ATOM   2480  CA  ARG B 177      25.315  87.455  -8.072  1.00  0.00           C
ATOM   2481  HA  ARG B 177      26.285  87.685  -8.482  1.00  0.00           H
ATOM   2482  CB  ARG B 177      24.205  88.415  -8.582  1.00  0.00           C
ATOM   2483  HB1 ARG B 177      23.245  88.295  -8.032  1.00  0.00           H
ATOM   2484  HB2 ARG B 177      24.475  89.485  -8.442  1.00  0.00           H
ATOM   2485  CG  ARG B 177      23.845  88.275 -10.052  1.00  0.00           C
ATOM   2486  HG1 ARG B 177      23.645  87.215 -10.292  1.00  0.00           H
ATOM   2487  HG2 ARG B 177      22.895  88.845 -10.042  1.00  0.00           H
ATOM   2488  CD  ARG B 177      24.875  88.825 -11.032  1.00  0.00           C
ATOM   2489  HD1 ARG B 177      25.385  89.735 -10.662  1.00  0.00           H
ATOM   2490  HD2 ARG B 177      25.725  88.115 -11.162  1.00  0.00           H
ATOM   2491  NE  ARG B 177      24.285  88.975 -12.412  1.00  0.00           N
ATOM   2492  HE  ARG B 177      24.495  88.315 -13.122  1.00  0.00           H
ATOM   2493  CZ  ARG B 177      23.645  90.065 -12.782  1.00  0.00           C
ATOM   2494  NH1 ARG B 177      23.525  91.175 -12.032  1.00  0.00           N
ATOM   2495 1HH1 ARG B 177      23.995  91.245 -11.162  1.00  0.00           H
ATOM   2496 2HH1 ARG B 177      23.185  91.985 -12.512  1.00  0.00           H
ATOM   2497  NH2 ARG B 177      23.045  89.975 -13.902  1.00  0.00           N
ATOM   2498 1HH2 ARG B 177      23.015  89.145 -14.462  1.00  0.00           H
ATOM   2499 2HH2 ARG B 177      22.515  90.755 -14.232  1.00  0.00           H
ATOM   2500  C   ARG B 177      25.255  87.535  -6.572  1.00  0.00           C
ATOM   2501  O   ARG B 177      24.355  86.975  -5.972  1.00  0.00           O
ATOM   2502  N   PRO B 178      26.235  88.185  -5.912  1.00  0.00           N
ATOM   2503  CD  PRO B 178      27.445  88.715  -6.552  1.00  0.00           C
ATOM   2504  HD1 PRO B 178      27.185  89.655  -7.082  1.00  0.00           H
ATOM   2505  HD2 PRO B 178      27.905  88.035  -7.302  1.00  0.00           H
ATOM   2506  CA  PRO B 178      26.235  88.375  -4.502  1.00  0.00           C
ATOM   2507  HA  PRO B 178      26.145  87.475  -3.912  1.00  0.00           H
ATOM   2508  CB  PRO B 178      27.535  89.195  -4.232  1.00  0.00           C
ATOM   2509  HB1 PRO B 178      27.305  90.275  -4.332  1.00  0.00           H
ATOM   2510  HB2 PRO B 178      27.965  88.935  -3.252  1.00  0.00           H
ATOM   2511  CG  PRO B 178      28.385  88.845  -5.342  1.00  0.00           C
ATOM   2512  HG1 PRO B 178      29.155  89.625  -5.522  1.00  0.00           H
ATOM   2513  HG2 PRO B 178      28.885  87.875  -5.122  1.00  0.00           H
ATOM   2514  C   PRO B 178      25.125  89.155  -3.922  1.00  0.00           C
ATOM   2515  O   PRO B 178      24.715  90.105  -4.602  1.00  0.00           O
ATOM   2516  N   LEU B 179      24.575  88.705  -2.772  1.00  0.00           N
ATOM   2517  HN  LEU B 179      24.955  87.965  -2.242  1.00  0.00           H
ATOM   2518  CA  LEU B 179      23.465  89.365  -2.222  1.00  0.00           C
ATOM   2519  HA  LEU B 179      23.165  90.175  -2.882  1.00  0.00           H
ATOM   2520  CB  LEU B 179      22.395  88.245  -2.152  1.00  0.00           C
ATOM   2521  HB1 LEU B 179      22.315  87.665  -3.092  1.00  0.00           H
ATOM   2522  HB2 LEU B 179      22.655  87.425  -1.452  1.00  0.00           H
ATOM   2523  CG  LEU B 179      20.965  88.675  -1.772  1.00  0.00           C
ATOM   2524  HG  LEU B 179      20.925  89.305  -0.852  1.00  0.00           H
ATOM   2525  CD1 LEU B 179      20.375  89.395  -2.942  1.00  0.00           C
ATOM   2526 1HD1 LEU B 179      20.095  88.675  -3.732  1.00  0.00           H
ATOM   2527 2HD1 LEU B 179      19.385  89.755  -2.582  1.00  0.00           H
ATOM   2528 3HD1 LEU B 179      21.035  90.195  -3.332  1.00  0.00           H
ATOM   2529  CD2 LEU B 179      20.025  87.485  -1.592  1.00  0.00           C
ATOM   2530 1HD2 LEU B 179      19.035  87.845  -1.252  1.00  0.00           H
ATOM   2531 2HD2 LEU B 179      19.885  86.895  -2.522  1.00  0.00           H
ATOM   2532 3HD2 LEU B 179      20.505  86.785  -0.882  1.00  0.00           H
ATOM   2533  C   LEU B 179      23.695  89.975  -0.842  1.00  0.00           C
ATOM   2534  O   LEU B 179      23.165  91.015  -0.432  1.00  0.00           O
ATOM   2535  N   ILE B 180      24.475  89.245  -0.092  1.00  0.00           N
ATOM   2536  HN  ILE B 180      24.815  88.425  -0.542  1.00  0.00           H
ATOM   2537  CA  ILE B 180      24.720  89.550   1.280  1.00  0.00           C
ATOM   2538  HA  ILE B 180      24.560  90.590   1.480  1.00  0.00           H
ATOM   2539  CB  ILE B 180      23.810  88.740   2.200  1.00  0.00           C
ATOM   2540  HB  ILE B 180      23.970  87.740   1.750  1.00  0.00           H
ATOM   2541  CG2 ILE B 180      24.310  88.670   3.670  1.00  0.00           C
ATOM   2542 1HG2 ILE B 180      25.360  88.370   3.880  1.00  0.00           H
ATOM   2543 2HG2 ILE B 180      24.210  89.660   4.150  1.00  0.00           H
ATOM   2544 3HG2 ILE B 180      23.590  87.940   4.100  1.00  0.00           H
ATOM   2545  CG1 ILE B 180      22.220  89.040   2.160  1.00  0.00           C
ATOM   2546 1HG1 ILE B 180      21.850  88.830   1.140  1.00  0.00           H
ATOM   2547 2HG1 ILE B 180      21.810  88.300   2.880  1.00  0.00           H
ATOM   2548  CD  ILE B 180      21.970  90.450   2.670  1.00  0.00           C
ATOM   2549  HD1 ILE B 180      22.010  91.260   1.920  1.00  0.00           H
ATOM   2550  HD2 ILE B 180      20.890  90.540   2.940  1.00  0.00           H
ATOM   2551  HD3 ILE B 180      22.550  90.770   3.560  1.00  0.00           H
ATOM   2552  C   ILE B 180      26.190  89.270   1.530  1.00  0.00           C
ATOM   2553  O   ILE B 180      26.780  88.240   1.160  1.00  0.00           O
ATOM   2554  N   TYR B 181      26.860  90.210   2.260  1.00  0.00           N
ATOM   2555  HN  TYR B 181      26.290  90.940   2.630  1.00  0.00           H
ATOM   2556  CA  TYR B 181      28.250  90.190   2.740  1.00  0.00           C
ATOM   2557  HA  TYR B 181      28.650  89.200   2.550  1.00  0.00           H
ATOM   2558  CB  TYR B 181      29.010  91.380   2.160  1.00  0.00           C
ATOM   2559  HB1 TYR B 181      28.510  92.310   2.500  1.00  0.00           H
ATOM   2560  HB2 TYR B 181      29.990  91.440   2.670  1.00  0.00           H
ATOM   2561  CG  TYR B 181      29.220  91.420   0.650  1.00  0.00           C
ATOM   2562  CD1 TYR B 181      29.595  90.265  -0.112  1.00  0.00           C
ATOM   2563  HD1 TYR B 181      29.580  89.330   0.420  1.00  0.00           H
ATOM   2564  CE1 TYR B 181      29.885  90.305  -1.462  1.00  0.00           C
ATOM   2565  HE1 TYR B 181      30.005  89.345  -1.932  1.00  0.00           H
ATOM   2566  CZ  TYR B 181      29.715  91.555  -2.172  1.00  0.00           C
ATOM   2567  OH  TYR B 181      29.805  91.555  -3.552  1.00  0.00           O
ATOM   2568  HH  TYR B 181      29.555  92.445  -3.812  1.00  0.00           H
ATOM   2569  CD2 TYR B 181      29.125  92.645  -0.052  1.00  0.00           C
ATOM   2570  HD2 TYR B 181      28.880  93.580   0.430  1.00  0.00           H
ATOM   2571  CE2 TYR B 181      29.445  92.715  -1.392  1.00  0.00           C
ATOM   2572  HE2 TYR B 181      29.415  93.705  -1.822  1.00  0.00           H
ATOM   2573  C   TYR B 181      28.280  90.260   4.230  1.00  0.00           C
ATOM   2574  O   TYR B 181      27.470  90.830   4.900  1.00  0.00           O
ATOM   2575  N   ASP B 182      29.350  89.640   4.750  1.00  0.00           N
ATOM   2576  HN  ASP B 182      30.010  89.250   4.110  1.00  0.00           H
ATOM   2577  CA  ASP B 182      29.680  89.410   6.140  1.00  0.00           C
ATOM   2578  HA  ASP B 182      30.250  88.500   5.990  1.00  0.00           H
ATOM   2579  CB  ASP B 182      30.590  90.550   6.530  1.00  0.00           C
ATOM   2580  HB1 ASP B 182      30.110  91.520   6.280  1.00  0.00           H
ATOM   2581  HB2 ASP B 182      30.800  90.440   7.620  1.00  0.00           H
ATOM   2582  CG  ASP B 182      32.000  90.580   5.870  1.00  0.00           C
ATOM   2583  OD1 ASP B 182      32.680  91.620   5.870  1.00  0.00           O
ATOM   2584  OD2 ASP B 182      32.440  89.530   5.390  1.00  0.00           O
ATOM   2585  C   ASP B 182      28.490  89.120   7.120  1.00  0.00           C
ATOM   2586  O   ASP B 182      28.230  89.870   8.070  1.00  0.00           O
ATOM   2587  N   ALA B 183      27.600  88.180   6.740  1.00  0.00           N
ATOM   2588  HN  ALA B 183      27.890  87.690   5.920  1.00  0.00           H
ATOM   2589  CA  ALA B 183      26.420  87.620   7.360  1.00  0.00           C
ATOM   2590  HA  ALA B 183      26.090  86.760   6.790  1.00  0.00           H
ATOM   2591  CB  ALA B 183      26.810  86.950   8.650  1.00  0.00           C
ATOM   2592  HB1 ALA B 183      27.180  87.640   9.440  1.00  0.00           H
ATOM   2593  HB2 ALA B 183      25.860  86.520   9.030  1.00  0.00           H
ATOM   2594  HB3 ALA B 183      27.480  86.080   8.510  1.00  0.00           H
ATOM   2595  C   ALA B 183      25.270  88.590   7.390  1.00  0.00           C
ATOM   2596  O   ALA B 183      24.120  88.260   7.600  1.00  0.00           O
ATOM   2597  N   SER B 184      25.470  89.890   7.130  1.00  0.00           N
ATOM   2598  HN  SER B 184      26.330  90.230   6.750  1.00  0.00           H
ATOM   2599  CA  SER B 184      24.380  90.850   7.330  1.00  0.00           C
ATOM   2600  HA  SER B 184      23.500  90.390   6.910  1.00  0.00           H
ATOM   2601  CB  SER B 184      24.130  91.020   8.810  1.00  0.00           C
ATOM   2602  HB1 SER B 184      23.130  91.450   9.030  1.00  0.00           H
ATOM   2603  HB2 SER B 184      23.990  90.000   9.240  1.00  0.00           H
ATOM   2604  OG  SER B 184      25.190  91.790   9.410  1.00  0.00           O
ATOM   2605  HG1 SER B 184      25.900  91.190   9.670  1.00  0.00           H
ATOM   2606  C   SER B 184      24.540  92.180   6.640  1.00  0.00           C
ATOM   2607  O   SER B 184      23.660  92.990   6.740  1.00  0.00           O
ATOM   2608  N   THR B 185      25.510  92.530   5.820  1.00  0.00           N
ATOM   2609  HN  THR B 185      26.270  91.920   5.640  1.00  0.00           H
ATOM   2610  CA  THR B 185      25.490  93.700   4.990  1.00  0.00           C
ATOM   2611  HA  THR B 185      24.800  94.370   5.490  1.00  0.00           H
ATOM   2612  CB  THR B 185      26.750  94.550   5.110  1.00  0.00           C
ATOM   2613  HB  THR B 185      27.580  93.940   4.670  1.00  0.00           H
ATOM   2614  OG1 THR B 185      27.150  94.840   6.510  1.00  0.00           O
ATOM   2615  HG1 THR B 185      27.260  93.980   6.930  1.00  0.00           H
ATOM   2616  CG2 THR B 185      26.470  95.810   4.170  1.00  0.00           C
ATOM   2617 1HG2 THR B 185      26.470  95.470   3.110  1.00  0.00           H
ATOM   2618 2HG2 THR B 185      25.550  96.320   4.510  1.00  0.00           H
ATOM   2619 3HG2 THR B 185      27.310  96.520   4.330  1.00  0.00           H
ATOM   2620  C   THR B 185      25.090  93.360   3.550  1.00  0.00           C
ATOM   2621  O   THR B 185      25.790  92.590   2.880  1.00  0.00           O
ATOM   2622  N   ARG B 186      24.090  93.970   2.940  1.00  0.00           N
ATOM   2623  HN  ARG B 186      23.540  94.550   3.540  1.00  0.00           H
ATOM   2624  CA  ARG B 186      23.740  93.920   1.490  1.00  0.00           C
ATOM   2625  HA  ARG B 186      23.530  92.870   1.330  1.00  0.00           H
ATOM   2626  CB  ARG B 186      22.480  94.690   1.080  1.00  0.00           C
ATOM   2627  HB1 ARG B 186      22.640  95.720   1.460  1.00  0.00           H
ATOM   2628  HB2 ARG B 186      22.405  94.725  -0.032  1.00  0.00           H
ATOM   2629  CG  ARG B 186      21.180  94.080   1.690  1.00  0.00           C
ATOM   2630  HG1 ARG B 186      21.000  93.090   1.210  1.00  0.00           H
ATOM   2631  HG2 ARG B 186      21.240  93.830   2.770  1.00  0.00           H
ATOM   2632  CD  ARG B 186      19.900  94.870   1.380  1.00  0.00           C
ATOM   2633  HD1 ARG B 186      19.880  94.930   0.270  1.00  0.00           H
ATOM   2634  HD2 ARG B 186      19.050  94.260   1.760  1.00  0.00           H
ATOM   2635  NE  ARG B 186      19.920  96.100   2.170  1.00  0.00           N
ATOM   2636  HE  ARG B 186      19.900  95.940   3.160  1.00  0.00           H
ATOM   2637  CZ  ARG B 186      19.260  97.260   1.880  1.00  0.00           C
ATOM   2638  NH1 ARG B 186      18.790  97.500   0.680  1.00  0.00           N
ATOM   2639 1HH1 ARG B 186      19.125  96.915  -0.052  1.00  0.00           H
ATOM   2640 2HH1 ARG B 186      18.320  98.360   0.490  1.00  0.00           H
ATOM   2641  NH2 ARG B 186      19.120  98.230   2.780  1.00  0.00           N
ATOM   2642 1HH2 ARG B 186      19.800  98.130   3.510  1.00  0.00           H
ATOM   2643 2HH2 ARG B 186      18.840  99.150   2.510  1.00  0.00           H
ATOM   2644  C   ARG B 186      24.840  94.240   0.490  1.00  0.00           C
ATOM   2645  O   ARG B 186      25.840  94.850   0.760  1.00  0.00           O
ATOM   2646  N   ALA B 187      24.825  93.575  -0.692  1.00  0.00           N
ATOM   2647  HN  ALA B 187      23.945  93.135  -0.882  1.00  0.00           H
ATOM   2648  CA  ALA B 187      25.695  93.785  -1.842  1.00  0.00           C
ATOM   2649  HA  ALA B 187      26.725  94.035  -1.632  1.00  0.00           H
ATOM   2650  CB  ALA B 187      25.925  92.515  -2.682  1.00  0.00           C
ATOM   2651  HB1 ALA B 187      26.865  92.485  -3.272  1.00  0.00           H
ATOM   2652  HB2 ALA B 187      25.825  91.595  -2.072  1.00  0.00           H
ATOM   2653  HB3 ALA B 187      25.155  92.425  -3.482  1.00  0.00           H
ATOM   2654  C   ALA B 187      25.265  95.025  -2.662  1.00  0.00           C
ATOM   2655  O   ALA B 187      24.315  95.785  -2.422  1.00  0.00           O
ATOM   2656  N   THR B 188      25.965  95.315  -3.772  1.00  0.00           N
ATOM   2657  HN  THR B 188      26.535  94.615  -4.192  1.00  0.00           H
ATOM   2658  CA  THR B 188      25.855  96.525  -4.492  1.00  0.00           C
ATOM   2659  HA  THR B 188      25.955  97.395  -3.872  1.00  0.00           H
ATOM   2660  CB  THR B 188      26.995  96.605  -5.552  1.00  0.00           C
ATOM   2661  HB  THR B 188      26.825  95.855  -6.352  1.00  0.00           H
ATOM   2662  OG1 THR B 188      28.235  96.495  -4.952  1.00  0.00           O
ATOM   2663  HG1 THR B 188      28.295  97.315  -4.452  1.00  0.00           H
ATOM   2664  CG2 THR B 188      27.025  97.995  -6.282  1.00  0.00           C
ATOM   2665 1HG2 THR B 188      26.185  98.235  -6.972  1.00  0.00           H
ATOM   2666 2HG2 THR B 188      27.195  98.805  -5.542  1.00  0.00           H
ATOM   2667 3HG2 THR B 188      27.895  98.005  -6.972  1.00  0.00           H
ATOM   2668  C   THR B 188      24.485  96.725  -5.172  1.00  0.00           C
ATOM   2669  O   THR B 188      24.255  95.965  -6.132  1.00  0.00           O
ATOM   2670  N   GLY B 189      23.605  97.565  -4.682  1.00  0.00           N
ATOM   2671  HN  GLY B 189      23.895  98.185  -3.952  1.00  0.00           H
ATOM   2672  CA  GLY B 189      22.255  97.855  -5.202  1.00  0.00           C
ATOM   2673  HA1 GLY B 189      21.735  98.655  -4.702  1.00  0.00           H
ATOM   2674  HA2 GLY B 189      22.345  98.075  -6.252  1.00  0.00           H
ATOM   2675  C   GLY B 189      21.245  96.755  -5.052  1.00  0.00           C
ATOM   2676  O   GLY B 189      20.245  96.715  -5.802  1.00  0.00           O
ATOM   2677  N   ILE B 190      21.425  95.865  -4.022  1.00  0.00           N
ATOM   2678  HN  ILE B 190      22.325  95.845  -3.592  1.00  0.00           H
ATOM   2679  CA  ILE B 190      20.395  94.925  -3.542  1.00  0.00           C
ATOM   2680  HA  ILE B 190      20.005  94.425  -4.422  1.00  0.00           H
ATOM   2681  CB  ILE B 190      21.175  93.905  -2.722  1.00  0.00           C
ATOM   2682  HB  ILE B 190      21.685  94.495  -1.932  1.00  0.00           H
ATOM   2683  CG2 ILE B 190      20.205  92.785  -2.282  1.00  0.00           C
ATOM   2684 1HG2 ILE B 190      19.735  92.235  -3.122  1.00  0.00           H
ATOM   2685 2HG2 ILE B 190      20.715  92.015  -1.652  1.00  0.00           H
ATOM   2686 3HG2 ILE B 190      19.385  93.035  -1.582  1.00  0.00           H
ATOM   2687  CG1 ILE B 190      22.325  93.235  -3.602  1.00  0.00           C
ATOM   2688 1HG1 ILE B 190      23.185  93.935  -3.652  1.00  0.00           H
ATOM   2689 2HG1 ILE B 190      22.675  92.405  -2.952  1.00  0.00           H
ATOM   2690  CD  ILE B 190      21.865  92.905  -5.042  1.00  0.00           C
ATOM   2691  HD1 ILE B 190      21.915  93.775  -5.732  1.00  0.00           H
ATOM   2692  HD2 ILE B 190      22.665  92.225  -5.402  1.00  0.00           H
ATOM   2693  HD3 ILE B 190      20.935  92.305  -5.062  1.00  0.00           H
ATOM   2694  C   ILE B 190      19.165  95.525  -2.772  1.00  0.00           C
ATOM   2695  O   ILE B 190      19.385  96.255  -1.812  1.00  0.00           O
ATOM   2696  N   PRO B 191      17.885  95.215  -3.112  1.00  0.00           N
ATOM   2697  CD  PRO B 191      17.405  94.625  -4.382  1.00  0.00           C
ATOM   2698  HD1 PRO B 191      17.465  93.525  -4.442  1.00  0.00           H
ATOM   2699  HD2 PRO B 191      18.075  95.045  -5.152  1.00  0.00           H
ATOM   2700  CA  PRO B 191      16.715  95.735  -2.392  1.00  0.00           C
ATOM   2701  HA  PRO B 191      16.745  96.805  -2.482  1.00  0.00           H
ATOM   2702  CB  PRO B 191      15.445  95.065  -3.112  1.00  0.00           C
ATOM   2703  HB1 PRO B 191      15.115  94.085  -2.712  1.00  0.00           H
ATOM   2704  HB2 PRO B 191      14.555  95.725  -3.032  1.00  0.00           H
ATOM   2705  CG  PRO B 191      15.995  95.075  -4.552  1.00  0.00           C
ATOM   2706  HG1 PRO B 191      15.355  94.385  -5.142  1.00  0.00           H
ATOM   2707  HG2 PRO B 191      15.985  96.095  -4.992  1.00  0.00           H
ATOM   2708  C   PRO B 191      16.695  95.495  -0.902  1.00  0.00           C
ATOM   2709  O   PRO B 191      17.405  94.565  -0.432  1.00  0.00           O
ATOM   2710  N   ASP B 192      15.935  96.295  -0.192  1.00  0.00           N
ATOM   2711  HN  ASP B 192      15.395  96.945  -0.722  1.00  0.00           H
ATOM   2712  CA  ASP B 192      15.750  96.300   1.230  1.00  0.00           C
ATOM   2713  HA  ASP B 192      16.680  96.250   1.770  1.00  0.00           H
ATOM   2714  CB  ASP B 192      15.170  97.780   1.580  1.00  0.00           C
ATOM   2715  HB1 ASP B 192      15.240  98.050   2.650  1.00  0.00           H
ATOM   2716  HB2 ASP B 192      15.650  98.520   0.900  1.00  0.00           H
ATOM   2717  CG  ASP B 192      13.710  98.000   1.160  1.00  0.00           C
ATOM   2718  OD1 ASP B 192      13.230  97.610   0.060  1.00  0.00           O
ATOM   2719  OD2 ASP B 192      13.000  98.750   1.930  1.00  0.00           O
ATOM   2720  C   ASP B 192      15.020  95.120   1.730  1.00  0.00           C
ATOM   2721  O   ASP B 192      15.220  94.880   2.870  1.00  0.00           O
ATOM   2722  N   ARG B 193      14.220  94.370   0.990  1.00  0.00           N
ATOM   2723  HN  ARG B 193      14.190  94.560   0.010  1.00  0.00           H
ATOM   2724  CA  ARG B 193      13.450  93.230   1.480  1.00  0.00           C
ATOM   2725  HA  ARG B 193      13.110  93.520   2.460  1.00  0.00           H
ATOM   2726  CB  ARG B 193      12.190  92.940   0.550  1.00  0.00           C
ATOM   2727  HB1 ARG B 193      11.620  92.060   0.920  1.00  0.00           H
ATOM   2728  HB2 ARG B 193      11.590  93.880   0.550  1.00  0.00           H
ATOM   2729  CG  ARG B 193      12.465  92.565  -0.972  1.00  0.00           C
ATOM   2730  HG1 ARG B 193      13.015  93.415  -1.432  1.00  0.00           H
ATOM   2731  HG2 ARG B 193      13.165  91.705  -0.962  1.00  0.00           H
ATOM   2732  CD  ARG B 193      11.245  92.255  -1.832  1.00  0.00           C
ATOM   2733  HD1 ARG B 193      10.715  91.395  -1.372  1.00  0.00           H
ATOM   2734  HD2 ARG B 193      10.575  93.125  -1.992  1.00  0.00           H
ATOM   2735  NE  ARG B 193      11.795  91.935  -3.182  1.00  0.00           N
ATOM   2736  HE  ARG B 193      11.585  91.035  -3.562  1.00  0.00           H
ATOM   2737  CZ  ARG B 193      12.105  92.825  -4.072  1.00  0.00           C
ATOM   2738  NH1 ARG B 193      12.325  94.145  -3.842  1.00  0.00           N
ATOM   2739 1HH1 ARG B 193      12.175  94.535  -2.932  1.00  0.00           H
ATOM   2740 2HH1 ARG B 193      12.365  94.835  -4.562  1.00  0.00           H
ATOM   2741  NH2 ARG B 193      12.135  92.555  -5.342  1.00  0.00           N
ATOM   2742 1HH2 ARG B 193      12.215  91.595  -5.592  1.00  0.00           H
ATOM   2743 2HH2 ARG B 193      12.735  93.195  -5.842  1.00  0.00           H
ATOM   2744  C   ARG B 193      14.320  91.940   1.700  1.00  0.00           C
ATOM   2745  O   ARG B 193      13.810  90.990   2.360  1.00  0.00           O
ATOM   2746  N   PHE B 194      15.610  91.930   1.220  1.00  0.00           N
ATOM   2747  HN  PHE B 194      15.970  92.690   0.680  1.00  0.00           H
ATOM   2748  CA  PHE B 194      16.530  90.800   1.320  1.00  0.00           C
ATOM   2749  HA  PHE B 194      15.920  89.970   1.650  1.00  0.00           H
ATOM   2750  CB  PHE B 194      17.400  90.680   0.090  1.00  0.00           C
ATOM   2751  HB1 PHE B 194      17.940  91.650   0.050  1.00  0.00           H
ATOM   2752  HB2 PHE B 194      18.180  89.890   0.110  1.00  0.00           H
ATOM   2753  CG  PHE B 194      16.535  90.515  -1.132  1.00  0.00           C
ATOM   2754  CD1 PHE B 194      16.195  89.145  -1.432  1.00  0.00           C
ATOM   2755  HD1 PHE B 194      16.495  88.385  -0.732  1.00  0.00           H
ATOM   2756  CE1 PHE B 194      15.445  88.895  -2.602  1.00  0.00           C
ATOM   2757  HE1 PHE B 194      15.025  87.925  -2.812  1.00  0.00           H
ATOM   2758  CZ  PHE B 194      14.945  90.075  -3.282  1.00  0.00           C
ATOM   2759  HZ  PHE B 194      14.415  89.925  -4.212  1.00  0.00           H
ATOM   2760  CD2 PHE B 194      16.245  91.595  -1.982  1.00  0.00           C
ATOM   2761  HD2 PHE B 194      16.785  92.525  -1.902  1.00  0.00           H
ATOM   2762  CE2 PHE B 194      15.415  91.385  -3.052  1.00  0.00           C
ATOM   2763  HE2 PHE B 194      15.295  92.175  -3.782  1.00  0.00           H
ATOM   2764  C   PHE B 194      17.490  91.110   2.430  1.00  0.00           C
ATOM   2765  O   PHE B 194      18.280  92.090   2.360  1.00  0.00           O
ATOM   2766  N   SER B 195      17.430  90.350   3.530  1.00  0.00           N
ATOM   2767  HN  SER B 195      16.780  89.600   3.480  1.00  0.00           H
ATOM   2768  CA  SER B 195      18.100  90.720   4.790  1.00  0.00           C
ATOM   2769  HA  SER B 195      18.890  91.440   4.660  1.00  0.00           H
ATOM   2770  CB  SER B 195      17.120  91.230   5.890  1.00  0.00           C
ATOM   2771  HB1 SER B 195      16.360  90.450   6.130  1.00  0.00           H
ATOM   2772  HB2 SER B 195      17.610  91.580   6.820  1.00  0.00           H
ATOM   2773  OG  SER B 195      16.300  92.190   5.460  1.00  0.00           O
ATOM   2774  HG1 SER B 195      16.760  92.790   4.860  1.00  0.00           H
ATOM   2775  C   SER B 195      18.740  89.500   5.460  1.00  0.00           C
ATOM   2776  O   SER B 195      18.020  88.470   5.560  1.00  0.00           O
ATOM   2777  N   GLY B 196      20.000  89.650   5.900  1.00  0.00           N
ATOM   2778  HN  GLY B 196      20.570  90.450   5.710  1.00  0.00           H
ATOM   2779  CA  GLY B 196      20.690  88.520   6.400  1.00  0.00           C
ATOM   2780  HA1 GLY B 196      20.180  87.610   6.110  1.00  0.00           H
ATOM   2781  HA2 GLY B 196      21.610  88.640   5.840  1.00  0.00           H
ATOM   2782  C   GLY B 196      20.960  88.650   7.870  1.00  0.00           C
ATOM   2783  O   GLY B 196      20.960  89.730   8.470  1.00  0.00           O
ATOM   2784  N   SER B 197      21.250  87.480   8.490  1.00  0.00           N
ATOM   2785  HN  SER B 197      21.140  86.590   8.060  1.00  0.00           H
ATOM   2786  CA  SER B 197      21.740  87.550   9.860  1.00  0.00           C
ATOM   2787  HA  SER B 197      22.520  88.300   9.870  1.00  0.00           H
ATOM   2788  CB  SER B 197      20.670  87.750  10.970  1.00  0.00           C
ATOM   2789  HB1 SER B 197      19.970  88.590  10.720  1.00  0.00           H
ATOM   2790  HB2 SER B 197      20.120  86.820  11.240  1.00  0.00           H
ATOM   2791  OG  SER B 197      21.280  88.140  12.200  1.00  0.00           O
ATOM   2792  HG1 SER B 197      20.630  88.150  12.900  1.00  0.00           H
ATOM   2793  C   SER B 197      22.520  86.230  10.100  1.00  0.00           C
ATOM   2794  O   SER B 197      22.430  85.200   9.380  1.00  0.00           O
ATOM   2795  N   GLY B 198      23.320  86.180  11.190  1.00  0.00           N
ATOM   2796  HN  GLY B 198      23.300  86.950  11.810  1.00  0.00           H
ATOM   2797  CA  GLY B 198      24.170  85.020  11.400  1.00  0.00           C
ATOM   2798  HA1 GLY B 198      23.600  84.380  12.060  1.00  0.00           H
ATOM   2799  HA2 GLY B 198      24.390  84.560  10.440  1.00  0.00           H
ATOM   2800  C   GLY B 198      25.430  85.330  12.130  1.00  0.00           C
ATOM   2801  O   GLY B 198      26.000  86.460  12.140  1.00  0.00           O
ATOM   2802  N   SER B 199      26.060  84.340  12.680  1.00  0.00           N
ATOM   2803  HN  SER B 199      25.730  83.400  12.620  1.00  0.00           H
ATOM   2804  CA  SER B 199      27.380  84.410  13.240  1.00  0.00           C
ATOM   2805  HA  SER B 199      28.030  84.830  12.500  1.00  0.00           H
ATOM   2806  CB  SER B 199      27.530  85.150  14.650  1.00  0.00           C
ATOM   2807  HB1 SER B 199      27.270  86.210  14.440  1.00  0.00           H
ATOM   2808  HB2 SER B 199      26.760  84.880  15.400  1.00  0.00           H
ATOM   2809  OG  SER B 199      28.820  85.090  15.190  1.00  0.00           O
ATOM   2810  HG1 SER B 199      29.260  85.890  14.900  1.00  0.00           H
ATOM   2811  C   SER B 199      27.720  82.970  13.470  1.00  0.00           C
ATOM   2812  O   SER B 199      26.860  82.080  13.640  1.00  0.00           O
ATOM   2813  N   GLY B 200      28.980  82.610  13.670  1.00  0.00           N
ATOM   2814  HN  GLY B 200      29.660  83.280  13.370  1.00  0.00           H
ATOM   2815  CA  GLY B 200      29.500  81.360  14.160  1.00  0.00           C
ATOM   2816  HA1 GLY B 200      30.550  81.430  14.390  1.00  0.00           H
ATOM   2817  HA2 GLY B 200      28.910  81.160  15.050  1.00  0.00           H
ATOM   2818  C   GLY B 200      29.350  80.120  13.220  1.00  0.00           C
ATOM   2819  O   GLY B 200      29.980  80.130  12.160  1.00  0.00           O
ATOM   2820  N   THR B 201      28.460  79.260  13.600  1.00  0.00           N
ATOM   2821  HN  THR B 201      27.940  79.450  14.430  1.00  0.00           H
ATOM   2822  CA  THR B 201      28.020  78.120  12.730  1.00  0.00           C
ATOM   2823  HA  THR B 201      28.730  77.930  11.940  1.00  0.00           H
ATOM   2824  CB  THR B 201      28.190  76.780  13.520  1.00  0.00           C
ATOM   2825  HB  THR B 201      27.810  75.990  12.840  1.00  0.00           H
ATOM   2826  OG1 THR B 201      27.480  76.850  14.820  1.00  0.00           O
ATOM   2827  HG1 THR B 201      26.530  76.830  14.720  1.00  0.00           H
ATOM   2828  CG2 THR B 201      29.650  76.470  13.720  1.00  0.00           C
ATOM   2829 1HG2 THR B 201      30.210  76.760  12.800  1.00  0.00           H
ATOM   2830 2HG2 THR B 201      30.160  77.060  14.510  1.00  0.00           H
ATOM   2831 3HG2 THR B 201      29.800  75.400  13.980  1.00  0.00           H
ATOM   2832  C   THR B 201      26.600  78.230  12.220  1.00  0.00           C
ATOM   2833  O   THR B 201      26.170  77.440  11.420  1.00  0.00           O
ATOM   2834  N   ASP B 202      25.940  79.320  12.570  1.00  0.00           N
ATOM   2835  HN  ASP B 202      26.420  80.110  12.960  1.00  0.00           H
ATOM   2836  CA  ASP B 202      24.460  79.550  12.380  1.00  0.00           C
ATOM   2837  HA  ASP B 202      24.090  78.790  11.700  1.00  0.00           H
ATOM   2838  CB  ASP B 202      23.660  79.450  13.650  1.00  0.00           C
ATOM   2839  HB1 ASP B 202      24.180  79.910  14.520  1.00  0.00           H
ATOM   2840  HB2 ASP B 202      22.640  79.880  13.600  1.00  0.00           H
ATOM   2841  CG  ASP B 202      23.410  78.030  14.210  1.00  0.00           C
ATOM   2842  OD1 ASP B 202      23.620  77.840  15.420  1.00  0.00           O
ATOM   2843  OD2 ASP B 202      22.870  77.140  13.460  1.00  0.00           O
ATOM   2844  C   ASP B 202      24.210  80.910  11.670  1.00  0.00           C
ATOM   2845  O   ASP B 202      24.390  82.040  12.100  1.00  0.00           O
ATOM   2846  N   PHE B 203      23.520  80.790  10.510  1.00  0.00           N
ATOM   2847  HN  PHE B 203      23.250  79.870  10.240  1.00  0.00           H
ATOM   2848  CA  PHE B 203      23.340  81.880   9.580  1.00  0.00           C
ATOM   2849  HA  PHE B 203      23.260  82.790  10.160  1.00  0.00           H
ATOM   2850  CB  PHE B 203      24.520  81.900   8.500  1.00  0.00           C
ATOM   2851  HB1 PHE B 203      24.520  80.980   7.880  1.00  0.00           H
ATOM   2852  HB2 PHE B 203      24.520  82.830   7.900  1.00  0.00           H
ATOM   2853  CG  PHE B 203      25.880  82.050   9.160  1.00  0.00           C
ATOM   2854  CD1 PHE B 203      26.550  80.890   9.450  1.00  0.00           C
ATOM   2855  HD1 PHE B 203      25.980  80.010   9.200  1.00  0.00           H
ATOM   2856  CE1 PHE B 203      27.830  80.940   9.890  1.00  0.00           C
ATOM   2857  HE1 PHE B 203      28.310  79.970   9.960  1.00  0.00           H
ATOM   2858  CZ  PHE B 203      28.520  82.140  10.040  1.00  0.00           C
ATOM   2859  HZ  PHE B 203      29.530  82.090  10.430  1.00  0.00           H
ATOM   2860  CD2 PHE B 203      26.640  83.250   9.150  1.00  0.00           C
ATOM   2861  HD2 PHE B 203      26.110  84.140   8.860  1.00  0.00           H
ATOM   2862  CE2 PHE B 203      27.960  83.350   9.660  1.00  0.00           C
ATOM   2863  HE2 PHE B 203      28.660  84.170   9.710  1.00  0.00           H
ATOM   2864  C   PHE B 203      21.990  81.790   8.910  1.00  0.00           C
ATOM   2865  O   PHE B 203      21.450  80.770   8.630  1.00  0.00           O
ATOM   2866  N   THR B 204      21.370  82.940   8.660  1.00  0.00           N
ATOM   2867  HN  THR B 204      21.890  83.770   8.830  1.00  0.00           H
ATOM   2868  CA  THR B 204      20.010  83.160   8.130  1.00  0.00           C
ATOM   2869  HA  THR B 204      19.770  82.250   7.600  1.00  0.00           H
ATOM   2870  CB  THR B 204      18.980  83.230   9.190  1.00  0.00           C
ATOM   2871  HB  THR B 204      19.110  82.250   9.700  1.00  0.00           H
ATOM   2872  OG1 THR B 204      17.660  83.370   8.760  1.00  0.00           O
ATOM   2873  HG1 THR B 204      17.340  82.550   8.370  1.00  0.00           H
ATOM   2874  CG2 THR B 204      19.370  84.290  10.220  1.00  0.00           C
ATOM   2875 1HG2 THR B 204      20.350  84.070  10.700  1.00  0.00           H
ATOM   2876 2HG2 THR B 204      19.430  85.200   9.590  1.00  0.00           H
ATOM   2877 3HG2 THR B 204      18.590  84.510  10.990  1.00  0.00           H
ATOM   2878  C   THR B 204      19.910  84.290   7.130  1.00  0.00           C
ATOM   2879  O   THR B 204      20.690  85.230   7.170  1.00  0.00           O
ATOM   2880  N   LEU B 205      18.950  84.170   6.160  1.00  0.00           N
ATOM   2881  HN  LEU B 205      18.380  83.370   6.310  1.00  0.00           H
ATOM   2882  CA  LEU B 205      18.580  85.170   5.170  1.00  0.00           C
ATOM   2883  HA  LEU B 205      18.940  86.140   5.470  1.00  0.00           H
ATOM   2884  CB  LEU B 205      19.190  84.850   3.730  1.00  0.00           C
ATOM   2885  HB1 LEU B 205      20.280  85.030   3.790  1.00  0.00           H
ATOM   2886  HB2 LEU B 205      18.970  83.800   3.450  1.00  0.00           H
ATOM   2887  CG  LEU B 205      18.610  85.700   2.510  1.00  0.00           C
ATOM   2888  HG  LEU B 205      17.510  85.840   2.630  1.00  0.00           H
ATOM   2889  CD1 LEU B 205      19.250  87.090   2.400  1.00  0.00           C
ATOM   2890 1HD1 LEU B 205      19.160  87.730   3.300  1.00  0.00           H
ATOM   2891 2HD1 LEU B 205      20.310  86.870   2.160  1.00  0.00           H
ATOM   2892 3HD1 LEU B 205      18.700  87.560   1.560  1.00  0.00           H
ATOM   2893  CD2 LEU B 205      18.790  84.900   1.210  1.00  0.00           C
ATOM   2894 1HD2 LEU B 205      18.150  83.990   1.110  1.00  0.00           H
ATOM   2895 2HD2 LEU B 205      18.360  85.550   0.420  1.00  0.00           H
ATOM   2896 3HD2 LEU B 205      19.860  84.650   1.080  1.00  0.00           H
ATOM   2897  C   LEU B 205      17.040  85.120   5.250  1.00  0.00           C
ATOM   2898  O   LEU B 205      16.400  84.030   5.210  1.00  0.00           O
ATOM   2899  N   THR B 206      16.440  86.300   5.320  1.00  0.00           N
ATOM   2900  HN  THR B 206      17.000  87.120   5.360  1.00  0.00           H
ATOM   2901  CA  THR B 206      15.000  86.400   5.170  1.00  0.00           C
ATOM   2902  HA  THR B 206      14.600  85.430   4.910  1.00  0.00           H
ATOM   2903  CB  THR B 206      14.220  86.930   6.360  1.00  0.00           C
ATOM   2904  HB  THR B 206      14.630  86.350   7.220  1.00  0.00           H
ATOM   2905  OG1 THR B 206      12.850  86.700   6.280  1.00  0.00           O
ATOM   2906  HG1 THR B 206      12.720  85.750   6.220  1.00  0.00           H
ATOM   2907  CG2 THR B 206      14.490  88.440   6.700  1.00  0.00           C
ATOM   2908 1HG2 THR B 206      13.930  88.730   7.620  1.00  0.00           H
ATOM   2909 2HG2 THR B 206      15.560  88.680   6.820  1.00  0.00           H
ATOM   2910 3HG2 THR B 206      13.980  89.190   6.060  1.00  0.00           H
ATOM   2911  C   THR B 206      14.850  87.230   3.900  1.00  0.00           C
ATOM   2912  O   THR B 206      15.630  88.110   3.590  1.00  0.00           O
ATOM   2913  N   ILE B 207      13.780  86.890   3.170  1.00  0.00           N
ATOM   2914  HN  ILE B 207      13.220  86.100   3.370  1.00  0.00           H
ATOM   2915  CA  ILE B 207      13.250  87.680   2.000  1.00  0.00           C
ATOM   2916  HA  ILE B 207      13.740  88.640   1.920  1.00  0.00           H
ATOM   2917  CB  ILE B 207      13.080  86.880   0.760  1.00  0.00           C
ATOM   2918  HB  ILE B 207      12.310  86.080   0.880  1.00  0.00           H
ATOM   2919  CG2 ILE B 207      12.775  87.755  -0.482  1.00  0.00           C
ATOM   2920 1HG2 ILE B 207      12.845  87.105  -1.382  1.00  0.00           H
ATOM   2921 2HG2 ILE B 207      11.745  88.185  -0.462  1.00  0.00           H
ATOM   2922 3HG2 ILE B 207      13.575  88.525  -0.572  1.00  0.00           H
ATOM   2923  CG1 ILE B 207      14.390  86.060   0.610  1.00  0.00           C
ATOM   2924 1HG1 ILE B 207      15.200  86.690   1.040  1.00  0.00           H
ATOM   2925 2HG1 ILE B 207      14.310  85.200   1.300  1.00  0.00           H
ATOM   2926  CD  ILE B 207      14.645  85.415  -0.782  1.00  0.00           C
ATOM   2927  HD1 ILE B 207      15.585  84.835  -0.692  1.00  0.00           H
ATOM   2928  HD2 ILE B 207      13.825  84.735  -1.112  1.00  0.00           H
ATOM   2929  HD3 ILE B 207      14.765  86.245  -1.512  1.00  0.00           H
ATOM   2930  C   ILE B 207      11.850  87.940   2.500  1.00  0.00           C
ATOM   2931  O   ILE B 207      11.010  86.990   2.640  1.00  0.00           O
ATOM   2932  N   SER B 208      11.530  89.260   2.680  1.00  0.00           N
ATOM   2933  HN  SER B 208      12.260  89.930   2.600  1.00  0.00           H
ATOM   2934  CA  SER B 208      10.180  89.730   3.100  1.00  0.00           C
ATOM   2935  HA  SER B 208       9.720  88.910   3.620  1.00  0.00           H
ATOM   2936  CB  SER B 208      10.110  91.050   4.080  1.00  0.00           C
ATOM   2937  HB1 SER B 208      10.530  90.820   5.080  1.00  0.00           H
ATOM   2938  HB2 SER B 208      10.670  91.890   3.610  1.00  0.00           H
ATOM   2939  OG  SER B 208       8.740  91.370   4.340  1.00  0.00           O
ATOM   2940  HG1 SER B 208       8.530  92.270   4.120  1.00  0.00           H
ATOM   2941  C   SER B 208       9.370  90.000   1.850  1.00  0.00           C
ATOM   2942  O   SER B 208       9.890  90.360   0.800  1.00  0.00           O
ATOM   2943  N   ARG B 209       8.030  89.790   1.930  1.00  0.00           N
ATOM   2944  HN  ARG B 209       7.690  89.600   2.850  1.00  0.00           H
ATOM   2945  CA  ARG B 209       7.040  89.830   0.900  1.00  0.00           C
ATOM   2946  HA  ARG B 209       6.500  88.900   1.040  1.00  0.00           H
ATOM   2947  CB  ARG B 209       6.000  90.990   1.150  1.00  0.00           C
ATOM   2948  HB1 ARG B 209       5.400  91.150   0.230  1.00  0.00           H
ATOM   2949  HB2 ARG B 209       5.260  90.740   1.940  1.00  0.00           H
ATOM   2950  CG  ARG B 209       6.580  92.350   1.630  1.00  0.00           C
ATOM   2951  HG1 ARG B 209       5.670  92.910   1.910  1.00  0.00           H
ATOM   2952  HG2 ARG B 209       7.070  92.030   2.570  1.00  0.00           H
ATOM   2953  CD  ARG B 209       7.420  93.100   0.580  1.00  0.00           C
ATOM   2954  HD1 ARG B 209       8.230  92.490   0.110  1.00  0.00           H
ATOM   2955  HD2 ARG B 209       6.655  93.405  -0.162  1.00  0.00           H
ATOM   2956  NE  ARG B 209       8.090  94.280   1.230  1.00  0.00           N
ATOM   2957  HE  ARG B 209       8.200  94.350   2.220  1.00  0.00           H
ATOM   2958  CZ  ARG B 209       8.610  95.280   0.540  1.00  0.00           C
ATOM   2959  NH1 ARG B 209       9.200  96.140   1.240  1.00  0.00           N
ATOM   2960 1HH1 ARG B 209       9.210  96.120   2.240  1.00  0.00           H
ATOM   2961 2HH1 ARG B 209       9.710  96.870   0.790  1.00  0.00           H
ATOM   2962  NH2 ARG B 209       8.685  95.355  -0.812  1.00  0.00           N
ATOM   2963 1HH2 ARG B 209       8.105  94.725  -1.312  1.00  0.00           H
ATOM   2964 2HH2 ARG B 209       8.745  96.305  -1.142  1.00  0.00           H
ATOM   2965  C   ARG B 209       7.385  89.735  -0.572  1.00  0.00           C
ATOM   2966  O   ARG B 209       7.185  90.735  -1.302  1.00  0.00           O
ATOM   2967  N   LEU B 210       7.795  88.505  -1.082  1.00  0.00           N
ATOM   2968  HN  LEU B 210       7.775  87.745  -0.442  1.00  0.00           H
ATOM   2969  CA  LEU B 210       8.345  88.185  -2.412  1.00  0.00           C
ATOM   2970  HA  LEU B 210       9.305  88.665  -2.512  1.00  0.00           H
ATOM   2971  CB  LEU B 210       8.635  86.665  -2.612  1.00  0.00           C
ATOM   2972  HB1 LEU B 210       7.765  86.045  -2.322  1.00  0.00           H
ATOM   2973  HB2 LEU B 210       8.795  86.465  -3.692  1.00  0.00           H
ATOM   2974  CG  LEU B 210       9.895  86.125  -1.852  1.00  0.00           C
ATOM   2975  HG  LEU B 210      10.535  87.025  -1.952  1.00  0.00           H
ATOM   2976  CD1 LEU B 210       9.685  85.735  -0.342  1.00  0.00           C
ATOM   2977 1HD1 LEU B 210      10.705  85.415  -0.052  1.00  0.00           H
ATOM   2978 2HD1 LEU B 210       9.370  86.610   0.260  1.00  0.00           H
ATOM   2979 3HD1 LEU B 210       8.975  84.895  -0.182  1.00  0.00           H
ATOM   2980  CD2 LEU B 210      10.565  84.935  -2.632  1.00  0.00           C
ATOM   2981 1HD2 LEU B 210      11.515  84.705  -2.112  1.00  0.00           H
ATOM   2982 2HD2 LEU B 210       9.995  83.985  -2.572  1.00  0.00           H
ATOM   2983 3HD2 LEU B 210      10.805  85.165  -3.702  1.00  0.00           H
ATOM   2984  C   LEU B 210       7.535  88.705  -3.612  1.00  0.00           C
ATOM   2985  O   LEU B 210       6.305  88.585  -3.722  1.00  0.00           O
ATOM   2986  N   GLU B 211       8.195  89.385  -4.542  1.00  0.00           N
ATOM   2987  HN  GLU B 211       9.195  89.445  -4.482  1.00  0.00           H
ATOM   2988  CA  GLU B 211       7.645  89.815  -5.802  1.00  0.00           C
ATOM   2989  HA  GLU B 211       6.575  89.955  -5.762  1.00  0.00           H
ATOM   2990  CB  GLU B 211       8.345  91.055  -6.312  1.00  0.00           C
ATOM   2991  HB1 GLU B 211       9.445  90.925  -6.352  1.00  0.00           H
ATOM   2992  HB2 GLU B 211       8.075  91.195  -7.382  1.00  0.00           H
ATOM   2993  CG  GLU B 211       7.985  92.285  -5.452  1.00  0.00           C
ATOM   2994  HG1 GLU B 211       7.985  91.965  -4.392  1.00  0.00           H
ATOM   2995  HG2 GLU B 211       8.775  93.065  -5.502  1.00  0.00           H
ATOM   2996  CD  GLU B 211       6.695  92.925  -5.852  1.00  0.00           C
ATOM   2997  OE1 GLU B 211       6.625  93.855  -6.752  1.00  0.00           O
ATOM   2998  OE2 GLU B 211       5.625  92.455  -5.412  1.00  0.00           O
ATOM   2999  C   GLU B 211       7.895  88.605  -6.782  1.00  0.00           C
ATOM   3000  O   GLU B 211       8.805  87.765  -6.482  1.00  0.00           O
ATOM   3001  N   PRO B 212       7.345  88.545  -7.952  1.00  0.00           N
ATOM   3002  CD  PRO B 212       6.145  89.395  -8.332  1.00  0.00           C
ATOM   3003  HD1 PRO B 212       6.555  90.235  -8.932  1.00  0.00           H
ATOM   3004  HD2 PRO B 212       5.475  89.715  -7.502  1.00  0.00           H
ATOM   3005  CA  PRO B 212       7.435  87.285  -8.722  1.00  0.00           C
ATOM   3006  HA  PRO B 212       7.115  86.465  -8.102  1.00  0.00           H
ATOM   3007  CB  PRO B 212       6.415  87.595  -9.852  1.00  0.00           C
ATOM   3008  HB1 PRO B 212       6.885  88.055 -10.752  1.00  0.00           H
ATOM   3009  HB2 PRO B 212       6.005  86.595 -10.122  1.00  0.00           H
ATOM   3010  CG  PRO B 212       5.325  88.415  -9.192  1.00  0.00           C
ATOM   3011  HG1 PRO B 212       4.725  88.955  -9.952  1.00  0.00           H
ATOM   3012  HG2 PRO B 212       4.665  87.705  -8.642  1.00  0.00           H
ATOM   3013  C   PRO B 212       8.715  86.965  -9.412  1.00  0.00           C
ATOM   3014  O   PRO B 212       8.785  85.865 -10.012  1.00  0.00           O
ATOM   3015  N   GLU B 213       9.785  87.785  -9.252  1.00  0.00           N
ATOM   3016  HN  GLU B 213       9.665  88.495  -8.562  1.00  0.00           H
ATOM   3017  CA  GLU B 213      11.075  87.515  -9.832  1.00  0.00           C
ATOM   3018  HA  GLU B 213      11.055  86.495 -10.192  1.00  0.00           H
ATOM   3019  CB  GLU B 213      11.505  88.555 -10.892  1.00  0.00           C
ATOM   3020  HB1 GLU B 213      11.625  89.565 -10.432  1.00  0.00           H
ATOM   3021  HB2 GLU B 213      12.485  88.235 -11.302  1.00  0.00           H
ATOM   3022  CG  GLU B 213      10.415  88.525 -12.062  1.00  0.00           C
ATOM   3023  HG1 GLU B 213      10.005  87.505 -12.132  1.00  0.00           H
ATOM   3024  HG2 GLU B 213       9.735  89.395 -11.932  1.00  0.00           H
ATOM   3025  CD  GLU B 213      11.035  88.775 -13.432  1.00  0.00           C
ATOM   3026  OE1 GLU B 213      10.875  87.905 -14.312  1.00  0.00           O
ATOM   3027  OE2 GLU B 213      11.695  89.865 -13.592  1.00  0.00           O
ATOM   3028  C   GLU B 213      12.115  87.405  -8.722  1.00  0.00           C
ATOM   3029  O   GLU B 213      13.305  87.455  -8.992  1.00  0.00           O
ATOM   3030  N   ASP B 214      11.745  87.195  -7.452  1.00  0.00           N
ATOM   3031  HN  ASP B 214      10.785  87.265  -7.172  1.00  0.00           H
ATOM   3032  CA  ASP B 214      12.595  86.875  -6.282  1.00  0.00           C
ATOM   3033  HA  ASP B 214      13.625  87.095  -6.512  1.00  0.00           H
ATOM   3034  CB  ASP B 214      11.935  87.635  -4.992  1.00  0.00           C
ATOM   3035  HB1 ASP B 214      10.885  87.305  -5.072  1.00  0.00           H
ATOM   3036  HB2 ASP B 214      12.355  87.325  -4.012  1.00  0.00           H
ATOM   3037  CG  ASP B 214      11.825  89.125  -5.182  1.00  0.00           C
ATOM   3038  OD1 ASP B 214      12.645  89.795  -5.902  1.00  0.00           O
ATOM   3039  OD2 ASP B 214      10.965  89.655  -4.452  1.00  0.00           O
ATOM   3040  C   ASP B 214      12.635  85.395  -6.062  1.00  0.00           C
ATOM   3041  O   ASP B 214      13.305  84.905  -5.142  1.00  0.00           O
ATOM   3042  N   PHE B 215      11.935  84.595  -6.872  1.00  0.00           N
ATOM   3043  HN  PHE B 215      11.425  85.025  -7.602  1.00  0.00           H
ATOM   3044  CA  PHE B 215      12.055  83.115  -6.812  1.00  0.00           C
ATOM   3045  HA  PHE B 215      12.035  82.665  -5.832  1.00  0.00           H
ATOM   3046  CB  PHE B 215      10.755  82.605  -7.462  1.00  0.00           C
ATOM   3047  HB1 PHE B 215      10.585  82.985  -8.492  1.00  0.00           H
ATOM   3048  HB2 PHE B 215      10.775  81.495  -7.502  1.00  0.00           H
ATOM   3049  CG  PHE B 215       9.545  82.985  -6.602  1.00  0.00           C
ATOM   3050  CD1 PHE B 215       9.215  82.095  -5.532  1.00  0.00           C
ATOM   3051  HD1 PHE B 215       9.685  81.115  -5.462  1.00  0.00           H
ATOM   3052  CE1 PHE B 215       8.325  82.395  -4.532  1.00  0.00           C
ATOM   3053  HE1 PHE B 215       8.005  81.615  -3.862  1.00  0.00           H
ATOM   3054  CZ  PHE B 215       7.635  83.625  -4.492  1.00  0.00           C
ATOM   3055  HZ  PHE B 215       6.865  83.795  -3.752  1.00  0.00           H
ATOM   3056  CD2 PHE B 215       8.885  84.245  -6.582  1.00  0.00           C
ATOM   3057  HD2 PHE B 215       8.965  84.965  -7.382  1.00  0.00           H
ATOM   3058  CE2 PHE B 215       8.025  84.545  -5.492  1.00  0.00           C
ATOM   3059  HE2 PHE B 215       7.395  85.405  -5.662  1.00  0.00           H
ATOM   3060  C   PHE B 215      13.185  82.615  -7.712  1.00  0.00           C
ATOM   3061  O   PHE B 215      13.265  83.095  -8.852  1.00  0.00           O
ATOM   3062  N   ALA B 216      14.175  81.945  -7.132  1.00  0.00           N
ATOM   3063  HN  ALA B 216      14.245  81.695  -6.172  1.00  0.00           H
ATOM   3064  CA  ALA B 216      15.465  82.035  -7.692  1.00  0.00           C
ATOM   3065  HA  ALA B 216      15.415  81.675  -8.702  1.00  0.00           H
ATOM   3066  CB  ALA B 216      16.015  83.435  -7.702  1.00  0.00           C
ATOM   3067  HB1 ALA B 216      17.125  83.465  -7.792  1.00  0.00           H
ATOM   3068  HB2 ALA B 216      15.625  83.975  -8.592  1.00  0.00           H
ATOM   3069  HB3 ALA B 216      15.635  83.925  -6.782  1.00  0.00           H
ATOM   3070  C   ALA B 216      16.295  81.125  -6.852  1.00  0.00           C
ATOM   3071  O   ALA B 216      15.855  80.825  -5.722  1.00  0.00           O
ATOM   3072  N   VAL B 217      17.435  80.455  -7.322  1.00  0.00           N
ATOM   3073  HN  VAL B 217      17.825  80.645  -8.222  1.00  0.00           H
ATOM   3074  CA  VAL B 217      18.305  79.685  -6.422  1.00  0.00           C
ATOM   3075  HA  VAL B 217      17.735  79.105  -5.702  1.00  0.00           H
ATOM   3076  CB  VAL B 217      19.175  78.765  -7.232  1.00  0.00           C
ATOM   3077  HB  VAL B 217      19.795  79.395  -7.912  1.00  0.00           H
ATOM   3078  CG1 VAL B 217      20.105  77.985  -6.392  1.00  0.00           C
ATOM   3079 1HG1 VAL B 217      20.785  78.665  -5.842  1.00  0.00           H
ATOM   3080 2HG1 VAL B 217      19.555  77.255  -5.762  1.00  0.00           H
ATOM   3081 3HG1 VAL B 217      20.845  77.415  -7.002  1.00  0.00           H
ATOM   3082  CG2 VAL B 217      18.305  77.915  -8.152  1.00  0.00           C
ATOM   3083 1HG2 VAL B 217      19.055  77.385  -8.782  1.00  0.00           H
ATOM   3084 2HG2 VAL B 217      17.575  77.235  -7.672  1.00  0.00           H
ATOM   3085 3HG2 VAL B 217      17.695  78.575  -8.802  1.00  0.00           H
ATOM   3086  C   VAL B 217      19.075  80.645  -5.622  1.00  0.00           C
ATOM   3087  O   VAL B 217      19.595  81.655  -6.092  1.00  0.00           O
ATOM   3088  N   TYR B 218      19.345  80.285  -4.342  1.00  0.00           N
ATOM   3089  HN  TYR B 218      18.945  79.445  -3.992  1.00  0.00           H
ATOM   3090  CA  TYR B 218      19.995  81.005  -3.302  1.00  0.00           C
ATOM   3091  HA  TYR B 218      20.435  81.935  -3.612  1.00  0.00           H
ATOM   3092  CB  TYR B 218      19.015  81.385  -2.112  1.00  0.00           C
ATOM   3093  HB1 TYR B 218      18.415  80.465  -1.962  1.00  0.00           H
ATOM   3094  HB2 TYR B 218      19.495  81.685  -1.152  1.00  0.00           H
ATOM   3095  CG  TYR B 218      18.165  82.485  -2.662  1.00  0.00           C
ATOM   3096  CD1 TYR B 218      16.915  82.195  -3.262  1.00  0.00           C
ATOM   3097  HD1 TYR B 218      16.585  81.175  -3.412  1.00  0.00           H
ATOM   3098  CE1 TYR B 218      16.075  83.175  -3.682  1.00  0.00           C
ATOM   3099  HE1 TYR B 218      15.065  83.035  -4.032  1.00  0.00           H
ATOM   3100  CZ  TYR B 218      16.565  84.465  -3.552  1.00  0.00           C
ATOM   3101  OH  TYR B 218      15.745  85.525  -3.982  1.00  0.00           O
ATOM   3102  HH  TYR B 218      14.855  85.185  -4.092  1.00  0.00           H
ATOM   3103  CD2 TYR B 218      18.615  83.785  -2.512  1.00  0.00           C
ATOM   3104  HD2 TYR B 218      19.625  83.805  -2.122  1.00  0.00           H
ATOM   3105  CE2 TYR B 218      17.765  84.785  -2.942  1.00  0.00           C
ATOM   3106  HE2 TYR B 218      18.055  85.825  -2.902  1.00  0.00           H
ATOM   3107  C   TYR B 218      21.145  80.045  -2.862  1.00  0.00           C
ATOM   3108  O   TYR B 218      20.965  78.825  -2.712  1.00  0.00           O
ATOM   3109  N   TYR B 219      22.355  80.565  -2.602  1.00  0.00           N
ATOM   3110  HN  TYR B 219      22.485  81.545  -2.772  1.00  0.00           H
ATOM   3111  CA  TYR B 219      23.465  79.915  -2.102  1.00  0.00           C
ATOM   3112  HA  TYR B 219      23.225  78.945  -1.702  1.00  0.00           H
ATOM   3113  CB  TYR B 219      24.565  79.775  -3.232  1.00  0.00           C
ATOM   3114  HB1 TYR B 219      24.885  80.745  -3.662  1.00  0.00           H
ATOM   3115  HB2 TYR B 219      25.445  79.185  -2.882  1.00  0.00           H
ATOM   3116  CG  TYR B 219      24.055  79.045  -4.432  1.00  0.00           C
ATOM   3117  CD1 TYR B 219      24.095  77.615  -4.492  1.00  0.00           C
ATOM   3118  HD1 TYR B 219      24.425  76.985  -3.672  1.00  0.00           H
ATOM   3119  CE1 TYR B 219      23.775  76.935  -5.742  1.00  0.00           C
ATOM   3120  HE1 TYR B 219      23.935  75.875  -5.732  1.00  0.00           H
ATOM   3121  CZ  TYR B 219      23.555  77.745  -6.872  1.00  0.00           C
ATOM   3122  OH  TYR B 219      23.465  77.075  -8.082  1.00  0.00           O
ATOM   3123  HH  TYR B 219      22.955  77.625  -8.672  1.00  0.00           H
ATOM   3124  CD2 TYR B 219      23.895  79.745  -5.632  1.00  0.00           C
ATOM   3125  HD2 TYR B 219      24.095  80.805  -5.622  1.00  0.00           H
ATOM   3126  CE2 TYR B 219      23.665  79.125  -6.832  1.00  0.00           C
ATOM   3127  HE2 TYR B 219      23.475  79.655  -7.752  1.00  0.00           H
ATOM   3128  C   TYR B 219      24.095  80.725  -1.062  1.00  0.00           C
ATOM   3129  O   TYR B 219      23.745  81.845  -0.722  1.00  0.00           O
ATOM   3130  N   CYS B 220      25.095  80.125  -0.302  1.00  0.00           N
ATOM   3131  HN  CYS B 220      25.355  79.175  -0.482  1.00  0.00           H
ATOM   3132  CA  CYS B 220      25.730  80.700   0.820  1.00  0.00           C
ATOM   3133  HA  CYS B 220      25.860  81.770   0.680  1.00  0.00           H
ATOM   3134  CB  CYS B 220      25.060  80.380   2.200  1.00  0.00           C
ATOM   3135  HB1 CYS B 220      25.660  80.920   2.960  1.00  0.00           H
ATOM   3136  HB2 CYS B 220      24.020  80.780   2.140  1.00  0.00           H
ATOM   3137  SG  CYS B 220      24.980  78.650   2.760  1.00  0.00           S
ATOM   3138  C   CYS B 220      27.190  80.190   0.710  1.00  0.00           C
ATOM   3139  O   CYS B 220      27.500  79.140   0.250  1.00  0.00           O
ATOM   3140  N   GLN B 221      28.170  81.100   0.980  1.00  0.00           N
ATOM   3141  HN  GLN B 221      27.940  82.000   1.330  1.00  0.00           H
ATOM   3142  CA  GLN B 221      29.560  80.800   0.820  1.00  0.00           C
ATOM   3143  HA  GLN B 221      29.740  79.740   0.860  1.00  0.00           H
ATOM   3144  CB  GLN B 221      30.115  81.205  -0.602  1.00  0.00           C
ATOM   3145  HB1 GLN B 221      29.715  80.425  -1.282  1.00  0.00           H
ATOM   3146  HB2 GLN B 221      29.585  82.125  -0.922  1.00  0.00           H
ATOM   3147  CG  GLN B 221      31.625  81.225  -0.752  1.00  0.00           C
ATOM   3148  HG1 GLN B 221      32.080  80.560   0.010  1.00  0.00           H
ATOM   3149  HG2 GLN B 221      31.885  80.795  -1.742  1.00  0.00           H
ATOM   3150  CD  GLN B 221      32.285  82.575  -0.712  1.00  0.00           C
ATOM   3151  OE1 GLN B 221      31.955  83.625  -1.302  1.00  0.00           O
ATOM   3152  NE2 GLN B 221      33.485  82.645  -0.042  1.00  0.00           N
ATOM   3153 1HE2 GLN B 221      33.650  81.920   0.620  1.00  0.00           H
ATOM   3154 2HE2 GLN B 221      34.005  83.495  -0.142  1.00  0.00           H
ATOM   3155  C   GLN B 221      30.380  81.370   1.900  1.00  0.00           C
ATOM   3156  O   GLN B 221      30.330  82.560   2.260  1.00  0.00           O
ATOM   3157  N   GLN B 222      31.300  80.540   2.460  1.00  0.00           N
ATOM   3158  HN  GLN B 222      31.440  79.680   1.990  1.00  0.00           H
ATOM   3159  CA  GLN B 222      32.030  80.990   3.560  1.00  0.00           C
ATOM   3160  HA  GLN B 222      31.540  81.880   3.920  1.00  0.00           H
ATOM   3161  CB  GLN B 222      32.160  79.830   4.600  1.00  0.00           C
ATOM   3162  HB1 GLN B 222      32.370  80.250   5.600  1.00  0.00           H
ATOM   3163  HB2 GLN B 222      31.140  79.390   4.570  1.00  0.00           H
ATOM   3164  CG  GLN B 222      33.050  78.600   4.370  1.00  0.00           C
ATOM   3165  HG1 GLN B 222      32.630  77.780   4.990  1.00  0.00           H
ATOM   3166  HG2 GLN B 222      32.870  78.380   3.300  1.00  0.00           H
ATOM   3167  CD  GLN B 222      34.550  78.810   4.750  1.00  0.00           C
ATOM   3168  OE1 GLN B 222      34.980  79.500   5.670  1.00  0.00           O
ATOM   3169  NE2 GLN B 222      35.390  78.100   4.010  1.00  0.00           N
ATOM   3170 1HE2 GLN B 222      34.990  77.420   3.390  1.00  0.00           H
ATOM   3171 2HE2 GLN B 222      36.380  78.210   4.080  1.00  0.00           H
ATOM   3172  C   GLN B 222      33.480  81.330   3.030  1.00  0.00           C
ATOM   3173  O   GLN B 222      33.940  80.680   2.100  1.00  0.00           O
ATOM   3174  N   ARG B 223      34.120  82.350   3.630  1.00  0.00           N
ATOM   3175  HN  ARG B 223      33.670  83.110   4.100  1.00  0.00           H
ATOM   3176  CA  ARG B 223      35.510  82.690   3.160  1.00  0.00           C
ATOM   3177  HA  ARG B 223      35.830  82.000   2.390  1.00  0.00           H
ATOM   3178  CB  ARG B 223      35.620  84.090   2.560  1.00  0.00           C
ATOM   3179  HB1 ARG B 223      36.590  84.280   2.040  1.00  0.00           H
ATOM   3180  HB2 ARG B 223      35.010  84.220   1.650  1.00  0.00           H
ATOM   3181  CG  ARG B 223      35.380  85.240   3.620  1.00  0.00           C
ATOM   3182  HG1 ARG B 223      34.290  85.270   3.810  1.00  0.00           H
ATOM   3183  HG2 ARG B 223      35.890  85.020   4.580  1.00  0.00           H
ATOM   3184  CD  ARG B 223      35.930  86.560   3.180  1.00  0.00           C
ATOM   3185  HD1 ARG B 223      37.030  86.700   3.120  1.00  0.00           H
ATOM   3186  HD2 ARG B 223      35.650  86.800   2.130  1.00  0.00           H
ATOM   3187  NE  ARG B 223      35.240  87.630   3.980  1.00  0.00           N
ATOM   3188  HE  ARG B 223      34.310  87.530   4.320  1.00  0.00           H
ATOM   3189  CZ  ARG B 223      35.810  88.800   4.170  1.00  0.00           C
ATOM   3190  NH1 ARG B 223      36.850  89.230   3.530  1.00  0.00           N
ATOM   3191 1HH1 ARG B 223      37.200  88.790   2.700  1.00  0.00           H
ATOM   3192 2HH1 ARG B 223      37.150  90.120   3.860  1.00  0.00           H
ATOM   3193  NH2 ARG B 223      35.250  89.700   4.950  1.00  0.00           N
ATOM   3194 1HH2 ARG B 223      34.280  89.520   5.110  1.00  0.00           H
ATOM   3195 2HH2 ARG B 223      35.630  90.610   5.110  1.00  0.00           H
ATOM   3196  C   ARG B 223      36.540  82.570   4.270  1.00  0.00           C
ATOM   3197  O   ARG B 223      37.620  83.020   4.040  1.00  0.00           O
ATOM   3198  N   SER B 224      36.110  82.120   5.450  1.00  0.00           N
ATOM   3199  HN  SER B 224      35.220  81.680   5.570  1.00  0.00           H
ATOM   3200  CA  SER B 224      36.890  82.450   6.660  1.00  0.00           C
ATOM   3201  HA  SER B 224      37.400  83.400   6.590  1.00  0.00           H
ATOM   3202  CB  SER B 224      35.850  82.580   7.880  1.00  0.00           C
ATOM   3203  HB1 SER B 224      34.880  83.040   7.590  1.00  0.00           H
ATOM   3204  HB2 SER B 224      35.610  81.550   8.230  1.00  0.00           H
ATOM   3205  OG  SER B 224      36.420  83.290   8.950  1.00  0.00           O
ATOM   3206  HG1 SER B 224      37.120  82.790   9.380  1.00  0.00           H
ATOM   3207  C   SER B 224      37.900  81.340   7.000  1.00  0.00           C
ATOM   3208  O   SER B 224      38.860  81.500   7.800  1.00  0.00           O
ATOM   3209  N   ASN B 225      37.690  80.180   6.360  1.00  0.00           N
ATOM   3210  HN  ASN B 225      36.880  80.100   5.780  1.00  0.00           H
ATOM   3211  CA  ASN B 225      38.580  79.070   6.600  1.00  0.00           C
ATOM   3212  HA  ASN B 225      39.520  79.350   7.050  1.00  0.00           H
ATOM   3213  CB  ASN B 225      37.880  77.910   7.350  1.00  0.00           C
ATOM   3214  HB1 ASN B 225      36.870  77.630   6.970  1.00  0.00           H
ATOM   3215  HB2 ASN B 225      38.540  77.030   7.230  1.00  0.00           H
ATOM   3216  CG  ASN B 225      37.700  78.230   8.820  1.00  0.00           C
ATOM   3217  OD1 ASN B 225      38.100  79.230   9.400  1.00  0.00           O
ATOM   3218  ND2 ASN B 225      37.030  77.230   9.500  1.00  0.00           N
ATOM   3219 1HD2 ASN B 225      37.160  76.290   9.170  1.00  0.00           H
ATOM   3220 2HD2 ASN B 225      36.740  77.420  10.430  1.00  0.00           H
ATOM   3221  C   ASN B 225      38.940  78.620   5.210  1.00  0.00           C
ATOM   3222  O   ASN B 225      38.090  78.460   4.300  1.00  0.00           O
ATOM   3223  N   TRP B 226      40.240  78.360   5.000  1.00  0.00           N
ATOM   3224  HN  TRP B 226      40.910  78.680   5.660  1.00  0.00           H
ATOM   3225  CA  TRP B 226      40.740  77.790   3.780  1.00  0.00           C
ATOM   3226  HA  TRP B 226      40.410  78.500   3.040  1.00  0.00           H
ATOM   3227  CB  TRP B 226      42.240  77.850   3.800  1.00  0.00           C
ATOM   3228  HB1 TRP B 226      42.590  78.900   3.920  1.00  0.00           H
ATOM   3229  HB2 TRP B 226      42.560  77.260   4.690  1.00  0.00           H
ATOM   3230  CG  TRP B 226      42.900  77.360   2.660  1.00  0.00           C
ATOM   3231  CD1 TRP B 226      43.390  76.100   2.430  1.00  0.00           C
ATOM   3232  HD1 TRP B 226      43.120  75.210   2.980  1.00  0.00           H
ATOM   3233  NE1 TRP B 226      44.020  76.070   1.250  1.00  0.00           N
ATOM   3234  HE1 TRP B 226      44.270  75.280   0.740  1.00  0.00           H
ATOM   3235  CE2 TRP B 226      44.000  77.240   0.660  1.00  0.00           C
ATOM   3236  CD2 TRP B 226      43.250  78.120   1.510  1.00  0.00           C
ATOM   3237  CE3 TRP B 226      42.920  79.400   1.100  1.00  0.00           C
ATOM   3238  HE3 TRP B 226      42.230  79.980   1.690  1.00  0.00           H
ATOM   3239  CZ3 TRP B 226      43.345  79.835  -0.212  1.00  0.00           C
ATOM   3240  HZ3 TRP B 226      43.105  80.855  -0.492  1.00  0.00           H
ATOM   3241  CZ2 TRP B 226      44.475  77.725  -0.552  1.00  0.00           C
ATOM   3242  HZ2 TRP B 226      45.175  77.195  -1.182  1.00  0.00           H
ATOM   3243  CH2 TRP B 226      44.155  78.995  -1.002  1.00  0.00           C
ATOM   3244  HH2 TRP B 226      44.605  79.505  -1.842  1.00  0.00           H
ATOM   3245  C   TRP B 226      40.280  76.430   3.440  1.00  0.00           C
ATOM   3246  O   TRP B 226      40.260  75.580   4.320  1.00  0.00           O
ATOM   3247  N   PRO B 227      39.960  76.100   2.170  1.00  0.00           N
ATOM   3248  CD  PRO B 227      39.880  74.750   1.770  1.00  0.00           C
ATOM   3249  HD1 PRO B 227      39.080  74.180   2.300  1.00  0.00           H
ATOM   3250  HD2 PRO B 227      40.850  74.290   2.050  1.00  0.00           H
ATOM   3251  CA  PRO B 227      39.640  77.040   1.050  1.00  0.00           C
ATOM   3252  HA  PRO B 227      40.270  77.920   1.070  1.00  0.00           H
ATOM   3253  CB  PRO B 227      39.865  76.175  -0.202  1.00  0.00           C
ATOM   3254  HB1 PRO B 227      39.375  76.555  -1.122  1.00  0.00           H
ATOM   3255  HB2 PRO B 227      40.965  76.225  -0.392  1.00  0.00           H
ATOM   3256  CG  PRO B 227      39.640  74.740   0.210  1.00  0.00           C
ATOM   3257  HG1 PRO B 227      38.560  74.510   0.120  1.00  0.00           H
ATOM   3258  HG2 PRO B 227      40.305  74.085  -0.392  1.00  0.00           H
ATOM   3259  C   PRO B 227      38.220  77.520   1.300  1.00  0.00           C
ATOM   3260  O   PRO B 227      37.410  76.810   1.870  1.00  0.00           O
ATOM   3261  N   PRO B 228      37.880  78.780   0.910  1.00  0.00           N
ATOM   3262  CD  PRO B 228      38.790  79.840   0.550  1.00  0.00           C
ATOM   3263  HD1 PRO B 228      39.245  79.565  -0.432  1.00  0.00           H
ATOM   3264  HD2 PRO B 228      39.590  80.000   1.300  1.00  0.00           H
ATOM   3265  CA  PRO B 228      36.540  79.220   0.670  1.00  0.00           C
ATOM   3266  HA  PRO B 228      36.160  79.270   1.680  1.00  0.00           H
ATOM   3267  CB  PRO B 228      36.685  80.575  -0.022  1.00  0.00           C
ATOM   3268  HB1 PRO B 228      36.755  80.425  -1.122  1.00  0.00           H
ATOM   3269  HB2 PRO B 228      35.820  81.270   0.090  1.00  0.00           H
ATOM   3270  CG  PRO B 228      38.000  81.080   0.480  1.00  0.00           C
ATOM   3271  HG1 PRO B 228      38.355  81.825  -0.272  1.00  0.00           H
ATOM   3272  HG2 PRO B 228      37.920  81.570   1.480  1.00  0.00           H
ATOM   3273  C   PRO B 228      35.595  78.205  -0.012  1.00  0.00           C
ATOM   3274  O   PRO B 228      36.045  77.525  -0.872  1.00  0.00           O
ATOM   3275  N   THR B 229      34.290  78.070   0.500  1.00  0.00           N
ATOM   3276  HN  THR B 229      34.000  78.570   1.310  1.00  0.00           H
ATOM   3277  CA  THR B 229      33.380  77.000   0.140  1.00  0.00           C
ATOM   3278  HA  THR B 229      33.615  76.505  -0.792  1.00  0.00           H
ATOM   3279  CB  THR B 229      33.330  75.790   1.160  1.00  0.00           C
ATOM   3280  HB  THR B 229      32.320  75.330   1.180  1.00  0.00           H
ATOM   3281  OG1 THR B 229      33.710  76.240   2.490  1.00  0.00           O
ATOM   3282  HG1 THR B 229      33.700  75.440   3.030  1.00  0.00           H
ATOM   3283  CG2 THR B 229      34.390  74.740   0.830  1.00  0.00           C
ATOM   3284 1HG2 THR B 229      34.005  74.215  -0.072  1.00  0.00           H
ATOM   3285 2HG2 THR B 229      35.370  75.230   0.660  1.00  0.00           H
ATOM   3286 3HG2 THR B 229      34.560  74.000   1.650  1.00  0.00           H
ATOM   3287  C   THR B 229      31.955  77.435  -0.012  1.00  0.00           C
ATOM   3288  O   THR B 229      31.450  78.280   0.730  1.00  0.00           O
ATOM   3289  N   PHE B 230      31.285  76.835  -0.982  1.00  0.00           N
ATOM   3290  HN  PHE B 230      31.735  76.105  -1.482  1.00  0.00           H
ATOM   3291  CA  PHE B 230      29.865  77.015  -1.242  1.00  0.00           C
ATOM   3292  HA  PHE B 230      29.465  77.955  -0.902  1.00  0.00           H
ATOM   3293  CB  PHE B 230      29.565  77.105  -2.742  1.00  0.00           C
ATOM   3294  HB1 PHE B 230      29.955  76.185  -3.222  1.00  0.00           H
ATOM   3295  HB2 PHE B 230      28.495  77.105  -3.012  1.00  0.00           H
ATOM   3296  CG  PHE B 230      30.165  78.325  -3.382  1.00  0.00           C
ATOM   3297  CD1 PHE B 230      31.495  78.355  -3.812  1.00  0.00           C
ATOM   3298  HD1 PHE B 230      32.085  77.465  -3.662  1.00  0.00           H
ATOM   3299  CE1 PHE B 230      32.015  79.435  -4.442  1.00  0.00           C
ATOM   3300  HE1 PHE B 230      33.015  79.235  -4.802  1.00  0.00           H
ATOM   3301  CZ  PHE B 230      31.245  80.575  -4.562  1.00  0.00           C
ATOM   3302  HZ  PHE B 230      31.635  81.315  -5.232  1.00  0.00           H
ATOM   3303  CD2 PHE B 230      29.365  79.485  -3.512  1.00  0.00           C
ATOM   3304  HD2 PHE B 230      28.365  79.655  -3.152  1.00  0.00           H
ATOM   3305  CE2 PHE B 230      29.995  80.605  -4.132  1.00  0.00           C
ATOM   3306  HE2 PHE B 230      29.365  81.475  -4.272  1.00  0.00           H
ATOM   3307  C   PHE B 230      28.935  75.905  -0.762  1.00  0.00           C
ATOM   3308  O   PHE B 230      29.165  74.765  -0.822  1.00  0.00           O
ATOM   3309  N   GLY B 231      27.815  76.315  -0.242  1.00  0.00           N
ATOM   3310  HN  GLY B 231      27.645  77.295  -0.182  1.00  0.00           H
ATOM   3311  CA  GLY B 231      26.595  75.515  -0.042  1.00  0.00           C
ATOM   3312  HA1 GLY B 231      26.780  74.900   0.830  1.00  0.00           H
ATOM   3313  HA2 GLY B 231      25.790  76.180   0.230  1.00  0.00           H
ATOM   3314  C   GLY B 231      26.155  74.815  -1.272  1.00  0.00           C
ATOM   3315  O   GLY B 231      26.635  75.035  -2.412  1.00  0.00           O
ATOM   3316  N   GLN B 232      25.265  73.865  -1.082  1.00  0.00           N
ATOM   3317  HN  GLN B 232      24.985  73.785  -0.132  1.00  0.00           H
ATOM   3318  CA  GLN B 232      24.805  72.925  -2.122  1.00  0.00           C
ATOM   3319  HA  GLN B 232      25.445  72.925  -2.982  1.00  0.00           H
ATOM   3320  CB  GLN B 232      24.445  71.605  -1.442  1.00  0.00           C
ATOM   3321  HB1 GLN B 232      23.545  71.735  -0.792  1.00  0.00           H
ATOM   3322  HB2 GLN B 232      24.115  71.015  -2.322  1.00  0.00           H
ATOM   3323  CG  GLN B 232      25.595  70.945  -0.602  1.00  0.00           C
ATOM   3324  HG1 GLN B 232      25.700  71.250   0.470  1.00  0.00           H
ATOM   3325  HG2 GLN B 232      25.405  69.855  -0.672  1.00  0.00           H
ATOM   3326  CD  GLN B 232      26.995  71.075  -1.212  1.00  0.00           C
ATOM   3327  OE1 GLN B 232      27.915  71.595  -0.572  1.00  0.00           O
ATOM   3328  NE2 GLN B 232      27.245  70.585  -2.472  1.00  0.00           N
ATOM   3329 1HE2 GLN B 232      26.495  70.065  -2.872  1.00  0.00           H
ATOM   3330 2HE2 GLN B 232      28.175  70.595  -2.852  1.00  0.00           H
ATOM   3331  C   GLN B 232      23.535  73.545  -2.762  1.00  0.00           C
ATOM   3332  O   GLN B 232      23.065  73.065  -3.802  1.00  0.00           O
ATOM   3333  N   GLY B 233      22.965  74.655  -2.212  1.00  0.00           N
ATOM   3334  HN  GLY B 233      23.375  74.885  -1.322  1.00  0.00           H
ATOM   3335  CA  GLY B 233      21.885  75.495  -2.762  1.00  0.00           C
ATOM   3336  HA1 GLY B 233      22.075  76.505  -2.422  1.00  0.00           H
ATOM   3337  HA2 GLY B 233      21.805  75.365  -3.832  1.00  0.00           H
ATOM   3338  C   GLY B 233      20.535  75.255  -2.212  1.00  0.00           C
ATOM   3339  O   GLY B 233      20.175  74.125  -1.852  1.00  0.00           O
ATOM   3340  N   THR B 234      19.685  76.335  -2.282  1.00  0.00           N
ATOM   3341  HN  THR B 234      20.155  77.185  -2.512  1.00  0.00           H
ATOM   3342  CA  THR B 234      18.285  76.265  -1.882  1.00  0.00           C
ATOM   3343  HA  THR B 234      18.005  75.225  -1.782  1.00  0.00           H
ATOM   3344  CB  THR B 234      18.005  77.135  -0.672  1.00  0.00           C
ATOM   3345  HB  THR B 234      18.545  78.095  -0.802  1.00  0.00           H
ATOM   3346  OG1 THR B 234      18.550  76.530   0.510  1.00  0.00           O
ATOM   3347  HG1 THR B 234      17.930  75.880   0.850  1.00  0.00           H
ATOM   3348  CG2 THR B 234      16.585  77.505  -0.412  1.00  0.00           C
ATOM   3349 1HG2 THR B 234      16.325  78.405  -0.992  1.00  0.00           H
ATOM   3350 2HG2 THR B 234      16.015  76.565  -0.562  1.00  0.00           H
ATOM   3351 3HG2 THR B 234      16.480  77.780   0.660  1.00  0.00           H
ATOM   3352  C   THR B 234      17.525  76.865  -3.032  1.00  0.00           C
ATOM   3353  O   THR B 234      17.825  77.945  -3.572  1.00  0.00           O
ATOM   3354  N   LYS B 235      16.435  76.165  -3.372  1.00  0.00           N
ATOM   3355  HN  LYS B 235      16.095  75.345  -2.902  1.00  0.00           H
ATOM   3356  CA  LYS B 235      15.565  76.555  -4.482  1.00  0.00           C
ATOM   3357  HA  LYS B 235      16.085  77.325  -5.042  1.00  0.00           H
ATOM   3358  CB  LYS B 235      15.535  75.385  -5.482  1.00  0.00           C
ATOM   3359  HB1 LYS B 235      16.605  75.235  -5.712  1.00  0.00           H
ATOM   3360  HB2 LYS B 235      15.255  74.455  -4.952  1.00  0.00           H
ATOM   3361  CG  LYS B 235      14.595  75.535  -6.722  1.00  0.00           C
ATOM   3362  HG1 LYS B 235      13.545  75.725  -6.412  1.00  0.00           H
ATOM   3363  HG2 LYS B 235      14.835  76.495  -7.222  1.00  0.00           H
ATOM   3364  CD  LYS B 235      14.705  74.395  -7.742  1.00  0.00           C
ATOM   3365  HD1 LYS B 235      15.615  73.805  -7.502  1.00  0.00           H
ATOM   3366  HD2 LYS B 235      13.805  73.765  -7.582  1.00  0.00           H
ATOM   3367  CE  LYS B 235      14.635  74.865  -9.172  1.00  0.00           C
ATOM   3368  HE1 LYS B 235      15.455  75.565  -9.432  1.00  0.00           H
ATOM   3369  HE2 LYS B 235      14.685  73.975  -9.832  1.00  0.00           H
ATOM   3370  NZ  LYS B 235      13.355  75.615  -9.442  1.00  0.00           N
ATOM   3371  HZ1 LYS B 235      12.525  75.105  -9.082  1.00  0.00           H
ATOM   3372  HZ2 LYS B 235      13.305  76.605  -9.142  1.00  0.00           H
ATOM   3373  HZ3 LYS B 235      13.255  75.675 -10.472  1.00  0.00           H
ATOM   3374  C   LYS B 235      14.125  77.095  -4.132  1.00  0.00           C
ATOM   3375  O   LYS B 235      13.335  76.445  -3.452  1.00  0.00           O
ATOM   3376  N   VAL B 236      13.785  78.305  -4.592  1.00  0.00           N
ATOM   3377  HN  VAL B 236      14.455  78.835  -5.092  1.00  0.00           H
ATOM   3378  CA  VAL B 236      12.585  78.915  -4.152  1.00  0.00           C
ATOM   3379  HA  VAL B 236      12.025  78.405  -3.382  1.00  0.00           H
ATOM   3380  CB  VAL B 236      12.965  80.395  -3.642  1.00  0.00           C
ATOM   3381  HB  VAL B 236      13.475  81.015  -4.412  1.00  0.00           H
ATOM   3382  CG1 VAL B 236      11.705  81.175  -3.162  1.00  0.00           C
ATOM   3383 1HG1 VAL B 236      12.035  82.195  -2.872  1.00  0.00           H
ATOM   3384 2HG1 VAL B 236      10.885  81.365  -3.882  1.00  0.00           H
ATOM   3385 3HG1 VAL B 236      11.255  80.775  -2.222  1.00  0.00           H
ATOM   3386  CG2 VAL B 236      13.955  80.395  -2.442  1.00  0.00           C
ATOM   3387 1HG2 VAL B 236      13.655  79.835  -1.532  1.00  0.00           H
ATOM   3388 2HG2 VAL B 236      14.925  79.925  -2.702  1.00  0.00           H
ATOM   3389 3HG2 VAL B 236      14.175  81.445  -2.152  1.00  0.00           H
ATOM   3390  C   VAL B 236      11.665  78.995  -5.342  1.00  0.00           C
ATOM   3391  O   VAL B 236      12.055  79.695  -6.352  1.00  0.00           O
ATOM   3392  N   GLU B 237      10.435  78.445  -5.312  1.00  0.00           N
ATOM   3393  HN  GLU B 237      10.185  77.865  -4.542  1.00  0.00           H
ATOM   3394  CA  GLU B 237       9.455  78.335  -6.382  1.00  0.00           C
ATOM   3395  HA  GLU B 237       9.935  78.795  -7.232  1.00  0.00           H
ATOM   3396  CB  GLU B 237       9.255  76.915  -6.892  1.00  0.00           C
ATOM   3397  HB1 GLU B 237       9.065  76.265  -6.002  1.00  0.00           H
ATOM   3398  HB2 GLU B 237       8.335  76.675  -7.462  1.00  0.00           H
ATOM   3399  CG  GLU B 237      10.515  76.345  -7.642  1.00  0.00           C
ATOM   3400  HG1 GLU B 237      10.755  76.875  -8.592  1.00  0.00           H
ATOM   3401  HG2 GLU B 237      11.385  76.465  -6.962  1.00  0.00           H
ATOM   3402  CD  GLU B 237      10.415  74.855  -7.832  1.00  0.00           C
ATOM   3403  OE1 GLU B 237       9.665  74.135  -7.222  1.00  0.00           O
ATOM   3404  OE2 GLU B 237      11.175  74.345  -8.752  1.00  0.00           O
ATOM   3405  C   GLU B 237       8.145  79.145  -6.182  1.00  0.00           C
ATOM   3406  O   GLU B 237       7.665  79.305  -5.052  1.00  0.00           O
ATOM   3407  N   VAL B 238       7.525  79.545  -7.302  1.00  0.00           N
ATOM   3408  HN  VAL B 238       7.955  79.425  -8.202  1.00  0.00           H
ATOM   3409  CA  VAL B 238       6.145  79.995  -7.362  1.00  0.00           C
ATOM   3410  HA  VAL B 238       5.975  80.675  -6.532  1.00  0.00           H
ATOM   3411  CB  VAL B 238       6.035  80.605  -8.802  1.00  0.00           C
ATOM   3412  HB  VAL B 238       6.285  79.805  -9.532  1.00  0.00           H
ATOM   3413  CG1 VAL B 238       4.575  81.105  -9.132  1.00  0.00           C
ATOM   3414 1HG1 VAL B 238       4.575  81.575 -10.132  1.00  0.00           H
ATOM   3415 2HG1 VAL B 238       3.885  80.235  -9.162  1.00  0.00           H
ATOM   3416 3HG1 VAL B 238       4.225  81.775  -8.312  1.00  0.00           H
ATOM   3417  CG2 VAL B 238       6.985  81.775  -9.042  1.00  0.00           C
ATOM   3418 1HG2 VAL B 238       6.905  82.485  -8.192  1.00  0.00           H
ATOM   3419 2HG2 VAL B 238       8.035  81.415  -9.102  1.00  0.00           H
ATOM   3420 3HG2 VAL B 238       6.775  82.365  -9.962  1.00  0.00           H
ATOM   3421  C   VAL B 238       5.145  78.915  -7.042  1.00  0.00           C
ATOM   3422  O   VAL B 238       5.165  77.905  -7.742  1.00  0.00           O
ATOM   3423  N   LYS B 239       4.205  79.055  -6.032  1.00  0.00           N
ATOM   3424  HN  LYS B 239       4.345  79.645  -5.242  1.00  0.00           H
ATOM   3425  CA  LYS B 239       3.185  78.085  -5.932  1.00  0.00           C
ATOM   3426  HA  LYS B 239       3.595  77.115  -5.662  1.00  0.00           H
ATOM   3427  CB  LYS B 239       2.315  78.565  -4.782  1.00  0.00           C
ATOM   3428  HB1 LYS B 239       2.955  79.035  -4.012  1.00  0.00           H
ATOM   3429  HB2 LYS B 239       1.615  79.335  -5.172  1.00  0.00           H
ATOM   3430  CG  LYS B 239       1.475  77.435  -4.152  1.00  0.00           C
ATOM   3431  HG1 LYS B 239       0.675  78.015  -3.642  1.00  0.00           H
ATOM   3432  HG2 LYS B 239       0.965  76.805  -4.912  1.00  0.00           H
ATOM   3433  CD  LYS B 239       2.225  76.505  -3.242  1.00  0.00           C
ATOM   3434  HD1 LYS B 239       3.055  76.095  -3.862  1.00  0.00           H
ATOM   3435  HD2 LYS B 239       2.655  77.145  -2.442  1.00  0.00           H
ATOM   3436  CE  LYS B 239       1.355  75.425  -2.562  1.00  0.00           C
ATOM   3437  HE1 LYS B 239       0.735  75.765  -1.702  1.00  0.00           H
ATOM   3438  HE2 LYS B 239       0.735  74.925  -3.342  1.00  0.00           H
ATOM   3439  NZ  LYS B 239       2.275  74.375  -2.162  1.00  0.00           N
ATOM   3440  HZ1 LYS B 239       1.705  73.595  -1.792  1.00  0.00           H
ATOM   3441  HZ2 LYS B 239       2.785  73.935  -2.952  1.00  0.00           H
ATOM   3442  HZ3 LYS B 239       2.925  74.725  -1.422  1.00  0.00           H
ATOM   3443  C   LYS B 239       2.415  77.855  -7.192  1.00  0.00           C
ATOM   3444  O   LYS B 239       1.885  78.695  -7.872  1.00  0.00           O
ATOM   3445  N   SER B 240       2.205  76.525  -7.532  1.00  0.00           N
ATOM   3446  HN  SER B 240       2.795  75.775  -7.242  1.00  0.00           H
ATOM   3447  CA  SER B 240       1.275  76.015  -8.612  1.00  0.00           C
ATOM   3448  HA  SER B 240       1.585  76.525  -9.512  1.00  0.00           H
ATOM   3449  CB  SER B 240       1.265  74.435  -8.832  1.00  0.00           C
ATOM   3450  HB1 SER B 240       0.725  73.965  -7.982  1.00  0.00           H
ATOM   3451  HB2 SER B 240       0.645  74.225  -9.732  1.00  0.00           H
ATOM   3452  OG  SER B 240       2.555  73.845  -9.032  1.00  0.00           O
ATOM   3453  HG1 SER B 240       3.095  74.405  -9.602  1.00  0.00           H
ATOM   3454  C   SER B 240      -0.225  76.365  -8.312  1.00  0.00           C
ATOM   3455  O   SER B 240      -0.765  76.215  -7.172  1.00  0.00           O
ATOM   3456  N   GLY B 241      -0.975  76.705  -9.392  1.00  0.00           N
ATOM   3457  HN  GLY B 241      -0.505  77.015 -10.212  1.00  0.00           H
ATOM   3458  CA  GLY B 241      -2.445  76.735  -9.412  1.00  0.00           C
ATOM   3459  HA1 GLY B 241      -2.635  76.185 -10.322  1.00  0.00           H
ATOM   3460  HA2 GLY B 241      -2.865  76.105  -8.642  1.00  0.00           H
ATOM   3461  C   GLY B 241      -3.115  78.115  -9.492  1.00  0.00           C
ATOM   3462  O   GLY B 241      -4.295  78.315  -9.232  1.00  0.00           O
ATOM   3463  N   LEU B 242      -2.275  79.095  -9.812  1.00  0.00           N
ATOM   3464  HN  LEU B 242      -1.395  78.755 -10.112  1.00  0.00           H
ATOM   3465  CA  LEU B 242      -2.615  80.455  -9.652  1.00  0.00           C
ATOM   3466  HA  LEU B 242      -3.635  80.535 -10.022  1.00  0.00           H
ATOM   3467  CB  LEU B 242      -2.515  80.935  -8.172  1.00  0.00           C
ATOM   3468  HB1 LEU B 242      -2.645  82.035  -8.092  1.00  0.00           H
ATOM   3469  HB2 LEU B 242      -3.325  80.435  -7.582  1.00  0.00           H
ATOM   3470  CG  LEU B 242      -1.185  80.485  -7.402  1.00  0.00           C
ATOM   3471  HG  LEU B 242      -0.535  79.935  -8.112  1.00  0.00           H
ATOM   3472  CD1 LEU B 242      -0.335  81.665  -7.052  1.00  0.00           C
ATOM   3473 1HD1 LEU B 242       0.625  81.355  -6.582  1.00  0.00           H
ATOM   3474 2HD1 LEU B 242      -0.065  82.205  -7.982  1.00  0.00           H
ATOM   3475 3HD1 LEU B 242      -0.845  82.315  -6.312  1.00  0.00           H
ATOM   3476  CD2 LEU B 242      -1.485  79.625  -6.202  1.00  0.00           C
ATOM   3477 1HD2 LEU B 242      -1.995  80.235  -5.432  1.00  0.00           H
ATOM   3478 2HD2 LEU B 242      -2.055  78.735  -6.552  1.00  0.00           H
ATOM   3479 3HD2 LEU B 242      -0.605  79.215  -5.672  1.00  0.00           H
ATOM   3480  C   LEU B 242      -1.735  81.185 -10.572  1.00  0.00           C
ATOM   3481  O   LEU B 242      -0.945  80.535 -11.272  1.00  0.00           O
ATOM   3482  N   VAL B 243      -1.915  82.585 -10.782  1.00  0.00           N
ATOM   3483  HN  VAL B 243      -2.725  83.075 -10.472  1.00  0.00           H
ATOM   3484  CA  VAL B 243      -1.305  83.235 -11.862  1.00  0.00           C
ATOM   3485  HA  VAL B 243      -0.575  82.615 -12.352  1.00  0.00           H
ATOM   3486  CB  VAL B 243      -2.315  83.615 -12.952  1.00  0.00           C
ATOM   3487  HB  VAL B 243      -3.035  84.335 -12.492  1.00  0.00           H
ATOM   3488  CG1 VAL B 243      -1.385  84.135 -14.042  1.00  0.00           C
ATOM   3489 1HG1 VAL B 243      -0.835  85.075 -13.812  1.00  0.00           H
ATOM   3490 2HG1 VAL B 243      -0.655  83.315 -14.242  1.00  0.00           H
ATOM   3491 3HG1 VAL B 243      -2.015  84.325 -14.942  1.00  0.00           H
ATOM   3492  CG2 VAL B 243      -3.075  82.365 -13.592  1.00  0.00           C
ATOM   3493 1HG2 VAL B 243      -3.625  82.795 -14.462  1.00  0.00           H
ATOM   3494 2HG2 VAL B 243      -2.395  81.595 -14.012  1.00  0.00           H
ATOM   3495 3HG2 VAL B 243      -3.775  81.935 -12.842  1.00  0.00           H
ATOM   3496  C   VAL B 243      -0.775  84.535 -11.262  1.00  0.00           C
ATOM   3497  O   VAL B 243      -1.555  85.365 -10.862  1.00  0.00           O
ATOM   3498  N   PRO B 244       0.525  84.785 -11.142  1.00  0.00           N
ATOM   3499  CD  PRO B 244       1.565  83.855 -11.322  1.00  0.00           C
ATOM   3500  HD1 PRO B 244       1.895  83.895 -12.382  1.00  0.00           H
ATOM   3501  HD2 PRO B 244       1.195  82.835 -11.102  1.00  0.00           H
ATOM   3502  CA  PRO B 244       1.105  86.045 -10.732  1.00  0.00           C
ATOM   3503  HA  PRO B 244       0.575  86.365  -9.852  1.00  0.00           H
ATOM   3504  CB  PRO B 244       2.545  85.815 -10.342  1.00  0.00           C
ATOM   3505  HB1 PRO B 244       3.275  86.465 -10.872  1.00  0.00           H
ATOM   3506  HB2 PRO B 244       2.595  86.145  -9.282  1.00  0.00           H
ATOM   3507  CG  PRO B 244       2.765  84.315 -10.452  1.00  0.00           C
ATOM   3508  HG1 PRO B 244       3.765  84.065 -10.852  1.00  0.00           H
ATOM   3509  HG2 PRO B 244       2.665  83.905  -9.432  1.00  0.00           H
ATOM   3510  C   PRO B 244       0.995  87.035 -11.902  1.00  0.00           C
ATOM   3511  OT1 PRO B 244       0.535  88.175 -11.632  1.00  0.00           O
ATOM   3512  OT2 PRO B 244       1.305  86.735 -13.122  1.00  0.00           O
ATOM   3513  N   LEU C   1      67.390  99.340  30.750  1.00  0.00           N
ATOM   3514  H1  LEU C   1      67.610  98.710  29.950  1.00  0.00           H
ATOM   3515  H2  LEU C   1      68.180  99.960  31.000  1.00  0.00           H
ATOM   3516  H3  LEU C   1      67.040  98.860  31.600  1.00  0.00           H
ATOM   3517  CA  LEU C   1      66.180 100.210  30.500  1.00  0.00           C
ATOM   3518  HA  LEU C   1      66.230 101.080  31.130  1.00  0.00           H
ATOM   3519  CB  LEU C   1      66.270 100.700  29.020  1.00  0.00           C
ATOM   3520  HB1 LEU C   1      66.070  99.810  28.380  1.00  0.00           H
ATOM   3521  HB2 LEU C   1      65.440 101.430  28.880  1.00  0.00           H
ATOM   3522  CG  LEU C   1      67.570 101.420  28.580  1.00  0.00           C
ATOM   3523  HG  LEU C   1      68.400 100.690  28.660  1.00  0.00           H
ATOM   3524  CD1 LEU C   1      67.450 101.830  27.070  1.00  0.00           C
ATOM   3525 1HD1 LEU C   1      67.110 100.970  26.450  1.00  0.00           H
ATOM   3526 2HD1 LEU C   1      66.620 102.560  26.970  1.00  0.00           H
ATOM   3527 3HD1 LEU C   1      68.420 102.250  26.740  1.00  0.00           H
ATOM   3528  CD2 LEU C   1      67.850 102.710  29.500  1.00  0.00           C
ATOM   3529 1HD2 LEU C   1      67.050 103.470  29.410  1.00  0.00           H
ATOM   3530 2HD2 LEU C   1      68.010 102.440  30.560  1.00  0.00           H
ATOM   3531 3HD2 LEU C   1      68.750 103.220  29.080  1.00  0.00           H
ATOM   3532  C   LEU C   1      64.880  99.470  30.820  1.00  0.00           C
ATOM   3533  O   LEU C   1      64.930  98.310  31.260  1.00  0.00           O
ATOM   3534  N   CYS C   2      63.780 100.100  30.600  1.00  0.00           N
ATOM   3535  HN  CYS C   2      63.720 101.090  30.500  1.00  0.00           H
ATOM   3536  CA  CYS C   2      62.530  99.450  30.670  1.00  0.00           C
ATOM   3537  HA  CYS C   2      62.430  99.250  31.720  1.00  0.00           H
ATOM   3538  CB  CYS C   2      61.340 100.360  30.050  1.00  0.00           C
ATOM   3539  HB1 CYS C   2      61.550 100.510  28.970  1.00  0.00           H
ATOM   3540  HB2 CYS C   2      60.340  99.880  30.130  1.00  0.00           H
ATOM   3541  SG  CYS C   2      61.280 102.100  30.780  1.00  0.00           S
ATOM   3542  C   CYS C   2      62.370  98.100  29.920  1.00  0.00           C
ATOM   3543  O   CYS C   2      62.830  98.080  28.800  1.00  0.00           O
ATOM   3544  N   PRO C   3      61.800  96.990  30.430  1.00  0.00           N
ATOM   3545  CD  PRO C   3      61.480  96.910  31.890  1.00  0.00           C
ATOM   3546  HD1 PRO C   3      60.830  97.770  32.160  1.00  0.00           H
ATOM   3547  HD2 PRO C   3      62.430  96.820  32.470  1.00  0.00           H
ATOM   3548  CA  PRO C   3      61.770  95.660  29.750  1.00  0.00           C
ATOM   3549  HA  PRO C   3      62.680  95.540  29.180  1.00  0.00           H
ATOM   3550  CB  PRO C   3      61.620  94.640  30.910  1.00  0.00           C
ATOM   3551  HB1 PRO C   3      61.230  93.680  30.520  1.00  0.00           H
ATOM   3552  HB2 PRO C   3      62.610  94.410  31.340  1.00  0.00           H
ATOM   3553  CG  PRO C   3      60.880  95.450  31.990  1.00  0.00           C
ATOM   3554  HG1 PRO C   3      59.840  95.550  31.630  1.00  0.00           H
ATOM   3555  HG2 PRO C   3      60.900  94.970  32.990  1.00  0.00           H
ATOM   3556  C   PRO C   3      60.570  95.660  28.850  1.00  0.00           C
ATOM   3557  O   PRO C   3      59.520  95.120  29.120  1.00  0.00           O
ATOM   3558  N   PHE C   4      60.790  96.320  27.750  1.00  0.00           N
ATOM   3559  HN  PHE C   4      61.610  96.880  27.670  1.00  0.00           H
ATOM   3560  CA  PHE C   4      59.910  96.200  26.570  1.00  0.00           C
ATOM   3561  HA  PHE C   4      58.880  96.180  26.880  1.00  0.00           H
ATOM   3562  CB  PHE C   4      60.280  97.500  25.650  1.00  0.00           C
ATOM   3563  HB1 PHE C   4      61.380  97.580  25.530  1.00  0.00           H
ATOM   3564  HB2 PHE C   4      59.680  97.470  24.710  1.00  0.00           H
ATOM   3565  CG  PHE C   4      59.810  98.830  26.260  1.00  0.00           C
ATOM   3566  CD1 PHE C   4      58.860  98.930  27.300  1.00  0.00           C
ATOM   3567  HD1 PHE C   4      58.260  98.070  27.550  1.00  0.00           H
ATOM   3568  CE1 PHE C   4      58.470 100.220  27.760  1.00  0.00           C
ATOM   3569  HE1 PHE C   4      57.610 100.250  28.420  1.00  0.00           H
ATOM   3570  CZ  PHE C   4      58.970 101.390  27.160  1.00  0.00           C
ATOM   3571  HZ  PHE C   4      58.690 102.380  27.480  1.00  0.00           H
ATOM   3572  CD2 PHE C   4      60.380  99.980  25.690  1.00  0.00           C
ATOM   3573  HD2 PHE C   4      61.120  99.980  24.900  1.00  0.00           H
ATOM   3574  CE2 PHE C   4      59.960 101.250  26.110  1.00  0.00           C
ATOM   3575  HE2 PHE C   4      60.380 102.200  25.810  1.00  0.00           H
ATOM   3576  C   PHE C   4      60.210  95.070  25.650  1.00  0.00           C
ATOM   3577  O   PHE C   4      59.300  94.710  24.940  1.00  0.00           O
ATOM   3578  N   GLY C   5      61.420  94.390  25.780  1.00  0.00           N
ATOM   3579  HN  GLY C   5      62.020  94.720  26.500  1.00  0.00           H
ATOM   3580  CA  GLY C   5      61.790  93.330  24.930  1.00  0.00           C
ATOM   3581  HA1 GLY C   5      61.820  93.780  23.950  1.00  0.00           H
ATOM   3582  HA2 GLY C   5      62.710  92.850  25.240  1.00  0.00           H
ATOM   3583  C   GLY C   5      60.820  92.170  24.970  1.00  0.00           C
ATOM   3584  O   GLY C   5      60.590  91.540  23.930  1.00  0.00           O
ATOM   3585  N   GLU C   6      60.200  91.910  26.130  1.00  0.00           N
ATOM   3586  HN  GLU C   6      60.580  92.310  26.960  1.00  0.00           H
ATOM   3587  CA  GLU C   6      59.170  90.900  26.220  1.00  0.00           C
ATOM   3588  HA  GLU C   6      59.570  89.950  25.880  1.00  0.00           H
ATOM   3589  CB  GLU C   6      58.670  90.770  27.680  1.00  0.00           C
ATOM   3590  HB1 GLU C   6      58.500  91.750  28.190  1.00  0.00           H
ATOM   3591  HB2 GLU C   6      57.700  90.240  27.650  1.00  0.00           H
ATOM   3592  CG  GLU C   6      59.670  90.050  28.660  1.00  0.00           C
ATOM   3593  HG1 GLU C   6      60.670  90.540  28.660  1.00  0.00           H
ATOM   3594  HG2 GLU C   6      59.260  90.160  29.680  1.00  0.00           H
ATOM   3595  CD  GLU C   6      59.710  88.560  28.450  1.00  0.00           C
ATOM   3596  OE1 GLU C   6      60.820  87.950  28.690  1.00  0.00           O
ATOM   3597  OE2 GLU C   6      58.710  87.870  28.230  1.00  0.00           O
ATOM   3598  C   GLU C   6      58.020  91.240  25.340  1.00  0.00           C
ATOM   3599  O   GLU C   6      57.550  90.420  24.540  1.00  0.00           O
ATOM   3600  N   VAL C   7      57.540  92.480  25.430  1.00  0.00           N
ATOM   3601  HN  VAL C   7      57.930  93.190  26.010  1.00  0.00           H
ATOM   3602  CA  VAL C   7      56.450  93.050  24.670  1.00  0.00           C
ATOM   3603  HA  VAL C   7      55.580  92.410  24.760  1.00  0.00           H
ATOM   3604  CB  VAL C   7      56.060  94.450  25.180  1.00  0.00           C
ATOM   3605  HB  VAL C   7      56.830  95.230  24.990  1.00  0.00           H
ATOM   3606  CG1 VAL C   7      54.790  94.990  24.550  1.00  0.00           C
ATOM   3607 1HG1 VAL C   7      53.920  94.360  24.830  1.00  0.00           H
ATOM   3608 2HG1 VAL C   7      54.610  96.030  24.880  1.00  0.00           H
ATOM   3609 3HG1 VAL C   7      54.830  94.890  23.450  1.00  0.00           H
ATOM   3610  CG2 VAL C   7      56.000  94.510  26.740  1.00  0.00           C
ATOM   3611 1HG2 VAL C   7      55.800  95.560  27.070  1.00  0.00           H
ATOM   3612 2HG2 VAL C   7      55.230  93.820  27.150  1.00  0.00           H
ATOM   3613 3HG2 VAL C   7      57.030  94.330  27.110  1.00  0.00           H
ATOM   3614  C   VAL C   7      56.710  93.020  23.180  1.00  0.00           C
ATOM   3615  O   VAL C   7      55.920  92.620  22.320  1.00  0.00           O
ATOM   3616  N   PHE C   8      57.920  93.410  22.780  1.00  0.00           N
ATOM   3617  HN  PHE C   8      58.450  93.850  23.500  1.00  0.00           H
ATOM   3618  CA  PHE C   8      58.410  93.450  21.410  1.00  0.00           C
ATOM   3619  HA  PHE C   8      57.660  94.030  20.910  1.00  0.00           H
ATOM   3620  CB  PHE C   8      59.770  94.160  21.380  1.00  0.00           C
ATOM   3621  HB1 PHE C   8      60.390  93.660  22.150  1.00  0.00           H
ATOM   3622  HB2 PHE C   8      60.160  93.960  20.360  1.00  0.00           H
ATOM   3623  CG  PHE C   8      59.750  95.670  21.790  1.00  0.00           C
ATOM   3624  CD1 PHE C   8      58.590  96.450  21.830  1.00  0.00           C
ATOM   3625  HD1 PHE C   8      57.600  96.020  21.740  1.00  0.00           H
ATOM   3626  CE1 PHE C   8      58.680  97.890  21.880  1.00  0.00           C
ATOM   3627  HE1 PHE C   8      57.830  98.530  21.760  1.00  0.00           H
ATOM   3628  CZ  PHE C   8      59.940  98.500  21.910  1.00  0.00           C
ATOM   3629  HZ  PHE C   8      60.160  99.560  21.790  1.00  0.00           H
ATOM   3630  CD2 PHE C   8      61.010  96.280  21.890  1.00  0.00           C
ATOM   3631  HD2 PHE C   8      61.890  95.670  21.740  1.00  0.00           H
ATOM   3632  CE2 PHE C   8      61.080  97.700  21.980  1.00  0.00           C
ATOM   3633  HE2 PHE C   8      62.080  98.120  21.930  1.00  0.00           H
ATOM   3634  C   PHE C   8      58.560  92.150  20.690  1.00  0.00           C
ATOM   3635  O   PHE C   8      58.200  92.100  19.570  1.00  0.00           O
ATOM   3636  N   ASN C   9      59.180  91.200  21.310  1.00  0.00           N
ATOM   3637  HN  ASN C   9      59.490  91.420  22.240  1.00  0.00           H
ATOM   3638  CA  ASN C   9      59.560  89.950  20.670  1.00  0.00           C
ATOM   3639  HA  ASN C   9      59.670  90.140  19.610  1.00  0.00           H
ATOM   3640  CB  ASN C   9      60.810  89.320  21.370  1.00  0.00           C
ATOM   3641  HB1 ASN C   9      60.600  89.050  22.430  1.00  0.00           H
ATOM   3642  HB2 ASN C   9      61.140  88.370  20.900  1.00  0.00           H
ATOM   3643  CG  ASN C   9      62.040  90.290  21.300  1.00  0.00           C
ATOM   3644  OD1 ASN C   9      62.030  91.480  20.930  1.00  0.00           O
ATOM   3645  ND2 ASN C   9      63.170  89.810  21.840  1.00  0.00           N
ATOM   3646 1HD2 ASN C   9      63.910  90.450  22.050  1.00  0.00           H
ATOM   3647 2HD2 ASN C   9      63.210  88.930  22.310  1.00  0.00           H
ATOM   3648  C   ASN C   9      58.380  88.870  20.830  1.00  0.00           C
ATOM   3649  O   ASN C   9      58.530  87.710  20.460  1.00  0.00           O
ATOM   3650  N   ALA C  10      57.220  89.160  21.460  1.00  0.00           N
ATOM   3651  HN  ALA C  10      56.870  90.070  21.650  1.00  0.00           H
ATOM   3652  CA  ALA C  10      56.160  88.200  21.730  1.00  0.00           C
ATOM   3653  HA  ALA C  10      56.470  87.430  22.420  1.00  0.00           H
ATOM   3654  CB  ALA C  10      54.970  89.030  22.480  1.00  0.00           C
ATOM   3655  HB1 ALA C  10      54.350  88.370  23.120  1.00  0.00           H
ATOM   3656  HB2 ALA C  10      55.290  89.910  23.080  1.00  0.00           H
ATOM   3657  HB3 ALA C  10      54.260  89.390  21.700  1.00  0.00           H
ATOM   3658  C   ALA C  10      55.490  87.580  20.470  1.00  0.00           C
ATOM   3659  O   ALA C  10      55.410  88.260  19.440  1.00  0.00           O
ATOM   3660  N   THR C  11      55.270  86.290  20.500  1.00  0.00           N
ATOM   3661  HN  THR C  11      55.370  85.770  21.340  1.00  0.00           H
ATOM   3662  CA  THR C  11      54.920  85.490  19.320  1.00  0.00           C
ATOM   3663  HA  THR C  11      55.750  85.650  18.660  1.00  0.00           H
ATOM   3664  CB  THR C  11      54.780  84.040  19.710  1.00  0.00           C
ATOM   3665  HB  THR C  11      53.890  83.970  20.380  1.00  0.00           H
ATOM   3666  OG1 THR C  11      55.960  83.710  20.390  1.00  0.00           O
ATOM   3667  HG1 THR C  11      55.680  83.260  21.190  1.00  0.00           H
ATOM   3668  CG2 THR C  11      54.520  83.100  18.500  1.00  0.00           C
ATOM   3669 1HG2 THR C  11      54.660  82.060  18.860  1.00  0.00           H
ATOM   3670 2HG2 THR C  11      53.510  83.170  18.040  1.00  0.00           H
ATOM   3671 3HG2 THR C  11      55.300  83.250  17.720  1.00  0.00           H
ATOM   3672  C   THR C  11      53.760  86.010  18.520  1.00  0.00           C
ATOM   3673  O   THR C  11      53.950  86.230  17.310  1.00  0.00           O
ATOM   3674  N   ARG C  12      52.640  86.250  19.120  1.00  0.00           N
ATOM   3675  HN  ARG C  12      52.510  86.300  20.100  1.00  0.00           H
ATOM   3676  CA  ARG C  12      51.450  86.750  18.460  1.00  0.00           C
ATOM   3677  HA  ARG C  12      51.660  87.140  17.480  1.00  0.00           H
ATOM   3678  CB  ARG C  12      50.320  85.690  18.470  1.00  0.00           C
ATOM   3679  HB1 ARG C  12      50.380  85.250  19.490  1.00  0.00           H
ATOM   3680  HB2 ARG C  12      49.300  85.990  18.130  1.00  0.00           H
ATOM   3681  CG  ARG C  12      50.460  84.400  17.620  1.00  0.00           C
ATOM   3682  HG1 ARG C  12      51.270  83.830  18.110  1.00  0.00           H
ATOM   3683  HG2 ARG C  12      49.610  83.680  17.620  1.00  0.00           H
ATOM   3684  CD  ARG C  12      50.680  84.600  16.120  1.00  0.00           C
ATOM   3685  HD1 ARG C  12      49.680  84.770  15.660  1.00  0.00           H
ATOM   3686  HD2 ARG C  12      51.400  85.430  16.000  1.00  0.00           H
ATOM   3687  NE  ARG C  12      51.260  83.350  15.570  1.00  0.00           N
ATOM   3688  HE  ARG C  12      51.180  82.480  16.050  1.00  0.00           H
ATOM   3689  CZ  ARG C  12      51.620  83.220  14.310  1.00  0.00           C
ATOM   3690  NH1 ARG C  12      51.660  82.030  13.800  1.00  0.00           N
ATOM   3691 1HH1 ARG C  12      51.260  81.310  14.370  1.00  0.00           H
ATOM   3692 2HH1 ARG C  12      51.830  81.880  12.820  1.00  0.00           H
ATOM   3693  NH2 ARG C  12      51.850  84.250  13.580  1.00  0.00           N
ATOM   3694 1HH2 ARG C  12      51.570  85.170  13.870  1.00  0.00           H
ATOM   3695 2HH2 ARG C  12      52.120  84.030  12.640  1.00  0.00           H
ATOM   3696  C   ARG C  12      50.980  87.900  19.290  1.00  0.00           C
ATOM   3697  O   ARG C  12      51.090  87.780  20.500  1.00  0.00           O
ATOM   3698  N   PHE C  13      50.540  89.050  18.670  1.00  0.00           N
ATOM   3699  HN  PHE C  13      50.520  89.100  17.670  1.00  0.00           H
ATOM   3700  CA  PHE C  13      50.010  90.260  19.340  1.00  0.00           C
ATOM   3701  HA  PHE C  13      50.390  90.180  20.340  1.00  0.00           H
ATOM   3702  CB  PHE C  13      50.450  91.660  18.820  1.00  0.00           C
ATOM   3703  HB1 PHE C  13      50.220  91.820  17.750  1.00  0.00           H
ATOM   3704  HB2 PHE C  13      49.860  92.400  19.400  1.00  0.00           H
ATOM   3705  CG  PHE C  13      51.920  91.940  19.100  1.00  0.00           C
ATOM   3706  CD1 PHE C  13      52.300  93.300  18.760  1.00  0.00           C
ATOM   3707  HD1 PHE C  13      51.570  94.020  18.440  1.00  0.00           H
ATOM   3708  CE1 PHE C  13      53.630  93.690  19.070  1.00  0.00           C
ATOM   3709  HE1 PHE C  13      53.920  94.680  18.730  1.00  0.00           H
ATOM   3710  CZ  PHE C  13      54.610  92.780  19.520  1.00  0.00           C
ATOM   3711  HZ  PHE C  13      55.630  93.100  19.690  1.00  0.00           H
ATOM   3712  CD2 PHE C  13      52.950  91.080  19.620  1.00  0.00           C
ATOM   3713  HD2 PHE C  13      52.740  90.070  19.950  1.00  0.00           H
ATOM   3714  CE2 PHE C  13      54.240  91.460  19.820  1.00  0.00           C
ATOM   3715  HE2 PHE C  13      55.020  90.730  19.890  1.00  0.00           H
ATOM   3716  C   PHE C  13      48.490  90.050  19.420  1.00  0.00           C
ATOM   3717  O   PHE C  13      47.880  89.420  18.580  1.00  0.00           O
ATOM   3718  N   ALA C  14      47.820  90.600  20.390  1.00  0.00           N
ATOM   3719  HN  ALA C  14      48.320  91.020  21.150  1.00  0.00           H
ATOM   3720  CA  ALA C  14      46.390  90.670  20.580  1.00  0.00           C
ATOM   3721  HA  ALA C  14      46.120  89.630  20.470  1.00  0.00           H
ATOM   3722  CB  ALA C  14      45.860  90.910  21.990  1.00  0.00           C
ATOM   3723  HB1 ALA C  14      44.750  90.950  22.040  1.00  0.00           H
ATOM   3724  HB2 ALA C  14      46.140  90.140  22.740  1.00  0.00           H
ATOM   3725  HB3 ALA C  14      46.250  91.870  22.400  1.00  0.00           H
ATOM   3726  C   ALA C  14      45.610  91.490  19.610  1.00  0.00           C
ATOM   3727  O   ALA C  14      46.070  92.570  19.190  1.00  0.00           O
ATOM   3728  N   SER C  15      44.350  91.010  19.170  1.00  0.00           N
ATOM   3729  HN  SER C  15      44.010  90.190  19.630  1.00  0.00           H
ATOM   3730  CA  SER C  15      43.230  91.790  18.600  1.00  0.00           C
ATOM   3731  HA  SER C  15      43.460  91.960  17.560  1.00  0.00           H
ATOM   3732  CB  SER C  15      41.900  91.030  18.690  1.00  0.00           C
ATOM   3733  HB1 SER C  15      41.610  90.840  19.740  1.00  0.00           H
ATOM   3734  HB2 SER C  15      41.030  91.570  18.250  1.00  0.00           H
ATOM   3735  OG  SER C  15      42.200  89.880  17.950  1.00  0.00           O
ATOM   3736  HG1 SER C  15      42.630  89.310  18.590  1.00  0.00           H
ATOM   3737  C   SER C  15      42.840  93.050  19.340  1.00  0.00           C
ATOM   3738  O   SER C  15      42.780  93.050  20.570  1.00  0.00           O
ATOM   3739  N   VAL C  16      42.440  94.110  18.590  1.00  0.00           N
ATOM   3740  HN  VAL C  16      42.500  94.110  17.600  1.00  0.00           H
ATOM   3741  CA  VAL C  16      42.220  95.510  19.070  1.00  0.00           C
ATOM   3742  HA  VAL C  16      43.170  95.750  19.520  1.00  0.00           H
ATOM   3743  CB  VAL C  16      42.080  96.550  17.970  1.00  0.00           C
ATOM   3744  HB  VAL C  16      42.800  96.280  17.170  1.00  0.00           H
ATOM   3745  CG1 VAL C  16      40.610  96.570  17.350  1.00  0.00           C
ATOM   3746 1HG1 VAL C  16      40.280  95.550  17.100  1.00  0.00           H
ATOM   3747 2HG1 VAL C  16      39.870  97.050  18.030  1.00  0.00           H
ATOM   3748 3HG1 VAL C  16      40.660  97.220  16.450  1.00  0.00           H
ATOM   3749  CG2 VAL C  16      42.320  97.990  18.450  1.00  0.00           C
ATOM   3750 1HG2 VAL C  16      42.290  98.780  17.660  1.00  0.00           H
ATOM   3751 2HG2 VAL C  16      41.670  98.210  19.320  1.00  0.00           H
ATOM   3752 3HG2 VAL C  16      43.400  98.030  18.720  1.00  0.00           H
ATOM   3753  C   VAL C  16      41.250  95.660  20.180  1.00  0.00           C
ATOM   3754  O   VAL C  16      41.540  96.310  21.180  1.00  0.00           O
ATOM   3755  N   TYR C  17      40.030  95.000  20.120  1.00  0.00           N
ATOM   3756  HN  TYR C  17      39.770  94.420  19.350  1.00  0.00           H
ATOM   3757  CA  TYR C  17      39.020  95.140  21.150  1.00  0.00           C
ATOM   3758  HA  TYR C  17      38.840  96.190  21.320  1.00  0.00           H
ATOM   3759  CB  TYR C  17      37.690  94.560  20.670  1.00  0.00           C
ATOM   3760  HB1 TYR C  17      36.800  95.070  21.100  1.00  0.00           H
ATOM   3761  HB2 TYR C  17      37.610  94.750  19.580  1.00  0.00           H
ATOM   3762  CG  TYR C  17      37.390  93.070  21.020  1.00  0.00           C
ATOM   3763  CD1 TYR C  17      36.790  92.770  22.220  1.00  0.00           C
ATOM   3764  HD1 TYR C  17      36.460  93.620  22.790  1.00  0.00           H
ATOM   3765  CE1 TYR C  17      36.590  91.380  22.570  1.00  0.00           C
ATOM   3766  HE1 TYR C  17      36.080  91.000  23.450  1.00  0.00           H
ATOM   3767  CZ  TYR C  17      36.990  90.350  21.760  1.00  0.00           C
ATOM   3768  OH  TYR C  17      36.790  89.060  22.210  1.00  0.00           O
ATOM   3769  HH  TYR C  17      37.300  88.520  21.600  1.00  0.00           H
ATOM   3770  CD2 TYR C  17      37.810  92.030  20.140  1.00  0.00           C
ATOM   3771  HD2 TYR C  17      38.390  92.370  19.300  1.00  0.00           H
ATOM   3772  CE2 TYR C  17      37.500  90.680  20.490  1.00  0.00           C
ATOM   3773  HE2 TYR C  17      37.900  89.890  19.870  1.00  0.00           H
ATOM   3774  C   TYR C  17      39.500  94.560  22.510  1.00  0.00           C
ATOM   3775  O   TYR C  17      39.120  95.010  23.590  1.00  0.00           O
ATOM   3776  N   ALA C  18      40.310  93.570  22.490  1.00  0.00           N
ATOM   3777  HN  ALA C  18      40.490  93.110  21.630  1.00  0.00           H
ATOM   3778  CA  ALA C  18      40.900  92.970  23.610  1.00  0.00           C
ATOM   3779  HA  ALA C  18      40.420  93.160  24.560  1.00  0.00           H
ATOM   3780  CB  ALA C  18      40.940  91.430  23.310  1.00  0.00           C
ATOM   3781  HB1 ALA C  18      41.070  90.880  24.270  1.00  0.00           H
ATOM   3782  HB2 ALA C  18      39.900  91.130  23.050  1.00  0.00           H
ATOM   3783  HB3 ALA C  18      41.580  91.110  22.460  1.00  0.00           H
ATOM   3784  C   ALA C  18      42.390  93.380  23.790  1.00  0.00           C
ATOM   3785  O   ALA C  18      43.160  92.540  24.300  1.00  0.00           O
ATOM   3786  N   TRP C  19      42.800  94.600  23.340  1.00  0.00           N
ATOM   3787  HN  TRP C  19      42.130  95.050  22.760  1.00  0.00           H
ATOM   3788  CA  TRP C  19      44.110  95.160  23.530  1.00  0.00           C
ATOM   3789  HA  TRP C  19      44.700  94.810  22.690  1.00  0.00           H
ATOM   3790  CB  TRP C  19      44.150  96.710  23.440  1.00  0.00           C
ATOM   3791  HB1 TRP C  19      45.200  97.070  23.560  1.00  0.00           H
ATOM   3792  HB2 TRP C  19      43.870  96.980  22.400  1.00  0.00           H
ATOM   3793  CG  TRP C  19      43.260  97.410  24.380  1.00  0.00           C
ATOM   3794  CD1 TRP C  19      41.920  97.670  24.310  1.00  0.00           C
ATOM   3795  HD1 TRP C  19      41.390  97.290  23.460  1.00  0.00           H
ATOM   3796  NE1 TRP C  19      41.480  98.540  25.350  1.00  0.00           N
ATOM   3797  HE1 TRP C  19      40.730  99.160  25.380  1.00  0.00           H
ATOM   3798  CE2 TRP C  19      42.580  98.790  26.190  1.00  0.00           C
ATOM   3799  CD2 TRP C  19      43.670  98.050  25.570  1.00  0.00           C
ATOM   3800  CE3 TRP C  19      44.930  98.080  26.190  1.00  0.00           C
ATOM   3801  HE3 TRP C  19      45.820  97.590  25.830  1.00  0.00           H
ATOM   3802  CZ3 TRP C  19      45.050  98.900  27.290  1.00  0.00           C
ATOM   3803  HZ3 TRP C  19      46.020  99.030  27.740  1.00  0.00           H
ATOM   3804  CZ2 TRP C  19      42.750  99.610  27.280  1.00  0.00           C
ATOM   3805  HZ2 TRP C  19      41.920 100.160  27.700  1.00  0.00           H
ATOM   3806  CH2 TRP C  19      44.050  99.690  27.760  1.00  0.00           C
ATOM   3807  HH2 TRP C  19      44.370 100.350  28.560  1.00  0.00           H
ATOM   3808  C   TRP C  19      44.890  94.700  24.730  1.00  0.00           C
ATOM   3809  O   TRP C  19      44.410  94.740  25.860  1.00  0.00           O
ATOM   3810  N   ASN C  20      46.110  94.190  24.510  1.00  0.00           N
ATOM   3811  HN  ASN C  20      46.510  94.280  23.600  1.00  0.00           H
ATOM   3812  CA  ASN C  20      46.860  93.520  25.590  1.00  0.00           C
ATOM   3813  HA  ASN C  20      46.230  93.180  26.410  1.00  0.00           H
ATOM   3814  CB  ASN C  20      47.680  92.310  24.990  1.00  0.00           C
ATOM   3815  HB1 ASN C  20      46.980  91.620  24.460  1.00  0.00           H
ATOM   3816  HB2 ASN C  20      48.340  92.780  24.230  1.00  0.00           H
ATOM   3817  CG  ASN C  20      48.530  91.540  25.960  1.00  0.00           C
ATOM   3818  OD1 ASN C  20      48.190  91.600  27.120  1.00  0.00           O
ATOM   3819  ND2 ASN C  20      49.520  90.810  25.380  1.00  0.00           N
ATOM   3820 1HD2 ASN C  20      49.510  90.770  24.380  1.00  0.00           H
ATOM   3821 2HD2 ASN C  20      49.890  90.060  25.930  1.00  0.00           H
ATOM   3822  C   ASN C  20      47.780  94.660  26.260  1.00  0.00           C
ATOM   3823  O   ASN C  20      48.620  95.240  25.600  1.00  0.00           O
ATOM   3824  N   ARG C  21      47.710  94.710  27.540  1.00  0.00           N
ATOM   3825  HN  ARG C  21      47.060  94.140  28.030  1.00  0.00           H
ATOM   3826  CA  ARG C  21      48.290  95.770  28.360  1.00  0.00           C
ATOM   3827  HA  ARG C  21      48.580  96.600  27.720  1.00  0.00           H
ATOM   3828  CB  ARG C  21      47.170  96.350  29.230  1.00  0.00           C
ATOM   3829  HB1 ARG C  21      46.490  96.950  28.580  1.00  0.00           H
ATOM   3830  HB2 ARG C  21      46.530  95.520  29.610  1.00  0.00           H
ATOM   3831  CG  ARG C  21      47.730  97.240  30.360  1.00  0.00           C
ATOM   3832  HG1 ARG C  21      48.110  96.540  31.130  1.00  0.00           H
ATOM   3833  HG2 ARG C  21      48.630  97.710  29.920  1.00  0.00           H
ATOM   3834  CD  ARG C  21      46.800  98.370  30.950  1.00  0.00           C
ATOM   3835  HD1 ARG C  21      45.770  97.960  30.920  1.00  0.00           H
ATOM   3836  HD2 ARG C  21      47.080  98.720  31.960  1.00  0.00           H
ATOM   3837  NE  ARG C  21      47.070  99.450  29.950  1.00  0.00           N
ATOM   3838  HE  ARG C  21      47.660  99.380  29.150  1.00  0.00           H
ATOM   3839  CZ  ARG C  21      47.010 100.730  30.210  1.00  0.00           C
ATOM   3840  NH1 ARG C  21      46.440 101.260  31.270  1.00  0.00           N
ATOM   3841 1HH1 ARG C  21      45.880 100.630  31.820  1.00  0.00           H
ATOM   3842 2HH1 ARG C  21      46.410 102.250  31.350  1.00  0.00           H
ATOM   3843  NH2 ARG C  21      47.590 101.580  29.400  1.00  0.00           N
ATOM   3844 1HH2 ARG C  21      47.930 101.180  28.550  1.00  0.00           H
ATOM   3845 2HH2 ARG C  21      47.540 102.560  29.580  1.00  0.00           H
ATOM   3846  C   ARG C  21      49.500  95.240  29.110  1.00  0.00           C
ATOM   3847  O   ARG C  21      49.450  94.060  29.470  1.00  0.00           O
ATOM   3848  N   LYS C  22      50.530  96.030  29.300  1.00  0.00           N
ATOM   3849  HN  LYS C  22      50.580  97.000  29.110  1.00  0.00           H
ATOM   3850  CA  LYS C  22      51.640  95.660  30.190  1.00  0.00           C
ATOM   3851  HA  LYS C  22      51.440  94.840  30.860  1.00  0.00           H
ATOM   3852  CB  LYS C  22      52.890  95.400  29.350  1.00  0.00           C
ATOM   3853  HB1 LYS C  22      52.510  94.880  28.450  1.00  0.00           H
ATOM   3854  HB2 LYS C  22      53.390  96.330  29.010  1.00  0.00           H
ATOM   3855  CG  LYS C  22      53.830  94.400  30.030  1.00  0.00           C
ATOM   3856  HG1 LYS C  22      54.670  94.220  29.330  1.00  0.00           H
ATOM   3857  HG2 LYS C  22      54.290  94.910  30.900  1.00  0.00           H
ATOM   3858  CD  LYS C  22      53.170  93.170  30.610  1.00  0.00           C
ATOM   3859  HD1 LYS C  22      52.850  93.400  31.650  1.00  0.00           H
ATOM   3860  HD2 LYS C  22      52.210  92.910  30.100  1.00  0.00           H
ATOM   3861  CE  LYS C  22      54.080  92.020  30.320  1.00  0.00           C
ATOM   3862  HE1 LYS C  22      53.540  91.090  30.620  1.00  0.00           H
ATOM   3863  HE2 LYS C  22      54.490  91.870  29.300  1.00  0.00           H
ATOM   3864  NZ  LYS C  22      55.210  92.190  31.180  1.00  0.00           N
ATOM   3865  HZ1 LYS C  22      54.900  92.260  32.170  1.00  0.00           H
ATOM   3866  HZ2 LYS C  22      55.830  91.350  31.160  1.00  0.00           H
ATOM   3867  HZ3 LYS C  22      55.770  93.040  30.980  1.00  0.00           H
ATOM   3868  C   LYS C  22      51.900  96.870  31.090  1.00  0.00           C
ATOM   3869  O   LYS C  22      51.920  97.990  30.610  1.00  0.00           O
ATOM   3870  N   ARG C  23      52.200  96.640  32.400  1.00  0.00           N
ATOM   3871  HN  ARG C  23      52.250  95.680  32.660  1.00  0.00           H
ATOM   3872  CA  ARG C  23      52.490  97.730  33.350  1.00  0.00           C
ATOM   3873  HA  ARG C  23      52.360  98.730  32.970  1.00  0.00           H
ATOM   3874  CB  ARG C  23      51.540  97.710  34.560  1.00  0.00           C
ATOM   3875  HB1 ARG C  23      50.610  98.160  34.140  1.00  0.00           H
ATOM   3876  HB2 ARG C  23      51.270  96.650  34.790  1.00  0.00           H
ATOM   3877  CG  ARG C  23      51.920  98.450  35.860  1.00  0.00           C
ATOM   3878  HG1 ARG C  23      51.300  97.990  36.660  1.00  0.00           H
ATOM   3879  HG2 ARG C  23      52.950  98.090  36.110  1.00  0.00           H
ATOM   3880  CD  ARG C  23      51.920  99.960  35.830  1.00  0.00           C
ATOM   3881  HD1 ARG C  23      52.670 100.240  35.060  1.00  0.00           H
ATOM   3882  HD2 ARG C  23      50.930 100.410  35.600  1.00  0.00           H
ATOM   3883  NE  ARG C  23      52.400 100.320  37.220  1.00  0.00           N
ATOM   3884  HE  ARG C  23      52.570  99.640  37.940  1.00  0.00           H
ATOM   3885  CZ  ARG C  23      52.470 101.500  37.770  1.00  0.00           C
ATOM   3886  NH1 ARG C  23      52.440 101.680  39.030  1.00  0.00           N
ATOM   3887 1HH1 ARG C  23      52.330 100.910  39.650  1.00  0.00           H
ATOM   3888 2HH1 ARG C  23      52.270 102.620  39.340  1.00  0.00           H
ATOM   3889  NH2 ARG C  23      52.210 102.560  37.060  1.00  0.00           N
ATOM   3890 1HH2 ARG C  23      52.210 102.520  36.070  1.00  0.00           H
ATOM   3891 2HH2 ARG C  23      52.090 103.440  37.520  1.00  0.00           H
ATOM   3892  C   ARG C  23      53.920  97.670  33.790  1.00  0.00           C
ATOM   3893  O   ARG C  23      54.420  96.620  34.180  1.00  0.00           O
ATOM   3894  N   ILE C  24      54.700  98.820  33.630  1.00  0.00           N
ATOM   3895  HN  ILE C  24      54.320  99.710  33.370  1.00  0.00           H
ATOM   3896  CA  ILE C  24      56.140  98.860  33.900  1.00  0.00           C
ATOM   3897  HA  ILE C  24      56.430  97.940  34.390  1.00  0.00           H
ATOM   3898  CB  ILE C  24      56.880  98.900  32.550  1.00  0.00           C
ATOM   3899  HB  ILE C  24      56.390  99.760  32.040  1.00  0.00           H
ATOM   3900  CG2 ILE C  24      58.410  99.220  32.760  1.00  0.00           C
ATOM   3901 1HG2 ILE C  24      58.580 100.100  33.420  1.00  0.00           H
ATOM   3902 2HG2 ILE C  24      58.830  98.400  33.390  1.00  0.00           H
ATOM   3903 3HG2 ILE C  24      58.940  99.300  31.790  1.00  0.00           H
ATOM   3904  CG1 ILE C  24      56.640  97.540  31.790  1.00  0.00           C
ATOM   3905 1HG1 ILE C  24      56.950  96.680  32.420  1.00  0.00           H
ATOM   3906 2HG1 ILE C  24      55.560  97.470  31.550  1.00  0.00           H
ATOM   3907  CD  ILE C  24      57.360  97.590  30.460  1.00  0.00           C
ATOM   3908  HD1 ILE C  24      57.040  96.780  29.770  1.00  0.00           H
ATOM   3909  HD2 ILE C  24      57.290  98.540  29.890  1.00  0.00           H
ATOM   3910  HD3 ILE C  24      58.450  97.370  30.580  1.00  0.00           H
ATOM   3911  C   ILE C  24      56.440 100.000  34.870  1.00  0.00           C
ATOM   3912  O   ILE C  24      56.090 101.150  34.650  1.00  0.00           O
ATOM   3913  N   SER C  25      56.880  99.710  36.090  1.00  0.00           N
ATOM   3914  HN  SER C  25      57.140  98.790  36.380  1.00  0.00           H
ATOM   3915  CA  SER C  25      57.080 100.750  37.050  1.00  0.00           C
ATOM   3916  HA  SER C  25      56.690 101.700  36.730  1.00  0.00           H
ATOM   3917  CB  SER C  25      56.260 100.450  38.330  1.00  0.00           C
ATOM   3918  HB1 SER C  25      55.170 100.450  38.120  1.00  0.00           H
ATOM   3919  HB2 SER C  25      56.660  99.460  38.630  1.00  0.00           H
ATOM   3920  OG  SER C  25      56.400 101.480  39.350  1.00  0.00           O
ATOM   3921  HG1 SER C  25      56.620 102.280  38.870  1.00  0.00           H
ATOM   3922  C   SER C  25      58.550 101.080  37.330  1.00  0.00           C
ATOM   3923  O   SER C  25      59.420 100.260  37.470  1.00  0.00           O
ATOM   3924  N   ASN C  26      58.810 102.450  37.350  1.00  0.00           N
ATOM   3925  HN  ASN C  26      58.050 103.090  37.260  1.00  0.00           H
ATOM   3926  CA  ASN C  26      60.080 103.100  37.720  1.00  0.00           C
ATOM   3927  HA  ASN C  26      59.990 104.150  37.490  1.00  0.00           H
ATOM   3928  CB  ASN C  26      60.440 102.870  39.200  1.00  0.00           C
ATOM   3929  HB1 ASN C  26      60.350 101.770  39.330  1.00  0.00           H
ATOM   3930  HB2 ASN C  26      61.450 103.130  39.570  1.00  0.00           H
ATOM   3931  CG  ASN C  26      59.410 103.490  40.110  1.00  0.00           C
ATOM   3932  OD1 ASN C  26      58.510 104.280  39.760  1.00  0.00           O
ATOM   3933  ND2 ASN C  26      59.470 103.020  41.360  1.00  0.00           N
ATOM   3934 1HD2 ASN C  26      59.970 102.170  41.490  1.00  0.00           H
ATOM   3935 2HD2 ASN C  26      59.090 103.450  42.190  1.00  0.00           H
ATOM   3936  C   ASN C  26      61.230 102.550  36.890  1.00  0.00           C
ATOM   3937  O   ASN C  26      62.170 101.950  37.410  1.00  0.00           O
ATOM   3938  N   CYS C  27      61.170 102.880  35.630  1.00  0.00           N
ATOM   3939  HN  CYS C  27      60.380 103.330  35.220  1.00  0.00           H
ATOM   3940  CA  CYS C  27      62.230 102.520  34.710  1.00  0.00           C
ATOM   3941  HA  CYS C  27      63.090 102.140  35.250  1.00  0.00           H
ATOM   3942  CB  CYS C  27      61.700 101.440  33.700  1.00  0.00           C
ATOM   3943  HB1 CYS C  27      62.570 101.090  33.110  1.00  0.00           H
ATOM   3944  HB2 CYS C  27      61.330 100.580  34.290  1.00  0.00           H
ATOM   3945  SG  CYS C  27      60.390 101.990  32.600  1.00  0.00           S
ATOM   3946  C   CYS C  27      62.770 103.770  33.990  1.00  0.00           C
ATOM   3947  O   CYS C  27      62.220 104.920  34.090  1.00  0.00           O
ATOM   3948  N   VAL C  28      63.990 103.610  33.390  1.00  0.00           N
ATOM   3949  HN  VAL C  28      64.580 102.810  33.500  1.00  0.00           H
ATOM   3950  CA  VAL C  28      64.630 104.520  32.410  1.00  0.00           C
ATOM   3951  HA  VAL C  28      64.180 105.490  32.590  1.00  0.00           H
ATOM   3952  CB  VAL C  28      66.140 104.680  32.700  1.00  0.00           C
ATOM   3953  HB  VAL C  28      66.690 103.730  32.510  1.00  0.00           H
ATOM   3954  CG1 VAL C  28      66.610 105.800  31.810  1.00  0.00           C
ATOM   3955 1HG1 VAL C  28      66.590 105.400  30.770  1.00  0.00           H
ATOM   3956 2HG1 VAL C  28      65.910 106.660  31.830  1.00  0.00           H
ATOM   3957 3HG1 VAL C  28      67.630 106.130  32.100  1.00  0.00           H
ATOM   3958  CG2 VAL C  28      66.240 105.010  34.200  1.00  0.00           C
ATOM   3959 1HG2 VAL C  28      66.090 104.090  34.800  1.00  0.00           H
ATOM   3960 2HG2 VAL C  28      67.300 105.300  34.390  1.00  0.00           H
ATOM   3961 3HG2 VAL C  28      65.560 105.860  34.430  1.00  0.00           H
ATOM   3962  C   VAL C  28      64.330 104.110  30.970  1.00  0.00           C
ATOM   3963  O   VAL C  28      64.550 102.960  30.630  1.00  0.00           O
ATOM   3964  N   ALA C  29      63.920 105.050  30.040  1.00  0.00           N
ATOM   3965  HN  ALA C  29      63.730 106.000  30.290  1.00  0.00           H
ATOM   3966  CA  ALA C  29      63.760 104.740  28.640  1.00  0.00           C
ATOM   3967  HA  ALA C  29      64.050 103.710  28.460  1.00  0.00           H
ATOM   3968  CB  ALA C  29      62.300 104.860  28.090  1.00  0.00           C
ATOM   3969  HB1 ALA C  29      62.440 104.580  27.020  1.00  0.00           H
ATOM   3970  HB2 ALA C  29      61.550 104.200  28.590  1.00  0.00           H
ATOM   3971  HB3 ALA C  29      61.990 105.900  28.290  1.00  0.00           H
ATOM   3972  C   ALA C  29      64.740 105.710  27.950  1.00  0.00           C
ATOM   3973  O   ALA C  29      64.810 106.830  28.400  1.00  0.00           O
ATOM   3974  N   ASP C  30      65.360 105.230  26.950  1.00  0.00           N
ATOM   3975  HN  ASP C  30      65.310 104.250  26.770  1.00  0.00           H
ATOM   3976  CA  ASP C  30      66.270 105.920  26.020  1.00  0.00           C
ATOM   3977  HA  ASP C  30      66.300 106.980  26.250  1.00  0.00           H
ATOM   3978  CB  ASP C  30      67.740 105.370  26.050  1.00  0.00           C
ATOM   3979  HB1 ASP C  30      68.160 105.460  27.070  1.00  0.00           H
ATOM   3980  HB2 ASP C  30      67.760 104.280  25.810  1.00  0.00           H
ATOM   3981  CG  ASP C  30      68.720 105.950  25.180  1.00  0.00           C
ATOM   3982  OD1 ASP C  30      68.300 106.700  24.240  1.00  0.00           O
ATOM   3983  OD2 ASP C  30      69.960 105.770  25.370  1.00  0.00           O
ATOM   3984  C   ASP C  30      65.580 105.880  24.670  1.00  0.00           C
ATOM   3985  O   ASP C  30      65.420 104.840  23.980  1.00  0.00           O
ATOM   3986  N   TYR C  31      65.130 107.020  24.120  1.00  0.00           N
ATOM   3987  HN  TYR C  31      65.210 107.940  24.500  1.00  0.00           H
ATOM   3988  CA  TYR C  31      64.410 106.910  22.860  1.00  0.00           C
ATOM   3989  HA  TYR C  31      63.790 106.030  22.840  1.00  0.00           H
ATOM   3990  CB  TYR C  31      63.560 108.110  22.630  1.00  0.00           C
ATOM   3991  HB1 TYR C  31      64.190 109.030  22.590  1.00  0.00           H
ATOM   3992  HB2 TYR C  31      62.970 107.990  21.700  1.00  0.00           H
ATOM   3993  CG  TYR C  31      62.600 108.430  23.720  1.00  0.00           C
ATOM   3994  CD1 TYR C  31      62.120 107.510  24.690  1.00  0.00           C
ATOM   3995  HD1 TYR C  31      62.480 106.490  24.750  1.00  0.00           H
ATOM   3996  CE1 TYR C  31      61.090 107.900  25.590  1.00  0.00           C
ATOM   3997  HE1 TYR C  31      60.840 107.200  26.370  1.00  0.00           H
ATOM   3998  CZ  TYR C  31      60.540 109.180  25.400  1.00  0.00           C
ATOM   3999  OH  TYR C  31      59.530 109.670  26.300  1.00  0.00           O
ATOM   4000  HH  TYR C  31      59.190 108.980  26.880  1.00  0.00           H
ATOM   4001  CD2 TYR C  31      62.030 109.660  23.650  1.00  0.00           C
ATOM   4002  HD2 TYR C  31      62.360 110.320  22.860  1.00  0.00           H
ATOM   4003  CE2 TYR C  31      61.030 110.050  24.480  1.00  0.00           C
ATOM   4004  HE2 TYR C  31      60.600 111.030  24.310  1.00  0.00           H
ATOM   4005  C   TYR C  31      65.320 106.740  21.650  1.00  0.00           C
ATOM   4006  O   TYR C  31      64.850 106.450  20.540  1.00  0.00           O
ATOM   4007  N   SER C  32      66.670 106.950  21.810  1.00  0.00           N
ATOM   4008  HN  SER C  32      67.050 107.020  22.730  1.00  0.00           H
ATOM   4009  CA  SER C  32      67.620 106.780  20.700  1.00  0.00           C
ATOM   4010  HA  SER C  32      67.230 107.440  19.940  1.00  0.00           H
ATOM   4011  CB  SER C  32      69.030 107.250  21.130  1.00  0.00           C
ATOM   4012  HB1 SER C  32      69.640 107.190  20.210  1.00  0.00           H
ATOM   4013  HB2 SER C  32      69.020 108.280  21.530  1.00  0.00           H
ATOM   4014  OG  SER C  32      69.630 106.390  22.090  1.00  0.00           O
ATOM   4015  HG1 SER C  32      69.080 106.480  22.870  1.00  0.00           H
ATOM   4016  C   SER C  32      67.600 105.340  20.140  1.00  0.00           C
ATOM   4017  O   SER C  32      67.520 105.190  18.940  1.00  0.00           O
ATOM   4018  N   VAL C  33      67.500 104.380  21.080  1.00  0.00           N
ATOM   4019  HN  VAL C  33      67.480 104.580  22.060  1.00  0.00           H
ATOM   4020  CA  VAL C  33      67.310 102.940  20.720  1.00  0.00           C
ATOM   4021  HA  VAL C  33      68.170 102.540  20.200  1.00  0.00           H
ATOM   4022  CB  VAL C  33      67.080 102.100  22.010  1.00  0.00           C
ATOM   4023  HB  VAL C  33      66.030 102.270  22.320  1.00  0.00           H
ATOM   4024  CG1 VAL C  33      67.240 100.600  21.750  1.00  0.00           C
ATOM   4025 1HG1 VAL C  33      66.550 100.120  21.030  1.00  0.00           H
ATOM   4026 2HG1 VAL C  33      68.270 100.400  21.370  1.00  0.00           H
ATOM   4027 3HG1 VAL C  33      67.060 100.020  22.680  1.00  0.00           H
ATOM   4028  CG2 VAL C  33      68.070 102.510  23.120  1.00  0.00           C
ATOM   4029 1HG2 VAL C  33      69.090 102.270  22.740  1.00  0.00           H
ATOM   4030 2HG2 VAL C  33      67.950 103.550  23.490  1.00  0.00           H
ATOM   4031 3HG2 VAL C  33      67.880 101.910  24.040  1.00  0.00           H
ATOM   4032  C   VAL C  33      66.110 102.710  19.770  1.00  0.00           C
ATOM   4033  O   VAL C  33      66.080 101.960  18.820  1.00  0.00           O
ATOM   4034  N   LEU C  34      64.940 103.410  20.040  1.00  0.00           N
ATOM   4035  HN  LEU C  34      64.900 103.840  20.940  1.00  0.00           H
ATOM   4036  CA  LEU C  34      63.730 103.320  19.210  1.00  0.00           C
ATOM   4037  HA  LEU C  34      63.600 102.260  19.060  1.00  0.00           H
ATOM   4038  CB  LEU C  34      62.500 103.960  19.890  1.00  0.00           C
ATOM   4039  HB1 LEU C  34      62.620 105.070  19.850  1.00  0.00           H
ATOM   4040  HB2 LEU C  34      61.520 103.650  19.470  1.00  0.00           H
ATOM   4041  CG  LEU C  34      62.370 103.560  21.400  1.00  0.00           C
ATOM   4042  HG  LEU C  34      63.250 103.960  21.960  1.00  0.00           H
ATOM   4043  CD1 LEU C  34      61.140 104.300  21.980  1.00  0.00           C
ATOM   4044 1HD1 LEU C  34      61.340 105.390  22.080  1.00  0.00           H
ATOM   4045 2HD1 LEU C  34      60.280 104.200  21.280  1.00  0.00           H
ATOM   4046 3HD1 LEU C  34      60.980 104.010  23.040  1.00  0.00           H
ATOM   4047  CD2 LEU C  34      62.190 102.050  21.620  1.00  0.00           C
ATOM   4048 1HD2 LEU C  34      61.230 101.610  21.280  1.00  0.00           H
ATOM   4049 2HD2 LEU C  34      63.010 101.470  21.150  1.00  0.00           H
ATOM   4050 3HD2 LEU C  34      62.010 101.760  22.680  1.00  0.00           H
ATOM   4051  C   LEU C  34      63.920 103.970  17.850  1.00  0.00           C
ATOM   4052  O   LEU C  34      63.540 103.440  16.790  1.00  0.00           O
ATOM   4053  N   TYR C  35      64.470 105.220  17.920  1.00  0.00           N
ATOM   4054  HN  TYR C  35      64.720 105.600  18.810  1.00  0.00           H
ATOM   4055  CA  TYR C  35      64.870 106.020  16.820  1.00  0.00           C
ATOM   4056  HA  TYR C  35      63.990 106.260  16.240  1.00  0.00           H
ATOM   4057  CB  TYR C  35      65.440 107.390  17.260  1.00  0.00           C
ATOM   4058  HB1 TYR C  35      64.660 107.780  17.960  1.00  0.00           H
ATOM   4059  HB2 TYR C  35      66.320 107.270  17.930  1.00  0.00           H
ATOM   4060  CG  TYR C  35      65.680 108.400  16.220  1.00  0.00           C
ATOM   4061  CD1 TYR C  35      66.890 109.090  16.300  1.00  0.00           C
ATOM   4062  HD1 TYR C  35      67.690 108.850  16.980  1.00  0.00           H
ATOM   4063  CE1 TYR C  35      67.140 110.160  15.350  1.00  0.00           C
ATOM   4064  HE1 TYR C  35      68.020 110.780  15.480  1.00  0.00           H
ATOM   4065  CZ  TYR C  35      66.260 110.440  14.290  1.00  0.00           C
ATOM   4066  OH  TYR C  35      66.560 111.490  13.350  1.00  0.00           O
ATOM   4067  HH  TYR C  35      65.730 111.950  13.190  1.00  0.00           H
ATOM   4068  CD2 TYR C  35      64.810 108.660  15.130  1.00  0.00           C
ATOM   4069  HD2 TYR C  35      63.910 108.060  15.100  1.00  0.00           H
ATOM   4070  CE2 TYR C  35      65.100 109.660  14.140  1.00  0.00           C
ATOM   4071  HE2 TYR C  35      64.420 109.960  13.350  1.00  0.00           H
ATOM   4072  C   TYR C  35      65.810 105.290  15.850  1.00  0.00           C
ATOM   4073  O   TYR C  35      65.620 105.230  14.630  1.00  0.00           O
ATOM   4074  N   ASN C  36      66.810 104.530  16.430  1.00  0.00           N
ATOM   4075  HN  ASN C  36      67.030 104.660  17.390  1.00  0.00           H
ATOM   4076  CA  ASN C  36      67.790 103.690  15.790  1.00  0.00           C
ATOM   4077  HA  ASN C  36      68.190 104.260  14.970  1.00  0.00           H
ATOM   4078  CB  ASN C  36      68.830 103.200  16.770  1.00  0.00           C
ATOM   4079  HB1 ASN C  36      69.190 104.120  17.270  1.00  0.00           H
ATOM   4080  HB2 ASN C  36      68.250 102.580  17.500  1.00  0.00           H
ATOM   4081  CG  ASN C  36      70.060 102.590  16.120  1.00  0.00           C
ATOM   4082  OD1 ASN C  36      70.530 101.520  16.520  1.00  0.00           O
ATOM   4083  ND2 ASN C  36      70.570 103.250  15.040  1.00  0.00           N
ATOM   4084 1HD2 ASN C  36      70.500 104.240  14.940  1.00  0.00           H
ATOM   4085 2HD2 ASN C  36      71.340 102.860  14.540  1.00  0.00           H
ATOM   4086  C   ASN C  36      67.150 102.450  15.090  1.00  0.00           C
ATOM   4087  O   ASN C  36      67.640 102.090  13.990  1.00  0.00           O
ATOM   4088  N   SER C  37      66.190 101.810  15.700  1.00  0.00           N
ATOM   4089  HN  SER C  37      65.740 102.250  16.470  1.00  0.00           H
ATOM   4090  CA  SER C  37      65.650 100.470  15.240  1.00  0.00           C
ATOM   4091  HA  SER C  37      66.470  99.760  15.270  1.00  0.00           H
ATOM   4092  CB  SER C  37      64.600  99.840  16.190  1.00  0.00           C
ATOM   4093  HB1 SER C  37      63.680 100.470  16.260  1.00  0.00           H
ATOM   4094  HB2 SER C  37      64.320  98.910  15.660  1.00  0.00           H
ATOM   4095  OG  SER C  37      65.150  99.510  17.530  1.00  0.00           O
ATOM   4096  HG1 SER C  37      65.280 100.340  18.000  1.00  0.00           H
ATOM   4097  C   SER C  37      65.200 100.460  13.800  1.00  0.00           C
ATOM   4098  O   SER C  37      64.540 101.330  13.360  1.00  0.00           O
ATOM   4099  N   ALA C  38      65.500  99.330  12.970  1.00  0.00           N
ATOM   4100  HN  ALA C  38      66.060  98.580  13.330  1.00  0.00           H
ATOM   4101  CA  ALA C  38      65.450  99.400  11.510  1.00  0.00           C
ATOM   4102  HA  ALA C  38      65.320 100.440  11.250  1.00  0.00           H
ATOM   4103  CB  ALA C  38      66.750  98.850  10.770  1.00  0.00           C
ATOM   4104  HB1 ALA C  38      66.900  99.350   9.780  1.00  0.00           H
ATOM   4105  HB2 ALA C  38      67.690  99.150  11.270  1.00  0.00           H
ATOM   4106  HB3 ALA C  38      66.790  97.740  10.720  1.00  0.00           H
ATOM   4107  C   ALA C  38      64.190  98.620  11.020  1.00  0.00           C
ATOM   4108  O   ALA C  38      63.670  98.960   9.950  1.00  0.00           O
ATOM   4109  N   SER C  39      63.620  97.780  11.880  1.00  0.00           N
ATOM   4110  HN  SER C  39      64.160  97.510  12.670  1.00  0.00           H
ATOM   4111  CA  SER C  39      62.380  97.020  11.610  1.00  0.00           C
ATOM   4112  HA  SER C  39      62.310  96.670  10.590  1.00  0.00           H
ATOM   4113  CB  SER C  39      62.170  95.820  12.610  1.00  0.00           C
ATOM   4114  HB1 SER C  39      61.340  95.140  12.320  1.00  0.00           H
ATOM   4115  HB2 SER C  39      63.020  95.120  12.480  1.00  0.00           H
ATOM   4116  OG  SER C  39      61.850  96.190  13.980  1.00  0.00           O
ATOM   4117  HG1 SER C  39      61.800  95.360  14.460  1.00  0.00           H
ATOM   4118  C   SER C  39      61.080  97.840  11.670  1.00  0.00           C
ATOM   4119  O   SER C  39      60.090  97.630  10.940  1.00  0.00           O
ATOM   4120  N   PHE C  40      61.100  98.830  12.500  1.00  0.00           N
ATOM   4121  HN  PHE C  40      61.930  98.860  13.050  1.00  0.00           H
ATOM   4122  CA  PHE C  40      60.010  99.860  12.740  1.00  0.00           C
ATOM   4123  HA  PHE C  40      59.050  99.370  12.830  1.00  0.00           H
ATOM   4124  CB  PHE C  40      60.260 100.700  14.090  1.00  0.00           C
ATOM   4125  HB1 PHE C  40      61.280 101.110  13.950  1.00  0.00           H
ATOM   4126  HB2 PHE C  40      59.440 101.450  14.190  1.00  0.00           H
ATOM   4127  CG  PHE C  40      60.310  99.900  15.380  1.00  0.00           C
ATOM   4128  CD1 PHE C  40      60.730 100.500  16.560  1.00  0.00           C
ATOM   4129  HD1 PHE C  40      60.870 101.570  16.600  1.00  0.00           H
ATOM   4130  CE1 PHE C  40      60.830  99.790  17.780  1.00  0.00           C
ATOM   4131  HE1 PHE C  40      61.100 100.300  18.690  1.00  0.00           H
ATOM   4132  CZ  PHE C  40      60.460  98.470  17.830  1.00  0.00           C
ATOM   4133  HZ  PHE C  40      60.540  97.850  18.710  1.00  0.00           H
ATOM   4134  CD2 PHE C  40      60.040  98.500  15.440  1.00  0.00           C
ATOM   4135  HD2 PHE C  40      59.790  97.950  14.540  1.00  0.00           H
ATOM   4136  CE2 PHE C  40      60.180  97.800  16.650  1.00  0.00           C
ATOM   4137  HE2 PHE C  40      59.960  96.740  16.690  1.00  0.00           H
ATOM   4138  C   PHE C  40      59.720 100.800  11.570  1.00  0.00           C
ATOM   4139  O   PHE C  40      60.510 101.760  11.310  1.00  0.00           O
ATOM   4140  N   SER C  41      58.520 100.710  10.930  1.00  0.00           N
ATOM   4141  HN  SER C  41      57.760 100.140  11.230  1.00  0.00           H
ATOM   4142  CA  SER C  41      58.250 101.700   9.880  1.00  0.00           C
ATOM   4143  HA  SER C  41      59.160 102.150   9.510  1.00  0.00           H
ATOM   4144  CB  SER C  41      57.700 101.130   8.560  1.00  0.00           C
ATOM   4145  HB1 SER C  41      57.460 101.940   7.830  1.00  0.00           H
ATOM   4146  HB2 SER C  41      58.500 100.560   8.050  1.00  0.00           H
ATOM   4147  OG  SER C  41      56.500 100.360   8.760  1.00  0.00           O
ATOM   4148  HG1 SER C  41      55.880 101.010   9.090  1.00  0.00           H
ATOM   4149  C   SER C  41      57.390 102.840  10.340  1.00  0.00           C
ATOM   4150  O   SER C  41      57.190 103.820   9.610  1.00  0.00           O
ATOM   4151  N   THR C  42      56.910 102.790  11.580  1.00  0.00           N
ATOM   4152  HN  THR C  42      57.200 102.080  12.220  1.00  0.00           H
ATOM   4153  CA  THR C  42      56.200 103.920  12.270  1.00  0.00           C
ATOM   4154  HA  THR C  42      56.160 104.760  11.580  1.00  0.00           H
ATOM   4155  CB  THR C  42      54.770 103.600  12.660  1.00  0.00           C
ATOM   4156  HB  THR C  42      54.590 102.570  13.040  1.00  0.00           H
ATOM   4157  OG1 THR C  42      53.860 103.820  11.610  1.00  0.00           O
ATOM   4158  HG1 THR C  42      54.020 103.180  10.910  1.00  0.00           H
ATOM   4159  CG2 THR C  42      54.250 104.510  13.820  1.00  0.00           C
ATOM   4160 1HG2 THR C  42      54.910 104.400  14.710  1.00  0.00           H
ATOM   4161 2HG2 THR C  42      54.420 105.590  13.660  1.00  0.00           H
ATOM   4162 3HG2 THR C  42      53.200 104.280  14.130  1.00  0.00           H
ATOM   4163  C   THR C  42      57.000 104.240  13.500  1.00  0.00           C
ATOM   4164  O   THR C  42      57.390 103.340  14.270  1.00  0.00           O
ATOM   4165  N   PHE C  43      57.260 105.510  13.690  1.00  0.00           N
ATOM   4166  HN  PHE C  43      57.090 106.150  12.940  1.00  0.00           H
ATOM   4167  CA  PHE C  43      57.700 106.060  14.980  1.00  0.00           C
ATOM   4168  HA  PHE C  43      57.240 105.550  15.810  1.00  0.00           H
ATOM   4169  CB  PHE C  43      59.220 105.890  15.220  1.00  0.00           C
ATOM   4170  HB1 PHE C  43      59.450 104.810  15.070  1.00  0.00           H
ATOM   4171  HB2 PHE C  43      59.770 106.460  14.440  1.00  0.00           H
ATOM   4172  CG  PHE C  43      59.730 106.400  16.520  1.00  0.00           C
ATOM   4173  CD1 PHE C  43      59.380 105.800  17.720  1.00  0.00           C
ATOM   4174  HD1 PHE C  43      58.700 104.960  17.720  1.00  0.00           H
ATOM   4175  CE1 PHE C  43      59.810 106.380  18.970  1.00  0.00           C
ATOM   4176  HE1 PHE C  43      59.650 105.810  19.880  1.00  0.00           H
ATOM   4177  CZ  PHE C  43      60.580 107.590  18.970  1.00  0.00           C
ATOM   4178  HZ  PHE C  43      60.930 108.040  19.890  1.00  0.00           H
ATOM   4179  CD2 PHE C  43      60.560 107.540  16.550  1.00  0.00           C
ATOM   4180  HD2 PHE C  43      60.810 108.120  15.680  1.00  0.00           H
ATOM   4181  CE2 PHE C  43      61.040 108.150  17.780  1.00  0.00           C
ATOM   4182  HE2 PHE C  43      61.650 109.040  17.850  1.00  0.00           H
ATOM   4183  C   PHE C  43      57.270 107.480  15.070  1.00  0.00           C
ATOM   4184  O   PHE C  43      57.900 108.400  14.500  1.00  0.00           O
ATOM   4185  N   LYS C  44      56.230 107.790  15.840  1.00  0.00           N
ATOM   4186  HN  LYS C  44      55.980 107.020  16.420  1.00  0.00           H
ATOM   4187  CA  LYS C  44      55.720 109.130  16.100  1.00  0.00           C
ATOM   4188  HA  LYS C  44      56.360 109.880  15.660  1.00  0.00           H
ATOM   4189  CB  LYS C  44      54.240 109.300  15.510  1.00  0.00           C
ATOM   4190  HB1 LYS C  44      53.610 108.500  15.940  1.00  0.00           H
ATOM   4191  HB2 LYS C  44      53.880 110.330  15.760  1.00  0.00           H
ATOM   4192  CG  LYS C  44      54.400 109.180  14.010  1.00  0.00           C
ATOM   4193  HG1 LYS C  44      55.080 110.010  13.710  1.00  0.00           H
ATOM   4194  HG2 LYS C  44      54.810 108.180  13.760  1.00  0.00           H
ATOM   4195  CD  LYS C  44      53.090 109.280  13.220  1.00  0.00           C
ATOM   4196  HD1 LYS C  44      52.570 108.300  13.150  1.00  0.00           H
ATOM   4197  HD2 LYS C  44      52.430 109.940  13.820  1.00  0.00           H
ATOM   4198  CE  LYS C  44      53.270 109.870  11.860  1.00  0.00           C
ATOM   4199  HE1 LYS C  44      52.340 109.790  11.260  1.00  0.00           H
ATOM   4200  HE2 LYS C  44      53.600 110.930  11.930  1.00  0.00           H
ATOM   4201  NZ  LYS C  44      54.220 109.120  11.060  1.00  0.00           N
ATOM   4202  HZ1 LYS C  44      54.160 108.090  10.960  1.00  0.00           H
ATOM   4203  HZ2 LYS C  44      54.070 109.540  10.120  1.00  0.00           H
ATOM   4204  HZ3 LYS C  44      55.240 109.210  11.270  1.00  0.00           H
ATOM   4205  C   LYS C  44      55.700 109.460  17.600  1.00  0.00           C
ATOM   4206  O   LYS C  44      55.210 108.670  18.420  1.00  0.00           O
ATOM   4207  N   CYS C  45      56.120 110.650  18.060  1.00  0.00           N
ATOM   4208  HN  CYS C  45      56.490 111.330  17.430  1.00  0.00           H
ATOM   4209  CA  CYS C  45      56.140 111.050  19.400  1.00  0.00           C
ATOM   4210  HA  CYS C  45      55.670 110.300  20.020  1.00  0.00           H
ATOM   4211  CB  CYS C  45      57.560 111.370  19.980  1.00  0.00           C
ATOM   4212  HB1 CYS C  45      58.120 112.120  19.390  1.00  0.00           H
ATOM   4213  HB2 CYS C  45      57.490 111.760  21.020  1.00  0.00           H
ATOM   4214  SG  CYS C  45      58.500 109.840  20.350  1.00  0.00           S
ATOM   4215  C   CYS C  45      55.240 112.270  19.690  1.00  0.00           C
ATOM   4216  O   CYS C  45      55.130 113.190  18.890  1.00  0.00           O
ATOM   4217  N   TYR C  46      54.560 112.270  20.860  1.00  0.00           N
ATOM   4218  HN  TYR C  46      54.750 111.580  21.550  1.00  0.00           H
ATOM   4219  CA  TYR C  46      53.480 113.160  21.130  1.00  0.00           C
ATOM   4220  HA  TYR C  46      53.690 114.050  20.570  1.00  0.00           H
ATOM   4221  CB  TYR C  46      52.070 112.440  20.990  1.00  0.00           C
ATOM   4222  HB1 TYR C  46      52.090 111.560  21.680  1.00  0.00           H
ATOM   4223  HB2 TYR C  46      51.210 113.040  21.340  1.00  0.00           H
ATOM   4224  CG  TYR C  46      51.680 111.860  19.670  1.00  0.00           C
ATOM   4225  CD1 TYR C  46      52.240 110.700  19.270  1.00  0.00           C
ATOM   4226  HD1 TYR C  46      52.910 110.130  19.900  1.00  0.00           H
ATOM   4227  CE1 TYR C  46      51.850 110.150  18.080  1.00  0.00           C
ATOM   4228  HE1 TYR C  46      52.240 109.190  17.770  1.00  0.00           H
ATOM   4229  CZ  TYR C  46      50.910 110.750  17.200  1.00  0.00           C
ATOM   4230  OH  TYR C  46      50.480 110.270  15.960  1.00  0.00           O
ATOM   4231  HH  TYR C  46      49.930 110.940  15.550  1.00  0.00           H
ATOM   4232  CD2 TYR C  46      50.760 112.530  18.880  1.00  0.00           C
ATOM   4233  HD2 TYR C  46      50.320 113.490  19.130  1.00  0.00           H
ATOM   4234  CE2 TYR C  46      50.320 111.970  17.660  1.00  0.00           C
ATOM   4235  HE2 TYR C  46      49.510 112.400  17.090  1.00  0.00           H
ATOM   4236  C   TYR C  46      53.720 113.600  22.610  1.00  0.00           C
ATOM   4237  O   TYR C  46      54.430 112.960  23.360  1.00  0.00           O
ATOM   4238  N   GLY C  47      53.090 114.730  23.020  1.00  0.00           N
ATOM   4239  HN  GLY C  47      52.570 115.210  22.330  1.00  0.00           H
ATOM   4240  CA  GLY C  47      53.330 115.300  24.410  1.00  0.00           C
ATOM   4241  HA1 GLY C  47      52.550 116.020  24.620  1.00  0.00           H
ATOM   4242  HA2 GLY C  47      53.370 114.520  25.170  1.00  0.00           H
ATOM   4243  C   GLY C  47      54.650 115.980  24.450  1.00  0.00           C
ATOM   4244  O   GLY C  47      55.050 116.720  23.580  1.00  0.00           O
ATOM   4245  N   VAL C  48      55.480 115.740  25.480  1.00  0.00           N
ATOM   4246  HN  VAL C  48      55.280 115.020  26.130  1.00  0.00           H
ATOM   4247  CA  VAL C  48      56.750 116.470  25.670  1.00  0.00           C
ATOM   4248  HA  VAL C  48      56.840 117.420  25.170  1.00  0.00           H
ATOM   4249  CB  VAL C  48      56.880 116.880  27.120  1.00  0.00           C
ATOM   4250  HB  VAL C  48      57.810 117.490  27.200  1.00  0.00           H
ATOM   4251  CG1 VAL C  48      55.750 117.810  27.480  1.00  0.00           C
ATOM   4252 1HG1 VAL C  48      54.750 117.420  27.190  1.00  0.00           H
ATOM   4253 2HG1 VAL C  48      55.780 118.140  28.540  1.00  0.00           H
ATOM   4254 3HG1 VAL C  48      55.790 118.660  26.760  1.00  0.00           H
ATOM   4255  CG2 VAL C  48      57.000 115.760  28.180  1.00  0.00           C
ATOM   4256 1HG2 VAL C  48      57.910 115.150  28.000  1.00  0.00           H
ATOM   4257 2HG2 VAL C  48      57.230 116.270  29.140  1.00  0.00           H
ATOM   4258 3HG2 VAL C  48      56.070 115.150  28.210  1.00  0.00           H
ATOM   4259  C   VAL C  48      57.830 115.430  25.310  1.00  0.00           C
ATOM   4260  O   VAL C  48      59.000 115.720  25.410  1.00  0.00           O
ATOM   4261  N   SER C  49      57.370 114.260  24.770  1.00  0.00           N
ATOM   4262  HN  SER C  49      56.390 114.080  24.700  1.00  0.00           H
ATOM   4263  CA  SER C  49      58.260 113.200  24.270  1.00  0.00           C
ATOM   4264  HA  SER C  49      58.860 112.940  25.130  1.00  0.00           H
ATOM   4265  CB  SER C  49      57.570 111.870  23.870  1.00  0.00           C
ATOM   4266  HB1 SER C  49      56.780 112.100  23.120  1.00  0.00           H
ATOM   4267  HB2 SER C  49      58.280 111.170  23.400  1.00  0.00           H
ATOM   4268  OG  SER C  49      57.130 111.150  25.090  1.00  0.00           O
ATOM   4269  HG1 SER C  49      57.910 110.930  25.610  1.00  0.00           H
ATOM   4270  C   SER C  49      59.240 113.580  23.170  1.00  0.00           C
ATOM   4271  O   SER C  49      60.440 113.280  23.340  1.00  0.00           O
ATOM   4272  N   PRO C  50      58.980 114.350  22.060  1.00  0.00           N
ATOM   4273  CD  PRO C  50      57.610 114.850  21.660  1.00  0.00           C
ATOM   4274  HD1 PRO C  50      57.400 115.840  22.120  1.00  0.00           H
ATOM   4275  HD2 PRO C  50      56.800 114.150  21.980  1.00  0.00           H
ATOM   4276  CA  PRO C  50      59.970 114.730  21.110  1.00  0.00           C
ATOM   4277  HA  PRO C  50      60.420 113.810  20.750  1.00  0.00           H
ATOM   4278  CB  PRO C  50      59.220 115.440  20.020  1.00  0.00           C
ATOM   4279  HB1 PRO C  50      59.290 116.550  20.020  1.00  0.00           H
ATOM   4280  HB2 PRO C  50      59.530 115.190  18.980  1.00  0.00           H
ATOM   4281  CG  PRO C  50      57.710 115.130  20.200  1.00  0.00           C
ATOM   4282  HG1 PRO C  50      57.060 115.960  19.850  1.00  0.00           H
ATOM   4283  HG2 PRO C  50      57.500 114.230  19.580  1.00  0.00           H
ATOM   4284  C   PRO C  50      61.130 115.590  21.600  1.00  0.00           C
ATOM   4285  O   PRO C  50      62.250 115.460  21.010  1.00  0.00           O
ATOM   4286  N   THR C  51      60.850 116.520  22.590  1.00  0.00           N
ATOM   4287  HN  THR C  51      59.880 116.650  22.780  1.00  0.00           H
ATOM   4288  CA  THR C  51      61.950 117.100  23.390  1.00  0.00           C
ATOM   4289  HA  THR C  51      62.610 117.680  22.750  1.00  0.00           H
ATOM   4290  CB  THR C  51      61.430 118.090  24.390  1.00  0.00           C
ATOM   4291  HB  THR C  51      60.960 117.440  25.150  1.00  0.00           H
ATOM   4292  OG1 THR C  51      60.500 119.030  23.800  1.00  0.00           O
ATOM   4293  HG1 THR C  51      59.920 118.480  23.280  1.00  0.00           H
ATOM   4294  CG2 THR C  51      62.610 118.890  25.110  1.00  0.00           C
ATOM   4295 1HG2 THR C  51      63.220 118.150  25.660  1.00  0.00           H
ATOM   4296 2HG2 THR C  51      63.240 119.410  24.340  1.00  0.00           H
ATOM   4297 3HG2 THR C  51      62.170 119.640  25.800  1.00  0.00           H
ATOM   4298  C   THR C  51      62.900 116.060  24.040  1.00  0.00           C
ATOM   4299  O   THR C  51      64.090 116.040  23.840  1.00  0.00           O
ATOM   4300  N   LYS C  52      62.390 115.050  24.710  1.00  0.00           N
ATOM   4301  HN  LYS C  52      61.410 114.850  24.680  1.00  0.00           H
ATOM   4302  CA  LYS C  52      63.190 114.000  25.290  1.00  0.00           C
ATOM   4303  HA  LYS C  52      64.140 114.390  25.630  1.00  0.00           H
ATOM   4304  CB  LYS C  52      62.340 113.330  26.390  1.00  0.00           C
ATOM   4305  HB1 LYS C  52      61.350 113.020  26.000  1.00  0.00           H
ATOM   4306  HB2 LYS C  52      62.890 112.450  26.790  1.00  0.00           H
ATOM   4307  CG  LYS C  52      62.110 114.270  27.610  1.00  0.00           C
ATOM   4308  HG1 LYS C  52      61.310 115.040  27.450  1.00  0.00           H
ATOM   4309  HG2 LYS C  52      61.830 113.550  28.410  1.00  0.00           H
ATOM   4310  CD  LYS C  52      63.370 114.990  28.210  1.00  0.00           C
ATOM   4311  HD1 LYS C  52      64.180 114.220  28.200  1.00  0.00           H
ATOM   4312  HD2 LYS C  52      63.640 115.930  27.700  1.00  0.00           H
ATOM   4313  CE  LYS C  52      63.190 115.410  29.740  1.00  0.00           C
ATOM   4314  HE1 LYS C  52      62.370 116.160  29.840  1.00  0.00           H
ATOM   4315  HE2 LYS C  52      63.040 114.460  30.300  1.00  0.00           H
ATOM   4316  NZ  LYS C  52      64.410 116.010  30.290  1.00  0.00           N
ATOM   4317  HZ1 LYS C  52      65.210 115.490  29.900  1.00  0.00           H
ATOM   4318  HZ2 LYS C  52      64.430 117.010  30.010  1.00  0.00           H
ATOM   4319  HZ3 LYS C  52      64.410 115.950  31.330  1.00  0.00           H
ATOM   4320  C   LYS C  52      63.730 112.960  24.290  1.00  0.00           C
ATOM   4321  O   LYS C  52      63.970 111.800  24.650  1.00  0.00           O
ATOM   4322  N   LEU C  53      64.070 113.320  23.050  1.00  0.00           N
ATOM   4323  HN  LEU C  53      63.800 114.230  22.750  1.00  0.00           H
ATOM   4324  CA  LEU C  53      64.640 112.410  22.010  1.00  0.00           C
ATOM   4325  HA  LEU C  53      64.000 111.540  22.090  1.00  0.00           H
ATOM   4326  CB  LEU C  53      64.620 112.960  20.550  1.00  0.00           C
ATOM   4327  HB1 LEU C  53      63.620 113.410  20.330  1.00  0.00           H
ATOM   4328  HB2 LEU C  53      65.460 113.670  20.400  1.00  0.00           H
ATOM   4329  CG  LEU C  53      64.930 111.820  19.500  1.00  0.00           C
ATOM   4330  HG  LEU C  53      65.970 111.450  19.670  1.00  0.00           H
ATOM   4331  CD1 LEU C  53      63.960 110.520  19.570  1.00  0.00           C
ATOM   4332 1HD1 LEU C  53      62.970 110.980  19.760  1.00  0.00           H
ATOM   4333 2HD1 LEU C  53      64.000 109.920  18.640  1.00  0.00           H
ATOM   4334 3HD1 LEU C  53      64.200 109.850  20.420  1.00  0.00           H
ATOM   4335  CD2 LEU C  53      64.820 112.440  18.090  1.00  0.00           C
ATOM   4336 1HD2 LEU C  53      63.790 112.760  17.810  1.00  0.00           H
ATOM   4337 2HD2 LEU C  53      65.440 113.350  17.950  1.00  0.00           H
ATOM   4338 3HD2 LEU C  53      65.240 111.710  17.360  1.00  0.00           H
ATOM   4339  C   LEU C  53      66.060 111.920  22.300  1.00  0.00           C
ATOM   4340  O   LEU C  53      66.420 110.770  22.050  1.00  0.00           O
ATOM   4341  N   ASN C  54      66.900 112.750  22.960  1.00  0.00           N
ATOM   4342  HN  ASN C  54      66.710 113.720  23.090  1.00  0.00           H
ATOM   4343  CA  ASN C  54      68.320 112.490  23.160  1.00  0.00           C
ATOM   4344  HA  ASN C  54      68.570 111.520  22.750  1.00  0.00           H
ATOM   4345  CB  ASN C  54      69.070 113.620  22.410  1.00  0.00           C
ATOM   4346  HB1 ASN C  54      68.890 114.620  22.860  1.00  0.00           H
ATOM   4347  HB2 ASN C  54      70.160 113.380  22.450  1.00  0.00           H
ATOM   4348  CG  ASN C  54      68.670 113.710  20.940  1.00  0.00           C
ATOM   4349  OD1 ASN C  54      68.170 112.860  20.260  1.00  0.00           O
ATOM   4350  ND2 ASN C  54      68.840 114.940  20.440  1.00  0.00           N
ATOM   4351 1HD2 ASN C  54      69.000 115.720  21.050  1.00  0.00           H
ATOM   4352 2HD2 ASN C  54      68.620 115.150  19.490  1.00  0.00           H
ATOM   4353  C   ASN C  54      68.650 112.510  24.690  1.00  0.00           C
ATOM   4354  O   ASN C  54      69.780 112.660  25.070  1.00  0.00           O
ATOM   4355  N   ASP C  55      67.670 112.350  25.560  1.00  0.00           N
ATOM   4356  HN  ASP C  55      66.750 112.190  25.220  1.00  0.00           H
ATOM   4357  CA  ASP C  55      67.790 112.560  26.980  1.00  0.00           C
ATOM   4358  HA  ASP C  55      68.830 112.440  27.230  1.00  0.00           H
ATOM   4359  CB  ASP C  55      67.470 114.070  27.380  1.00  0.00           C
ATOM   4360  HB1 ASP C  55      68.100 114.790  26.810  1.00  0.00           H
ATOM   4361  HB2 ASP C  55      66.440 114.300  27.020  1.00  0.00           H
ATOM   4362  CG  ASP C  55      67.570 114.410  28.850  1.00  0.00           C
ATOM   4363  OD1 ASP C  55      68.660 114.130  29.430  1.00  0.00           O
ATOM   4364  OD2 ASP C  55      66.670 115.120  29.280  1.00  0.00           O
ATOM   4365  C   ASP C  55      66.980 111.520  27.660  1.00  0.00           C
ATOM   4366  O   ASP C  55      65.780 111.230  27.360  1.00  0.00           O
ATOM   4367  N   LEU C  56      67.580 110.780  28.580  1.00  0.00           N
ATOM   4368  HN  LEU C  56      68.530 110.930  28.820  1.00  0.00           H
ATOM   4369  CA  LEU C  56      66.850 109.810  29.460  1.00  0.00           C
ATOM   4370  HA  LEU C  56      66.490 109.020  28.820  1.00  0.00           H
ATOM   4371  CB  LEU C  56      67.790 109.280  30.510  1.00  0.00           C
ATOM   4372  HB1 LEU C  56      68.180 110.070  31.190  1.00  0.00           H
ATOM   4373  HB2 LEU C  56      67.280 108.490  31.100  1.00  0.00           H
ATOM   4374  CG  LEU C  56      69.020 108.560  29.920  1.00  0.00           C
ATOM   4375  HG  LEU C  56      69.630 109.290  29.350  1.00  0.00           H
ATOM   4376  CD1 LEU C  56      69.930 108.150  31.100  1.00  0.00           C
ATOM   4377 1HD1 LEU C  56      70.770 107.590  30.630  1.00  0.00           H
ATOM   4378 2HD1 LEU C  56      70.340 109.090  31.540  1.00  0.00           H
ATOM   4379 3HD1 LEU C  56      69.350 107.570  31.850  1.00  0.00           H
ATOM   4380  CD2 LEU C  56      68.650 107.360  29.160  1.00  0.00           C
ATOM   4381 1HD2 LEU C  56      68.020 107.630  28.290  1.00  0.00           H
ATOM   4382 2HD2 LEU C  56      69.440 106.750  28.660  1.00  0.00           H
ATOM   4383 3HD2 LEU C  56      68.100 106.730  29.890  1.00  0.00           H
ATOM   4384  C   LEU C  56      65.640 110.280  30.160  1.00  0.00           C
ATOM   4385  O   LEU C  56      65.620 111.320  30.850  1.00  0.00           O
ATOM   4386  N   CYS C  57      64.610 109.450  30.110  1.00  0.00           N
ATOM   4387  HN  CYS C  57      64.610 108.590  29.610  1.00  0.00           H
ATOM   4388  CA  CYS C  57      63.420 109.710  30.840  1.00  0.00           C
ATOM   4389  HA  CYS C  57      63.470 110.660  31.360  1.00  0.00           H
ATOM   4390  CB  CYS C  57      62.290 109.840  29.720  1.00  0.00           C
ATOM   4391  HB1 CYS C  57      62.580 110.670  29.040  1.00  0.00           H
ATOM   4392  HB2 CYS C  57      62.330 108.930  29.080  1.00  0.00           H
ATOM   4393  SG  CYS C  57      60.680 110.240  30.450  1.00  0.00           S
ATOM   4394  HG1 CYS C  57      60.960 111.500  30.740  1.00  0.00           H
ATOM   4395  C   CYS C  57      63.140 108.740  31.940  1.00  0.00           C
ATOM   4396  O   CYS C  57      63.070 107.550  31.770  1.00  0.00           O
ATOM   4397  N   PHE C  58      62.930 109.140  33.190  1.00  0.00           N
ATOM   4398  HN  PHE C  58      63.140 110.110  33.320  1.00  0.00           H
ATOM   4399  CA  PHE C  58      62.570 108.370  34.300  1.00  0.00           C
ATOM   4400  HA  PHE C  58      62.940 107.370  34.130  1.00  0.00           H
ATOM   4401  CB  PHE C  58      63.180 108.930  35.620  1.00  0.00           C
ATOM   4402  HB1 PHE C  58      64.240 109.110  35.320  1.00  0.00           H
ATOM   4403  HB2 PHE C  58      62.750 109.910  35.930  1.00  0.00           H
ATOM   4404  CG  PHE C  58      63.090 108.010  36.800  1.00  0.00           C
ATOM   4405  CD1 PHE C  58      62.680 108.620  37.940  1.00  0.00           C
ATOM   4406  HD1 PHE C  58      62.360 109.650  37.980  1.00  0.00           H
ATOM   4407  CE1 PHE C  58      62.440 107.820  39.120  1.00  0.00           C
ATOM   4408  HE1 PHE C  58      62.130 108.250  40.050  1.00  0.00           H
ATOM   4409  CZ  PHE C  58      62.610 106.430  39.060  1.00  0.00           C
ATOM   4410  HZ  PHE C  58      62.570 105.810  39.940  1.00  0.00           H
ATOM   4411  CD2 PHE C  58      63.260 106.570  36.730  1.00  0.00           C
ATOM   4412  HD2 PHE C  58      63.510 106.100  35.790  1.00  0.00           H
ATOM   4413  CE2 PHE C  58      63.110 105.820  37.890  1.00  0.00           C
ATOM   4414  HE2 PHE C  58      63.220 104.750  37.810  1.00  0.00           H
ATOM   4415  C   PHE C  58      61.040 108.420  34.470  1.00  0.00           C
ATOM   4416  O   PHE C  58      60.400 109.500  34.570  1.00  0.00           O
ATOM   4417  N   THR C  59      60.450 107.230  34.450  1.00  0.00           N
ATOM   4418  HN  THR C  59      61.020 106.410  34.410  1.00  0.00           H
ATOM   4419  CA  THR C  59      59.010 107.080  34.180  1.00  0.00           C
ATOM   4420  HA  THR C  59      58.680 107.840  34.870  1.00  0.00           H
ATOM   4421  CB  THR C  59      58.850 107.360  32.700  1.00  0.00           C
ATOM   4422  HB  THR C  59      59.300 108.330  32.390  1.00  0.00           H
ATOM   4423  OG1 THR C  59      57.520 107.470  32.330  1.00  0.00           O
ATOM   4424  HG1 THR C  59      57.070 107.970  33.010  1.00  0.00           H
ATOM   4425  CG2 THR C  59      59.630 106.340  31.830  1.00  0.00           C
ATOM   4426 1HG2 THR C  59      59.480 106.650  30.770  1.00  0.00           H
ATOM   4427 2HG2 THR C  59      60.740 106.370  31.960  1.00  0.00           H
ATOM   4428 3HG2 THR C  59      59.380 105.280  32.020  1.00  0.00           H
ATOM   4429  C   THR C  59      58.400 105.740  34.720  1.00  0.00           C
ATOM   4430  O   THR C  59      59.010 104.690  34.750  1.00  0.00           O
ATOM   4431  N   ASN C  60      57.080 105.830  35.060  1.00  0.00           N
ATOM   4432  HN  ASN C  60      56.640 106.660  35.420  1.00  0.00           H
ATOM   4433  CA  ASN C  60      56.110 104.740  34.930  1.00  0.00           C
ATOM   4434  HA  ASN C  60      56.530 103.750  35.000  1.00  0.00           H
ATOM   4435  CB  ASN C  60      54.990 105.000  35.960  1.00  0.00           C
ATOM   4436  HB1 ASN C  60      54.390 105.910  35.740  1.00  0.00           H
ATOM   4437  HB2 ASN C  60      54.390 104.070  35.850  1.00  0.00           H
ATOM   4438  CG  ASN C  60      55.520 104.910  37.350  1.00  0.00           C
ATOM   4439  OD1 ASN C  60      56.350 104.080  37.710  1.00  0.00           O
ATOM   4440  ND2 ASN C  60      54.980 105.830  38.180  1.00  0.00           N
ATOM   4441 1HD2 ASN C  60      54.390 106.540  37.800  1.00  0.00           H
ATOM   4442 2HD2 ASN C  60      55.430 105.920  39.070  1.00  0.00           H
ATOM   4443  C   ASN C  60      55.570 104.770  33.490  1.00  0.00           C
ATOM   4444  O   ASN C  60      54.960 105.750  33.010  1.00  0.00           O
ATOM   4445  N   VAL C  61      55.790 103.630  32.750  1.00  0.00           N
ATOM   4446  HN  VAL C  61      56.380 102.880  33.030  1.00  0.00           H
ATOM   4447  CA  VAL C  61      55.140 103.520  31.450  1.00  0.00           C
ATOM   4448  HA  VAL C  61      54.450 104.330  31.270  1.00  0.00           H
ATOM   4449  CB  VAL C  61      56.260 103.650  30.350  1.00  0.00           C
ATOM   4450  HB  VAL C  61      56.590 104.710  30.340  1.00  0.00           H
ATOM   4451  CG1 VAL C  61      57.600 102.780  30.610  1.00  0.00           C
ATOM   4452 1HG1 VAL C  61      58.160 103.010  31.540  1.00  0.00           H
ATOM   4453 2HG1 VAL C  61      57.320 101.710  30.590  1.00  0.00           H
ATOM   4454 3HG1 VAL C  61      58.300 102.850  29.750  1.00  0.00           H
ATOM   4455  CG2 VAL C  61      55.680 103.230  28.990  1.00  0.00           C
ATOM   4456 1HG2 VAL C  61      54.690 103.610  28.660  1.00  0.00           H
ATOM   4457 2HG2 VAL C  61      56.380 103.560  28.190  1.00  0.00           H
ATOM   4458 3HG2 VAL C  61      55.660 102.120  28.890  1.00  0.00           H
ATOM   4459  C   VAL C  61      54.210 102.290  31.230  1.00  0.00           C
ATOM   4460  O   VAL C  61      54.500 101.200  31.700  1.00  0.00           O
ATOM   4461  N   TYR C  62      53.020 102.470  30.650  1.00  0.00           N
ATOM   4462  HN  TYR C  62      52.660 103.380  30.460  1.00  0.00           H
ATOM   4463  CA  TYR C  62      52.280 101.320  30.200  1.00  0.00           C
ATOM   4464  HA  TYR C  62      52.490 100.460  30.810  1.00  0.00           H
ATOM   4465  CB  TYR C  62      50.750 101.580  30.230  1.00  0.00           C
ATOM   4466  HB1 TYR C  62      50.490 102.500  29.660  1.00  0.00           H
ATOM   4467  HB2 TYR C  62      50.170 100.750  29.790  1.00  0.00           H
ATOM   4468  CG  TYR C  62      50.180 101.560  31.630  1.00  0.00           C
ATOM   4469  CD1 TYR C  62      49.830 102.740  32.300  1.00  0.00           C
ATOM   4470  HD1 TYR C  62      50.070 103.670  31.790  1.00  0.00           H
ATOM   4471  CE1 TYR C  62      49.190 102.680  33.570  1.00  0.00           C
ATOM   4472  HE1 TYR C  62      48.880 103.610  34.010  1.00  0.00           H
ATOM   4473  CZ  TYR C  62      48.800 101.500  34.150  1.00  0.00           C
ATOM   4474  OH  TYR C  62      48.190 101.600  35.450  1.00  0.00           O
ATOM   4475  HH  TYR C  62      48.180 102.540  35.660  1.00  0.00           H
ATOM   4476  CD2 TYR C  62      49.790 100.310  32.150  1.00  0.00           C
ATOM   4477  HD2 TYR C  62      49.810  99.400  31.570  1.00  0.00           H
ATOM   4478  CE2 TYR C  62      49.050 100.270  33.430  1.00  0.00           C
ATOM   4479  HE2 TYR C  62      48.590  99.360  33.790  1.00  0.00           H
ATOM   4480  C   TYR C  62      52.650 101.090  28.730  1.00  0.00           C
ATOM   4481  O   TYR C  62      52.800 101.980  27.870  1.00  0.00           O
ATOM   4482  N   ALA C  63      53.000  99.840  28.380  1.00  0.00           N
ATOM   4483  HN  ALA C  63      52.910  99.100  29.050  1.00  0.00           H
ATOM   4484  CA  ALA C  63      53.150  99.360  26.990  1.00  0.00           C
ATOM   4485  HA  ALA C  63      53.150 100.270  26.410  1.00  0.00           H
ATOM   4486  CB  ALA C  63      54.510  98.650  26.880  1.00  0.00           C
ATOM   4487  HB1 ALA C  63      54.530  97.660  27.390  1.00  0.00           H
ATOM   4488  HB2 ALA C  63      54.850  98.620  25.820  1.00  0.00           H
ATOM   4489  HB3 ALA C  63      55.160  99.330  27.480  1.00  0.00           H
ATOM   4490  C   ALA C  63      51.930  98.640  26.540  1.00  0.00           C
ATOM   4491  O   ALA C  63      51.720  97.500  26.910  1.00  0.00           O
ATOM   4492  N   ASP C  64      51.110  99.240  25.650  1.00  0.00           N
ATOM   4493  HN  ASP C  64      51.100 100.220  25.490  1.00  0.00           H
ATOM   4494  CA  ASP C  64      49.910  98.570  25.160  1.00  0.00           C
ATOM   4495  HA  ASP C  64      49.680  97.660  25.700  1.00  0.00           H
ATOM   4496  CB  ASP C  64      48.700  99.510  25.110  1.00  0.00           C
ATOM   4497  HB1 ASP C  64      48.770 100.340  24.380  1.00  0.00           H
ATOM   4498  HB2 ASP C  64      47.820  98.930  24.780  1.00  0.00           H
ATOM   4499  CG  ASP C  64      48.240 100.100  26.440  1.00  0.00           C
ATOM   4500  OD1 ASP C  64      48.580  99.510  27.450  1.00  0.00           O
ATOM   4501  OD2 ASP C  64      47.570 101.130  26.410  1.00  0.00           O
ATOM   4502  C   ASP C  64      50.160  98.180  23.740  1.00  0.00           C
ATOM   4503  O   ASP C  64      50.820  98.900  23.010  1.00  0.00           O
ATOM   4504  N   SER C  65      49.820  96.910  23.350  1.00  0.00           N
ATOM   4505  HN  SER C  65      49.220  96.370  23.940  1.00  0.00           H
ATOM   4506  CA  SER C  65      50.320  96.250  22.140  1.00  0.00           C
ATOM   4507  HA  SER C  65      50.440  97.040  21.420  1.00  0.00           H
ATOM   4508  CB  SER C  65      51.560  95.340  22.290  1.00  0.00           C
ATOM   4509  HB1 SER C  65      51.890  94.930  21.310  1.00  0.00           H
ATOM   4510  HB2 SER C  65      52.330  96.010  22.740  1.00  0.00           H
ATOM   4511  OG  SER C  65      51.290  94.280  23.270  1.00  0.00           O
ATOM   4512  HG1 SER C  65      51.260  94.670  24.150  1.00  0.00           H
ATOM   4513  C   SER C  65      49.160  95.460  21.520  1.00  0.00           C
ATOM   4514  O   SER C  65      48.370  94.820  22.200  1.00  0.00           O
ATOM   4515  N   PHE C  66      48.970  95.610  20.160  1.00  0.00           N
ATOM   4516  HN  PHE C  66      49.610  96.050  19.540  1.00  0.00           H
ATOM   4517  CA  PHE C  66      47.850  95.090  19.330  1.00  0.00           C
ATOM   4518  HA  PHE C  66      47.740  94.110  19.790  1.00  0.00           H
ATOM   4519  CB  PHE C  66      46.540  95.810  19.440  1.00  0.00           C
ATOM   4520  HB1 PHE C  66      45.820  95.500  18.640  1.00  0.00           H
ATOM   4521  HB2 PHE C  66      46.110  95.490  20.410  1.00  0.00           H
ATOM   4522  CG  PHE C  66      46.600  97.280  19.430  1.00  0.00           C
ATOM   4523  CD1 PHE C  66      46.730  98.030  18.180  1.00  0.00           C
ATOM   4524  HD1 PHE C  66      46.720  97.450  17.260  1.00  0.00           H
ATOM   4525  CE1 PHE C  66      46.740  99.390  18.240  1.00  0.00           C
ATOM   4526  HE1 PHE C  66      46.740  99.900  17.280  1.00  0.00           H
ATOM   4527  CZ  PHE C  66      46.630 100.100  19.420  1.00  0.00           C
ATOM   4528  HZ  PHE C  66      46.680 101.170  19.300  1.00  0.00           H
ATOM   4529  CD2 PHE C  66      46.520  98.020  20.630  1.00  0.00           C
ATOM   4530  HD2 PHE C  66      46.270  97.520  21.550  1.00  0.00           H
ATOM   4531  CE2 PHE C  66      46.580  99.420  20.630  1.00  0.00           C
ATOM   4532  HE2 PHE C  66      46.410  99.930  21.570  1.00  0.00           H
ATOM   4533  C   PHE C  66      48.330  94.930  17.900  1.00  0.00           C
ATOM   4534  O   PHE C  66      49.300  95.560  17.440  1.00  0.00           O
ATOM   4535  N   VAL C  67      47.560  94.270  17.120  1.00  0.00           N
ATOM   4536  HN  VAL C  67      46.830  93.750  17.560  1.00  0.00           H
ATOM   4537  CA  VAL C  67      47.750  93.990  15.760  1.00  0.00           C
ATOM   4538  HA  VAL C  67      48.700  94.330  15.380  1.00  0.00           H
ATOM   4539  CB  VAL C  67      47.950  92.490  15.520  1.00  0.00           C
ATOM   4540  HB  VAL C  67      48.770  92.180  16.200  1.00  0.00           H
ATOM   4541  CG1 VAL C  67      46.720  91.590  15.770  1.00  0.00           C
ATOM   4542 1HG1 VAL C  67      46.070  92.100  16.510  1.00  0.00           H
ATOM   4543 2HG1 VAL C  67      46.040  91.600  14.890  1.00  0.00           H
ATOM   4544 3HG1 VAL C  67      46.950  90.520  15.970  1.00  0.00           H
ATOM   4545  CG2 VAL C  67      48.540  92.240  14.060  1.00  0.00           C
ATOM   4546 1HG2 VAL C  67      49.530  92.750  13.960  1.00  0.00           H
ATOM   4547 2HG2 VAL C  67      48.520  91.140  13.950  1.00  0.00           H
ATOM   4548 3HG2 VAL C  67      47.880  92.570  13.240  1.00  0.00           H
ATOM   4549  C   VAL C  67      46.600  94.440  14.910  1.00  0.00           C
ATOM   4550  O   VAL C  67      45.470  94.240  15.270  1.00  0.00           O
ATOM   4551  N   ILE C  68      46.880  95.170  13.810  1.00  0.00           N
ATOM   4552  HN  ILE C  68      47.830  95.360  13.590  1.00  0.00           H
ATOM   4553  CA  ILE C  68      45.870  95.780  13.020  1.00  0.00           C
ATOM   4554  HA  ILE C  68      44.970  95.180  13.060  1.00  0.00           H
ATOM   4555  CB  ILE C  68      45.480  97.210  13.460  1.00  0.00           C
ATOM   4556  HB  ILE C  68      45.010  97.710  12.590  1.00  0.00           H
ATOM   4557  CG2 ILE C  68      44.370  97.180  14.570  1.00  0.00           C
ATOM   4558 1HG2 ILE C  68      43.950  98.200  14.590  1.00  0.00           H
ATOM   4559 2HG2 ILE C  68      43.530  96.480  14.370  1.00  0.00           H
ATOM   4560 3HG2 ILE C  68      44.790  96.950  15.580  1.00  0.00           H
ATOM   4561  CG1 ILE C  68      46.670  98.090  13.810  1.00  0.00           C
ATOM   4562 1HG1 ILE C  68      46.910  98.180  14.890  1.00  0.00           H
ATOM   4563 2HG1 ILE C  68      47.600  97.790  13.300  1.00  0.00           H
ATOM   4564  CD  ILE C  68      46.380  99.580  13.390  1.00  0.00           C
ATOM   4565  HD1 ILE C  68      46.080  99.650  12.320  1.00  0.00           H
ATOM   4566  HD2 ILE C  68      45.540 100.000  13.990  1.00  0.00           H
ATOM   4567  HD3 ILE C  68      47.260 100.230  13.530  1.00  0.00           H
ATOM   4568  C   ILE C  68      46.320  95.840  11.590  1.00  0.00           C
ATOM   4569  O   ILE C  68      47.470  95.470  11.330  1.00  0.00           O
ATOM   4570  N   ARG C  69      45.460  96.210  10.580  1.00  0.00           N
ATOM   4571  HN  ARG C  69      44.510  96.460  10.790  1.00  0.00           H
ATOM   4572  CA  ARG C  69      45.810  96.450   9.140  1.00  0.00           C
ATOM   4573  HA  ARG C  69      46.310  95.580   8.740  1.00  0.00           H
ATOM   4574  CB  ARG C  69      44.500  96.710   8.300  1.00  0.00           C
ATOM   4575  HB1 ARG C  69      43.850  97.410   8.870  1.00  0.00           H
ATOM   4576  HB2 ARG C  69      44.770  97.340   7.420  1.00  0.00           H
ATOM   4577  CG  ARG C  69      43.690  95.460   7.870  1.00  0.00           C
ATOM   4578  HG1 ARG C  69      44.490  94.820   7.430  1.00  0.00           H
ATOM   4579  HG2 ARG C  69      43.340  94.950   8.790  1.00  0.00           H
ATOM   4580  CD  ARG C  69      42.500  95.660   6.910  1.00  0.00           C
ATOM   4581  HD1 ARG C  69      42.850  95.910   5.880  1.00  0.00           H
ATOM   4582  HD2 ARG C  69      41.960  94.690   6.930  1.00  0.00           H
ATOM   4583  NE  ARG C  69      41.650  96.760   7.450  1.00  0.00           N
ATOM   4584  HE  ARG C  69      41.980  97.560   7.960  1.00  0.00           H
ATOM   4585  CZ  ARG C  69      40.330  96.780   7.470  1.00  0.00           C
ATOM   4586  NH1 ARG C  69      39.630  97.570   8.310  1.00  0.00           N
ATOM   4587 1HH1 ARG C  69      40.140  98.150   8.950  1.00  0.00           H
ATOM   4588 2HH1 ARG C  69      38.650  97.380   8.410  1.00  0.00           H
ATOM   4589  NH2 ARG C  69      39.690  95.860   6.760  1.00  0.00           N
ATOM   4590 1HH2 ARG C  69      40.180  95.580   5.940  1.00  0.00           H
ATOM   4591 2HH2 ARG C  69      38.690  95.950   6.720  1.00  0.00           H
ATOM   4592  C   ARG C  69      46.820  97.640   8.950  1.00  0.00           C
ATOM   4593  O   ARG C  69      46.730  98.680   9.660  1.00  0.00           O
ATOM   4594  N   GLY C  70      47.760  97.460   7.990  1.00  0.00           N
ATOM   4595  HN  GLY C  70      47.900  96.610   7.490  1.00  0.00           H
ATOM   4596  CA  GLY C  70      48.760  98.450   7.610  1.00  0.00           C
ATOM   4597  HA1 GLY C  70      49.330  98.570   8.530  1.00  0.00           H
ATOM   4598  HA2 GLY C  70      49.190  98.060   6.700  1.00  0.00           H
ATOM   4599  C   GLY C  70      48.240  99.800   7.360  1.00  0.00           C
ATOM   4600  O   GLY C  70      48.870 100.770   7.750  1.00  0.00           O
ATOM   4601  N   ASP C  71      47.040  99.870   6.710  1.00  0.00           N
ATOM   4602  HN  ASP C  71      46.660  99.070   6.250  1.00  0.00           H
ATOM   4603  CA  ASP C  71      46.300 101.060   6.630  1.00  0.00           C
ATOM   4604  HA  ASP C  71      46.930 101.730   6.070  1.00  0.00           H
ATOM   4605  CB  ASP C  71      44.990 100.810   5.770  1.00  0.00           C
ATOM   4606  HB1 ASP C  71      45.260 100.350   4.800  1.00  0.00           H
ATOM   4607  HB2 ASP C  71      44.440 100.020   6.330  1.00  0.00           H
ATOM   4608  CG  ASP C  71      44.120 102.070   5.620  1.00  0.00           C
ATOM   4609  OD1 ASP C  71      44.690 103.210   5.620  1.00  0.00           O
ATOM   4610  OD2 ASP C  71      42.910 101.990   5.390  1.00  0.00           O
ATOM   4611  C   ASP C  71      46.020 101.770   8.010  1.00  0.00           C
ATOM   4612  O   ASP C  71      46.380 102.950   8.160  1.00  0.00           O
ATOM   4613  N   GLU C  72      45.460 101.120   8.970  1.00  0.00           N
ATOM   4614  HN  GLU C  72      45.330 100.140   8.800  1.00  0.00           H
ATOM   4615  CA  GLU C  72      44.880 101.790  10.150  1.00  0.00           C
ATOM   4616  HA  GLU C  72      44.340 102.640   9.750  1.00  0.00           H
ATOM   4617  CB  GLU C  72      43.780 100.920  10.910  1.00  0.00           C
ATOM   4618  HB1 GLU C  72      44.120  99.870  10.800  1.00  0.00           H
ATOM   4619  HB2 GLU C  72      43.730 101.190  11.990  1.00  0.00           H
ATOM   4620  CG  GLU C  72      42.340 101.000  10.270  1.00  0.00           C
ATOM   4621  HG1 GLU C  72      41.750 101.240  11.190  1.00  0.00           H
ATOM   4622  HG2 GLU C  72      42.300 101.840   9.550  1.00  0.00           H
ATOM   4623  CD  GLU C  72      41.750  99.790   9.570  1.00  0.00           C
ATOM   4624  OE1 GLU C  72      40.580  99.440   9.920  1.00  0.00           O
ATOM   4625  OE2 GLU C  72      42.330  99.230   8.620  1.00  0.00           O
ATOM   4626  C   GLU C  72      45.880 102.430  11.070  1.00  0.00           C
ATOM   4627  O   GLU C  72      45.480 103.230  11.920  1.00  0.00           O
ATOM   4628  N   VAL C  73      47.160 102.080  10.940  1.00  0.00           N
ATOM   4629  HN  VAL C  73      47.400 101.270  10.410  1.00  0.00           H
ATOM   4630  CA  VAL C  73      48.190 102.470  11.840  1.00  0.00           C
ATOM   4631  HA  VAL C  73      47.900 102.100  12.810  1.00  0.00           H
ATOM   4632  CB  VAL C  73      49.540 101.760  11.310  1.00  0.00           C
ATOM   4633  HB  VAL C  73      49.740 102.110  10.270  1.00  0.00           H
ATOM   4634  CG1 VAL C  73      50.720 102.220  12.120  1.00  0.00           C
ATOM   4635 1HG1 VAL C  73      51.680 101.770  11.780  1.00  0.00           H
ATOM   4636 2HG1 VAL C  73      50.990 103.300  12.120  1.00  0.00           H
ATOM   4637 3HG1 VAL C  73      50.540 102.000  13.190  1.00  0.00           H
ATOM   4638  CG2 VAL C  73      49.410 100.290  11.310  1.00  0.00           C
ATOM   4639 1HG2 VAL C  73      50.410  99.850  11.100  1.00  0.00           H
ATOM   4640 2HG2 VAL C  73      49.130  99.840  12.280  1.00  0.00           H
ATOM   4641 3HG2 VAL C  73      48.750  99.940  10.490  1.00  0.00           H
ATOM   4642  C   VAL C  73      48.380 103.990  12.040  1.00  0.00           C
ATOM   4643  O   VAL C  73      48.670 104.430  13.180  1.00  0.00           O
ATOM   4644  N   ARG C  74      48.160 104.800  11.000  1.00  0.00           N
ATOM   4645  HN  ARG C  74      48.190 104.340  10.110  1.00  0.00           H
ATOM   4646  CA  ARG C  74      48.040 106.260  11.100  1.00  0.00           C
ATOM   4647  HA  ARG C  74      48.890 106.650  11.650  1.00  0.00           H
ATOM   4648  CB  ARG C  74      48.120 106.790   9.630  1.00  0.00           C
ATOM   4649  HB1 ARG C  74      49.070 106.290   9.320  1.00  0.00           H
ATOM   4650  HB2 ARG C  74      47.370 106.270   9.000  1.00  0.00           H
ATOM   4651  CG  ARG C  74      48.260 108.330   9.410  1.00  0.00           C
ATOM   4652  HG1 ARG C  74      47.380 108.780   9.910  1.00  0.00           H
ATOM   4653  HG2 ARG C  74      49.230 108.600   9.880  1.00  0.00           H
ATOM   4654  CD  ARG C  74      48.210 108.780   7.990  1.00  0.00           C
ATOM   4655  HD1 ARG C  74      48.150 109.880   7.800  1.00  0.00           H
ATOM   4656  HD2 ARG C  74      49.130 108.490   7.440  1.00  0.00           H
ATOM   4657  NE  ARG C  74      47.000 108.170   7.330  1.00  0.00           N
ATOM   4658  HE  ARG C  74      47.000 107.220   7.030  1.00  0.00           H
ATOM   4659  CZ  ARG C  74      45.760 108.640   7.290  1.00  0.00           C
ATOM   4660  NH1 ARG C  74      45.410 109.860   7.490  1.00  0.00           N
ATOM   4661 1HH1 ARG C  74      46.130 110.350   7.990  1.00  0.00           H
ATOM   4662 2HH1 ARG C  74      44.420 109.990   7.490  1.00  0.00           H
ATOM   4663  NH2 ARG C  74      44.820 107.750   7.030  1.00  0.00           N
ATOM   4664 1HH2 ARG C  74      44.990 106.770   7.000  1.00  0.00           H
ATOM   4665 2HH2 ARG C  74      43.960 108.030   6.600  1.00  0.00           H
ATOM   4666  C   ARG C  74      46.940 106.810  12.020  1.00  0.00           C
ATOM   4667  O   ARG C  74      47.150 107.880  12.620  1.00  0.00           O
ATOM   4668  N   GLN C  75      45.820 106.070  12.090  1.00  0.00           N
ATOM   4669  HN  GLN C  75      45.750 105.250  11.530  1.00  0.00           H
ATOM   4670  CA  GLN C  75      44.700 106.330  12.900  1.00  0.00           C
ATOM   4671  HA  GLN C  75      44.650 107.400  13.040  1.00  0.00           H
ATOM   4672  CB  GLN C  75      43.380 105.840  12.260  1.00  0.00           C
ATOM   4673  HB1 GLN C  75      43.150 104.750  12.280  1.00  0.00           H
ATOM   4674  HB2 GLN C  75      42.530 106.250  12.850  1.00  0.00           H
ATOM   4675  CG  GLN C  75      43.120 106.340  10.820  1.00  0.00           C
ATOM   4676  HG1 GLN C  75      43.920 106.060  10.100  1.00  0.00           H
ATOM   4677  HG2 GLN C  75      42.130 106.010  10.430  1.00  0.00           H
ATOM   4678  CD  GLN C  75      43.290 107.930  10.820  1.00  0.00           C
ATOM   4679  OE1 GLN C  75      44.350 108.500  10.850  1.00  0.00           O
ATOM   4680  NE2 GLN C  75      42.140 108.620  10.870  1.00  0.00           N
ATOM   4681 1HE2 GLN C  75      41.290 108.280  11.280  1.00  0.00           H
ATOM   4682 2HE2 GLN C  75      42.220 109.490  10.370  1.00  0.00           H
ATOM   4683  C   GLN C  75      44.900 105.820  14.340  1.00  0.00           C
ATOM   4684  O   GLN C  75      43.940 105.960  15.130  1.00  0.00           O
ATOM   4685  N   ILE C  76      46.100 105.350  14.780  1.00  0.00           N
ATOM   4686  HN  ILE C  76      46.800 105.190  14.090  1.00  0.00           H
ATOM   4687  CA  ILE C  76      46.420 105.110  16.140  1.00  0.00           C
ATOM   4688  HA  ILE C  76      45.530 104.990  16.750  1.00  0.00           H
ATOM   4689  CB  ILE C  76      47.260 103.870  16.220  1.00  0.00           C
ATOM   4690  HB  ILE C  76      48.150 104.060  15.580  1.00  0.00           H
ATOM   4691  CG2 ILE C  76      47.740 103.660  17.740  1.00  0.00           C
ATOM   4692 1HG2 ILE C  76      46.810 103.920  18.300  1.00  0.00           H
ATOM   4693 2HG2 ILE C  76      48.080 102.610  17.800  1.00  0.00           H
ATOM   4694 3HG2 ILE C  76      48.670 104.180  18.040  1.00  0.00           H
ATOM   4695  CG1 ILE C  76      46.600 102.600  15.640  1.00  0.00           C
ATOM   4696 1HG1 ILE C  76      46.490 102.770  14.550  1.00  0.00           H
ATOM   4697 2HG1 ILE C  76      47.280 101.740  15.770  1.00  0.00           H
ATOM   4698  CD  ILE C  76      45.200 102.300  16.250  1.00  0.00           C
ATOM   4699  HD1 ILE C  76      44.470 103.130  16.110  1.00  0.00           H
ATOM   4700  HD2 ILE C  76      44.750 101.390  15.800  1.00  0.00           H
ATOM   4701  HD3 ILE C  76      45.350 102.250  17.350  1.00  0.00           H
ATOM   4702  C   ILE C  76      47.090 106.340  16.790  1.00  0.00           C
ATOM   4703  O   ILE C  76      48.330 106.460  16.730  1.00  0.00           O
ATOM   4704  N   ALA C  77      46.290 107.250  17.310  1.00  0.00           N
ATOM   4705  HN  ALA C  77      45.310 107.100  17.240  1.00  0.00           H
ATOM   4706  CA  ALA C  77      46.830 108.590  17.720  1.00  0.00           C
ATOM   4707  HA  ALA C  77      47.630 108.450  18.430  1.00  0.00           H
ATOM   4708  CB  ALA C  77      47.050 109.420  16.430  1.00  0.00           C
ATOM   4709  HB1 ALA C  77      47.770 108.950  15.730  1.00  0.00           H
ATOM   4710  HB2 ALA C  77      46.100 109.470  15.860  1.00  0.00           H
ATOM   4711  HB3 ALA C  77      47.450 110.440  16.600  1.00  0.00           H
ATOM   4712  C   ALA C  77      45.770 109.370  18.520  1.00  0.00           C
ATOM   4713  O   ALA C  77      44.600 109.070  18.310  1.00  0.00           O
ATOM   4714  N   PRO C  78      46.090 110.360  19.320  1.00  0.00           N
ATOM   4715  CD  PRO C  78      47.390 110.560  19.790  1.00  0.00           C
ATOM   4716  HD1 PRO C  78      48.140 110.290  19.030  1.00  0.00           H
ATOM   4717  HD2 PRO C  78      47.510 109.830  20.620  1.00  0.00           H
ATOM   4718  CA  PRO C  78      45.140 111.270  20.000  1.00  0.00           C
ATOM   4719  HA  PRO C  78      44.530 110.770  20.730  1.00  0.00           H
ATOM   4720  CB  PRO C  78      46.060 112.310  20.740  1.00  0.00           C
ATOM   4721  HB1 PRO C  78      45.730 113.330  20.430  1.00  0.00           H
ATOM   4722  HB2 PRO C  78      45.810 112.260  21.820  1.00  0.00           H
ATOM   4723  CG  PRO C  78      47.380 112.030  20.180  1.00  0.00           C
ATOM   4724  HG1 PRO C  78      47.550 112.650  19.270  1.00  0.00           H
ATOM   4725  HG2 PRO C  78      48.180 112.250  20.920  1.00  0.00           H
ATOM   4726  C   PRO C  78      44.120 111.830  18.890  1.00  0.00           C
ATOM   4727  O   PRO C  78      44.500 112.180  17.750  1.00  0.00           O
ATOM   4728  N   GLY C  79      42.760 112.040  19.140  1.00  0.00           N
ATOM   4729  HN  GLY C  79      42.430 111.720  20.030  1.00  0.00           H
ATOM   4730  CA  GLY C  79      41.780 112.790  18.360  1.00  0.00           C
ATOM   4731  HA1 GLY C  79      41.010 113.100  19.050  1.00  0.00           H
ATOM   4732  HA2 GLY C  79      42.340 113.600  17.910  1.00  0.00           H
ATOM   4733  C   GLY C  79      41.040 112.220  17.190  1.00  0.00           C
ATOM   4734  O   GLY C  79      40.720 112.970  16.270  1.00  0.00           O
ATOM   4735  N   GLN C  80      40.820 110.920  17.170  1.00  0.00           N
ATOM   4736  HN  GLN C  80      41.160 110.290  17.860  1.00  0.00           H
ATOM   4737  CA  GLN C  80      40.180 110.220  16.080  1.00  0.00           C
ATOM   4738  HA  GLN C  80      40.150 110.890  15.240  1.00  0.00           H
ATOM   4739  CB  GLN C  80      40.880 108.960  15.590  1.00  0.00           C
ATOM   4740  HB1 GLN C  80      40.820 108.260  16.440  1.00  0.00           H
ATOM   4741  HB2 GLN C  80      40.350 108.660  14.660  1.00  0.00           H
ATOM   4742  CG  GLN C  80      42.360 109.240  15.210  1.00  0.00           C
ATOM   4743  HG1 GLN C  80      43.010 109.170  16.110  1.00  0.00           H
ATOM   4744  HG2 GLN C  80      42.690 108.390  14.570  1.00  0.00           H
ATOM   4745  CD  GLN C  80      42.530 110.440  14.320  1.00  0.00           C
ATOM   4746  OE1 GLN C  80      42.180 110.500  13.150  1.00  0.00           O
ATOM   4747  NE2 GLN C  80      43.410 111.390  14.760  1.00  0.00           N
ATOM   4748 1HE2 GLN C  80      43.680 111.350  15.720  1.00  0.00           H
ATOM   4749 2HE2 GLN C  80      43.690 112.120  14.150  1.00  0.00           H
ATOM   4750  C   GLN C  80      38.730 109.910  16.430  1.00  0.00           C
ATOM   4751  O   GLN C  80      38.280 109.540  17.450  1.00  0.00           O
ATOM   4752  N   THR C  81      37.920 110.020  15.330  1.00  0.00           N
ATOM   4753  HN  THR C  81      38.310 110.330  14.470  1.00  0.00           H
ATOM   4754  CA  THR C  81      36.480 109.650  15.220  1.00  0.00           C
ATOM   4755  HA  THR C  81      36.090 109.250  16.140  1.00  0.00           H
ATOM   4756  CB  THR C  81      35.500 110.740  14.740  1.00  0.00           C
ATOM   4757  HB  THR C  81      35.200 111.440  15.550  1.00  0.00           H
ATOM   4758  OG1 THR C  81      34.260 110.200  14.320  1.00  0.00           O
ATOM   4759  HG1 THR C  81      33.610 110.900  14.380  1.00  0.00           H
ATOM   4760  CG2 THR C  81      36.030 111.570  13.630  1.00  0.00           C
ATOM   4761 1HG2 THR C  81      36.900 112.220  13.860  1.00  0.00           H
ATOM   4762 2HG2 THR C  81      36.250 110.830  12.830  1.00  0.00           H
ATOM   4763 3HG2 THR C  81      35.340 112.400  13.370  1.00  0.00           H
ATOM   4764  C   THR C  81      36.490 108.480  14.310  1.00  0.00           C
ATOM   4765  O   THR C  81      36.980 108.400  13.160  1.00  0.00           O
ATOM   4766  N   GLY C  82      35.850 107.370  14.800  1.00  0.00           N
ATOM   4767  HN  GLY C  82      35.420 107.380  15.700  1.00  0.00           H
ATOM   4768  CA  GLY C  82      35.830 106.050  14.120  1.00  0.00           C
ATOM   4769  HA1 GLY C  82      34.910 105.990  13.560  1.00  0.00           H
ATOM   4770  HA2 GLY C  82      36.760 105.820  13.620  1.00  0.00           H
ATOM   4771  C   GLY C  82      35.660 105.070  15.220  1.00  0.00           C
ATOM   4772  O   GLY C  82      35.700 105.460  16.330  1.00  0.00           O
ATOM   4773  N   LYS C  83      35.450 103.810  14.900  1.00  0.00           N
ATOM   4774  HN  LYS C  83      35.610 103.570  13.950  1.00  0.00           H
ATOM   4775  CA  LYS C  83      35.110 102.720  15.730  1.00  0.00           C
ATOM   4776  HA  LYS C  83      34.380 103.140  16.410  1.00  0.00           H
ATOM   4777  CB  LYS C  83      34.580 101.610  14.810  1.00  0.00           C
ATOM   4778  HB1 LYS C  83      35.320 101.330  14.040  1.00  0.00           H
ATOM   4779  HB2 LYS C  83      34.310 100.730  15.430  1.00  0.00           H
ATOM   4780  CG  LYS C  83      33.360 102.020  14.030  1.00  0.00           C
ATOM   4781  HG1 LYS C  83      33.570 102.850  13.330  1.00  0.00           H
ATOM   4782  HG2 LYS C  83      33.020 101.090  13.530  1.00  0.00           H
ATOM   4783  CD  LYS C  83      32.150 102.420  14.870  1.00  0.00           C
ATOM   4784  HD1 LYS C  83      31.830 101.610  15.560  1.00  0.00           H
ATOM   4785  HD2 LYS C  83      32.360 103.300  15.500  1.00  0.00           H
ATOM   4786  CE  LYS C  83      30.870 102.740  14.010  1.00  0.00           C
ATOM   4787  HE1 LYS C  83      30.350 101.810  13.710  1.00  0.00           H
ATOM   4788  HE2 LYS C  83      30.180 103.250  14.710  1.00  0.00           H
ATOM   4789  NZ  LYS C  83      31.060 103.590  12.810  1.00  0.00           N
ATOM   4790  HZ1 LYS C  83      30.100 103.870  12.530  1.00  0.00           H
ATOM   4791  HZ2 LYS C  83      31.580 104.440  13.120  1.00  0.00           H
ATOM   4792  HZ3 LYS C  83      31.480 103.040  12.040  1.00  0.00           H
ATOM   4793  C   LYS C  83      36.230 102.290  16.620  1.00  0.00           C
ATOM   4794  O   LYS C  83      36.040 102.000  17.790  1.00  0.00           O
ATOM   4795  N   ILE C  84      37.550 102.350  16.150  1.00  0.00           N
ATOM   4796  HN  ILE C  84      37.720 102.550  15.180  1.00  0.00           H
ATOM   4797  CA  ILE C  84      38.690 101.940  16.990  1.00  0.00           C
ATOM   4798  HA  ILE C  84      38.500 100.950  17.370  1.00  0.00           H
ATOM   4799  CB  ILE C  84      40.030 101.800  16.220  1.00  0.00           C
ATOM   4800  HB  ILE C  84      40.160 102.790  15.750  1.00  0.00           H
ATOM   4801  CG2 ILE C  84      41.230 101.610  17.210  1.00  0.00           C
ATOM   4802 1HG2 ILE C  84      40.930 100.930  18.020  1.00  0.00           H
ATOM   4803 2HG2 ILE C  84      42.050 101.080  16.680  1.00  0.00           H
ATOM   4804 3HG2 ILE C  84      41.650 102.560  17.610  1.00  0.00           H
ATOM   4805  CG1 ILE C  84      39.800 100.690  15.180  1.00  0.00           C
ATOM   4806 1HG1 ILE C  84      40.170  99.730  15.600  1.00  0.00           H
ATOM   4807 2HG1 ILE C  84      38.790 100.420  14.810  1.00  0.00           H
ATOM   4808  CD  ILE C  84      40.670 100.870  13.940  1.00  0.00           C
ATOM   4809  HD1 ILE C  84      40.220 101.580  13.210  1.00  0.00           H
ATOM   4810  HD2 ILE C  84      41.670 101.320  14.110  1.00  0.00           H
ATOM   4811  HD3 ILE C  84      40.730  99.920  13.370  1.00  0.00           H
ATOM   4812  C   ILE C  84      38.740 102.880  18.220  1.00  0.00           C
ATOM   4813  O   ILE C  84      38.940 102.350  19.310  1.00  0.00           O
ATOM   4814  N   ALA C  85      38.680 104.190  17.960  1.00  0.00           N
ATOM   4815  HN  ALA C  85      38.670 104.430  16.990  1.00  0.00           H
ATOM   4816  CA  ALA C  85      38.620 105.240  18.990  1.00  0.00           C
ATOM   4817  HA  ALA C  85      39.540 105.300  19.550  1.00  0.00           H
ATOM   4818  CB  ALA C  85      38.420 106.590  18.170  1.00  0.00           C
ATOM   4819  HB1 ALA C  85      38.290 107.500  18.790  1.00  0.00           H
ATOM   4820  HB2 ALA C  85      39.410 106.730  17.670  1.00  0.00           H
ATOM   4821  HB3 ALA C  85      37.640 106.480  17.390  1.00  0.00           H
ATOM   4822  C   ALA C  85      37.370 105.220  19.900  1.00  0.00           C
ATOM   4823  O   ALA C  85      37.480 105.520  21.090  1.00  0.00           O
ATOM   4824  N   ASP C  86      36.130 104.970  19.370  1.00  0.00           N
ATOM   4825  HN  ASP C  86      35.930 104.710  18.430  1.00  0.00           H
ATOM   4826  CA  ASP C  86      34.970 105.190  20.150  1.00  0.00           C
ATOM   4827  HA  ASP C  86      35.230 105.920  20.890  1.00  0.00           H
ATOM   4828  CB  ASP C  86      33.830 105.740  19.250  1.00  0.00           C
ATOM   4829  HB1 ASP C  86      33.770 105.070  18.360  1.00  0.00           H
ATOM   4830  HB2 ASP C  86      32.900 105.890  19.850  1.00  0.00           H
ATOM   4831  CG  ASP C  86      34.100 107.180  18.750  1.00  0.00           C
ATOM   4832  OD1 ASP C  86      34.890 107.930  19.310  1.00  0.00           O
ATOM   4833  OD2 ASP C  86      33.400 107.560  17.770  1.00  0.00           O
ATOM   4834  C   ASP C  86      34.640 103.890  20.880  1.00  0.00           C
ATOM   4835  O   ASP C  86      34.140 104.000  22.020  1.00  0.00           O
ATOM   4836  N   TYR C  87      34.870 102.650  20.410  1.00  0.00           N
ATOM   4837  HN  TYR C  87      35.360 102.480  19.560  1.00  0.00           H
ATOM   4838  CA  TYR C  87      34.520 101.490  21.210  1.00  0.00           C
ATOM   4839  HA  TYR C  87      34.140 101.730  22.190  1.00  0.00           H
ATOM   4840  CB  TYR C  87      33.290 100.740  20.540  1.00  0.00           C
ATOM   4841  HB1 TYR C  87      33.740 100.320  19.610  1.00  0.00           H
ATOM   4842  HB2 TYR C  87      32.950  99.860  21.130  1.00  0.00           H
ATOM   4843  CG  TYR C  87      32.070 101.540  20.130  1.00  0.00           C
ATOM   4844  CD1 TYR C  87      31.520 102.510  20.970  1.00  0.00           C
ATOM   4845  HD1 TYR C  87      32.030 102.700  21.910  1.00  0.00           H
ATOM   4846  CE1 TYR C  87      30.400 103.220  20.640  1.00  0.00           C
ATOM   4847  HE1 TYR C  87      29.950 104.010  21.230  1.00  0.00           H
ATOM   4848  CZ  TYR C  87      29.780 102.980  19.350  1.00  0.00           C
ATOM   4849  OH  TYR C  87      28.650 103.710  18.820  1.00  0.00           O
ATOM   4850  HH  TYR C  87      28.420 104.410  19.440  1.00  0.00           H
ATOM   4851  CD2 TYR C  87      31.470 101.320  18.840  1.00  0.00           C
ATOM   4852  HD2 TYR C  87      31.830 100.610  18.110  1.00  0.00           H
ATOM   4853  CE2 TYR C  87      30.220 102.000  18.520  1.00  0.00           C
ATOM   4854  HE2 TYR C  87      29.710 101.760  17.600  1.00  0.00           H
ATOM   4855  C   TYR C  87      35.590 100.500  21.480  1.00  0.00           C
ATOM   4856  O   TYR C  87      35.300  99.560  22.190  1.00  0.00           O
ATOM   4857  N   ASN C  88      36.810 100.690  21.000  1.00  0.00           N
ATOM   4858  HN  ASN C  88      37.220 101.520  20.630  1.00  0.00           H
ATOM   4859  CA  ASN C  88      37.810  99.630  21.120  1.00  0.00           C
ATOM   4860  HA  ASN C  88      37.390  98.760  21.600  1.00  0.00           H
ATOM   4861  CB  ASN C  88      38.440  99.280  19.760  1.00  0.00           C
ATOM   4862  HB1 ASN C  88      39.000 100.100  19.270  1.00  0.00           H
ATOM   4863  HB2 ASN C  88      39.220  98.540  20.040  1.00  0.00           H
ATOM   4864  CG  ASN C  88      37.500  98.430  18.890  1.00  0.00           C
ATOM   4865  OD1 ASN C  88      37.510  97.250  18.670  1.00  0.00           O
ATOM   4866  ND2 ASN C  88      36.520  99.160  18.360  1.00  0.00           N
ATOM   4867 1HD2 ASN C  88      36.520 100.150  18.510  1.00  0.00           H
ATOM   4868 2HD2 ASN C  88      35.830  98.840  17.710  1.00  0.00           H
ATOM   4869  C   ASN C  88      38.980 100.110  22.000  1.00  0.00           C
ATOM   4870  O   ASN C  88      39.420  99.370  22.860  1.00  0.00           O
ATOM   4871  N   TYR C  89      39.450 101.370  21.870  1.00  0.00           N
ATOM   4872  HN  TYR C  89      39.070 102.030  21.230  1.00  0.00           H
ATOM   4873  CA  TYR C  89      40.660 101.740  22.590  1.00  0.00           C
ATOM   4874  HA  TYR C  89      40.520 101.630  23.660  1.00  0.00           H
ATOM   4875  CB  TYR C  89      41.920 101.040  22.040  1.00  0.00           C
ATOM   4876  HB1 TYR C  89      41.980  99.980  22.370  1.00  0.00           H
ATOM   4877  HB2 TYR C  89      41.860 101.150  20.940  1.00  0.00           H
ATOM   4878  CG  TYR C  89      43.200 101.590  22.520  1.00  0.00           C
ATOM   4879  CD1 TYR C  89      43.460 101.450  23.860  1.00  0.00           C
ATOM   4880  HD1 TYR C  89      42.660 101.020  24.440  1.00  0.00           H
ATOM   4881  CE1 TYR C  89      44.650 101.770  24.390  1.00  0.00           C
ATOM   4882  HE1 TYR C  89      44.900 101.390  25.370  1.00  0.00           H
ATOM   4883  CZ  TYR C  89      45.690 102.250  23.570  1.00  0.00           C
ATOM   4884  OH  TYR C  89      47.010 102.460  24.170  1.00  0.00           O
ATOM   4885  HH  TYR C  89      47.020 102.090  25.050  1.00  0.00           H
ATOM   4886  CD2 TYR C  89      44.220 102.090  21.670  1.00  0.00           C
ATOM   4887  HD2 TYR C  89      44.180 101.970  20.590  1.00  0.00           H
ATOM   4888  CE2 TYR C  89      45.480 102.370  22.180  1.00  0.00           C
ATOM   4889  HE2 TYR C  89      46.340 102.650  21.600  1.00  0.00           H
ATOM   4890  C   TYR C  89      40.820 103.280  22.420  1.00  0.00           C
ATOM   4891  O   TYR C  89      41.270 103.730  21.360  1.00  0.00           O
ATOM   4892  N   LYS C  90      40.440 104.050  23.460  1.00  0.00           N
ATOM   4893  HN  LYS C  90      40.120 103.610  24.290  1.00  0.00           H
ATOM   4894  CA  LYS C  90      40.430 105.480  23.420  1.00  0.00           C
ATOM   4895  HA  LYS C  90      40.330 105.820  22.400  1.00  0.00           H
ATOM   4896  CB  LYS C  90      39.180 106.070  24.150  1.00  0.00           C
ATOM   4897  HB1 LYS C  90      38.240 105.650  23.750  1.00  0.00           H
ATOM   4898  HB2 LYS C  90      39.200 105.770  25.220  1.00  0.00           H
ATOM   4899  CG  LYS C  90      39.030 107.590  24.150  1.00  0.00           C
ATOM   4900  HG1 LYS C  90      38.120 107.880  24.720  1.00  0.00           H
ATOM   4901  HG2 LYS C  90      39.870 107.920  24.790  1.00  0.00           H
ATOM   4902  CD  LYS C  90      39.040 108.410  22.850  1.00  0.00           C
ATOM   4903  HD1 LYS C  90      39.990 108.330  22.290  1.00  0.00           H
ATOM   4904  HD2 LYS C  90      38.140 108.040  22.300  1.00  0.00           H
ATOM   4905  CE  LYS C  90      38.990 109.980  23.180  1.00  0.00           C
ATOM   4906  HE1 LYS C  90      38.090 110.170  23.800  1.00  0.00           H
ATOM   4907  HE2 LYS C  90      39.860 110.320  23.780  1.00  0.00           H
ATOM   4908  NZ  LYS C  90      38.790 110.630  21.910  1.00  0.00           N
ATOM   4909  HZ1 LYS C  90      39.500 110.460  21.170  1.00  0.00           H
ATOM   4910  HZ2 LYS C  90      37.840 110.440  21.520  1.00  0.00           H
ATOM   4911  HZ3 LYS C  90      38.790 111.610  22.260  1.00  0.00           H
ATOM   4912  C   LYS C  90      41.740 106.080  23.900  1.00  0.00           C
ATOM   4913  O   LYS C  90      42.140 105.800  24.960  1.00  0.00           O
ATOM   4914  N   LEU C  91      42.410 106.980  23.080  1.00  0.00           N
ATOM   4915  HN  LEU C  91      42.100 107.150  22.150  1.00  0.00           H
ATOM   4916  CA  LEU C  91      43.420 107.810  23.680  1.00  0.00           C
ATOM   4917  HA  LEU C  91      43.870 107.180  24.430  1.00  0.00           H
ATOM   4918  CB  LEU C  91      44.530 108.060  22.620  1.00  0.00           C
ATOM   4919  HB1 LEU C  91      44.060 108.420  21.680  1.00  0.00           H
ATOM   4920  HB2 LEU C  91      45.220 108.870  22.960  1.00  0.00           H
ATOM   4921  CG  LEU C  91      45.360 106.740  22.140  1.00  0.00           C
ATOM   4922  HG  LEU C  91      44.730 106.090  21.490  1.00  0.00           H
ATOM   4923  CD1 LEU C  91      46.600 107.230  21.370  1.00  0.00           C
ATOM   4924 1HD1 LEU C  91      47.230 107.760  22.110  1.00  0.00           H
ATOM   4925 2HD1 LEU C  91      47.260 106.420  21.010  1.00  0.00           H
ATOM   4926 3HD1 LEU C  91      46.180 107.920  20.600  1.00  0.00           H
ATOM   4927  CD2 LEU C  91      45.890 105.930  23.380  1.00  0.00           C
ATOM   4928 1HD2 LEU C  91      45.040 105.360  23.810  1.00  0.00           H
ATOM   4929 2HD2 LEU C  91      46.690 105.220  23.090  1.00  0.00           H
ATOM   4930 3HD2 LEU C  91      46.190 106.640  24.180  1.00  0.00           H
ATOM   4931  C   LEU C  91      42.960 109.160  24.210  1.00  0.00           C
ATOM   4932  O   LEU C  91      42.220 109.900  23.490  1.00  0.00           O
ATOM   4933  N   PRO C  92      43.170 109.550  25.390  1.00  0.00           N
ATOM   4934  CD  PRO C  92      43.700 108.670  26.420  1.00  0.00           C
ATOM   4935  HD1 PRO C  92      44.680 108.310  26.030  1.00  0.00           H
ATOM   4936  HD2 PRO C  92      43.040 107.790  26.580  1.00  0.00           H
ATOM   4937  CA  PRO C  92      43.300 110.950  25.800  1.00  0.00           C
ATOM   4938  HA  PRO C  92      42.290 111.320  25.900  1.00  0.00           H
ATOM   4939  CB  PRO C  92      44.210 110.930  27.100  1.00  0.00           C
ATOM   4940  HB1 PRO C  92      45.290 110.880  26.830  1.00  0.00           H
ATOM   4941  HB2 PRO C  92      44.060 111.790  27.790  1.00  0.00           H
ATOM   4942  CG  PRO C  92      43.800 109.510  27.690  1.00  0.00           C
ATOM   4943  HG1 PRO C  92      44.520 109.090  28.420  1.00  0.00           H
ATOM   4944  HG2 PRO C  92      42.830 109.610  28.220  1.00  0.00           H
ATOM   4945  C   PRO C  92      43.820 112.000  24.760  1.00  0.00           C
ATOM   4946  O   PRO C  92      44.860 111.640  24.190  1.00  0.00           O
ATOM   4947  N   ASP C  93      43.290 113.160  24.540  1.00  0.00           N
ATOM   4948  HN  ASP C  93      42.370 113.390  24.870  1.00  0.00           H
ATOM   4949  CA  ASP C  93      43.880 114.220  23.760  1.00  0.00           C
ATOM   4950  HA  ASP C  93      44.040 113.730  22.810  1.00  0.00           H
ATOM   4951  CB  ASP C  93      42.950 115.410  23.770  1.00  0.00           C
ATOM   4952  HB1 ASP C  93      42.830 116.050  24.670  1.00  0.00           H
ATOM   4953  HB2 ASP C  93      43.190 116.200  23.030  1.00  0.00           H
ATOM   4954  CG  ASP C  93      41.560 114.920  23.430  1.00  0.00           C
ATOM   4955  OD1 ASP C  93      41.270 114.720  22.220  1.00  0.00           O
ATOM   4956  OD2 ASP C  93      40.650 114.900  24.280  1.00  0.00           O
ATOM   4957  C   ASP C  93      45.250 114.770  24.150  1.00  0.00           C
ATOM   4958  O   ASP C  93      46.090 115.050  23.320  1.00  0.00           O
ATOM   4959  N   ASP C  94      45.490 114.810  25.520  1.00  0.00           N
ATOM   4960  HN  ASP C  94      44.780 114.660  26.210  1.00  0.00           H
ATOM   4961  CA  ASP C  94      46.760 115.300  26.050  1.00  0.00           C
ATOM   4962  HA  ASP C  94      47.130 116.020  25.340  1.00  0.00           H
ATOM   4963  CB  ASP C  94      46.650 116.200  27.300  1.00  0.00           C
ATOM   4964  HB1 ASP C  94      47.570 116.790  27.480  1.00  0.00           H
ATOM   4965  HB2 ASP C  94      45.860 116.950  27.100  1.00  0.00           H
ATOM   4966  CG  ASP C  94      46.310 115.530  28.600  1.00  0.00           C
ATOM   4967  OD1 ASP C  94      45.750 114.420  28.550  1.00  0.00           O
ATOM   4968  OD2 ASP C  94      46.580 116.070  29.670  1.00  0.00           O
ATOM   4969  C   ASP C  94      47.820 114.190  26.120  1.00  0.00           C
ATOM   4970  O   ASP C  94      48.820 114.410  26.730  1.00  0.00           O
ATOM   4971  N   PHE C  95      47.560 112.990  25.460  1.00  0.00           N
ATOM   4972  HN  PHE C  95      46.780 112.830  24.860  1.00  0.00           H
ATOM   4973  CA  PHE C  95      48.510 111.830  25.430  1.00  0.00           C
ATOM   4974  HA  PHE C  95      48.430 111.380  26.410  1.00  0.00           H
ATOM   4975  CB  PHE C  95      47.970 110.710  24.390  1.00  0.00           C
ATOM   4976  HB1 PHE C  95      47.020 110.300  24.790  1.00  0.00           H
ATOM   4977  HB2 PHE C  95      47.570 111.210  23.490  1.00  0.00           H
ATOM   4978  CG  PHE C  95      48.850 109.580  23.900  1.00  0.00           C
ATOM   4979  CD1 PHE C  95      48.740 108.210  24.410  1.00  0.00           C
ATOM   4980  HD1 PHE C  95      47.990 108.050  25.180  1.00  0.00           H
ATOM   4981  CE1 PHE C  95      49.650 107.170  23.930  1.00  0.00           C
ATOM   4982  HE1 PHE C  95      49.620 106.170  24.330  1.00  0.00           H
ATOM   4983  CZ  PHE C  95      50.580 107.500  22.930  1.00  0.00           C
ATOM   4984  HZ  PHE C  95      51.340 106.810  22.580  1.00  0.00           H
ATOM   4985  CD2 PHE C  95      49.790 109.800  22.890  1.00  0.00           C
ATOM   4986  HD2 PHE C  95      49.770 110.790  22.450  1.00  0.00           H
ATOM   4987  CE2 PHE C  95      50.630 108.780  22.360  1.00  0.00           C
ATOM   4988  HE2 PHE C  95      51.350 109.090  21.610  1.00  0.00           H
ATOM   4989  C   PHE C  95      49.980 112.140  25.400  1.00  0.00           C
ATOM   4990  O   PHE C  95      50.510 112.720  24.460  1.00  0.00           O
ATOM   4991  N   THR C  96      50.730 111.770  26.420  1.00  0.00           N
ATOM   4992  HN  THR C  96      50.240 111.190  27.070  1.00  0.00           H
ATOM   4993  CA  THR C  96      52.220 111.810  26.350  1.00  0.00           C
ATOM   4994  HA  THR C  96      52.500 112.410  25.500  1.00  0.00           H
ATOM   4995  CB  THR C  96      52.910 112.280  27.660  1.00  0.00           C
ATOM   4996  HB  THR C  96      52.560 111.720  28.550  1.00  0.00           H
ATOM   4997  OG1 THR C  96      52.760 113.650  27.770  1.00  0.00           O
ATOM   4998  HG1 THR C  96      51.880 113.680  28.160  1.00  0.00           H
ATOM   4999  CG2 THR C  96      54.410 112.130  27.520  1.00  0.00           C
ATOM   5000 1HG2 THR C  96      54.770 112.540  26.550  1.00  0.00           H
ATOM   5001 2HG2 THR C  96      54.930 112.740  28.300  1.00  0.00           H
ATOM   5002 3HG2 THR C  96      54.680 111.100  27.810  1.00  0.00           H
ATOM   5003  C   THR C  96      52.600 110.390  26.100  1.00  0.00           C
ATOM   5004  O   THR C  96      52.620 109.490  26.930  1.00  0.00           O
ATOM   5005  N   GLY C  97      53.120 110.220  24.890  1.00  0.00           N
ATOM   5006  HN  GLY C  97      53.420 110.960  24.300  1.00  0.00           H
ATOM   5007  CA  GLY C  97      53.560 108.860  24.540  1.00  0.00           C
ATOM   5008  HA1 GLY C  97      54.460 108.580  25.070  1.00  0.00           H
ATOM   5009  HA2 GLY C  97      52.700 108.240  24.740  1.00  0.00           H
ATOM   5010  C   GLY C  97      54.030 108.860  23.130  1.00  0.00           C
ATOM   5011  O   GLY C  97      54.100 109.880  22.460  1.00  0.00           O
ATOM   5012  N   CYS C  98      54.500 107.700  22.690  1.00  0.00           N
ATOM   5013  HN  CYS C  98      54.260 106.830  23.120  1.00  0.00           H
ATOM   5014  CA  CYS C  98      55.050 107.490  21.380  1.00  0.00           C
ATOM   5015  HA  CYS C  98      54.660 108.260  20.730  1.00  0.00           H
ATOM   5016  CB  CYS C  98      56.610 107.470  21.080  1.00  0.00           C
ATOM   5017  HB1 CYS C  98      57.130 106.550  21.420  1.00  0.00           H
ATOM   5018  HB2 CYS C  98      56.740 107.330  19.990  1.00  0.00           H
ATOM   5019  SG  CYS C  98      57.430 108.910  21.790  1.00  0.00           S
ATOM   5020  C   CYS C  98      54.350 106.240  20.790  1.00  0.00           C
ATOM   5021  O   CYS C  98      54.080 105.260  21.520  1.00  0.00           O
ATOM   5022  N   VAL C  99      53.900 106.240  19.510  1.00  0.00           N
ATOM   5023  HN  VAL C  99      54.090 106.950  18.830  1.00  0.00           H
ATOM   5024  CA  VAL C  99      53.300 105.100  18.920  1.00  0.00           C
ATOM   5025  HA  VAL C  99      52.990 104.380  19.670  1.00  0.00           H
ATOM   5026  CB  VAL C  99      52.060 105.550  18.050  1.00  0.00           C
ATOM   5027  HB  VAL C  99      52.340 106.420  17.420  1.00  0.00           H
ATOM   5028  CG1 VAL C  99      51.560 104.440  17.170  1.00  0.00           C
ATOM   5029 1HG1 VAL C  99      50.650 104.780  16.620  1.00  0.00           H
ATOM   5030 2HG1 VAL C  99      52.230 104.240  16.310  1.00  0.00           H
ATOM   5031 3HG1 VAL C  99      51.290 103.500  17.720  1.00  0.00           H
ATOM   5032  CG2 VAL C  99      50.890 105.840  19.020  1.00  0.00           C
ATOM   5033 1HG2 VAL C  99      51.150 106.690  19.700  1.00  0.00           H
ATOM   5034 2HG2 VAL C  99      50.060 106.280  18.430  1.00  0.00           H
ATOM   5035 3HG2 VAL C  99      50.470 105.020  19.630  1.00  0.00           H
ATOM   5036  C   VAL C  99      54.320 104.420  18.000  1.00  0.00           C
ATOM   5037  O   VAL C  99      55.040 105.090  17.250  1.00  0.00           O
ATOM   5038  N   ILE C 100      54.470 103.100  18.130  1.00  0.00           N
ATOM   5039  HN  ILE C 100      53.980 102.570  18.820  1.00  0.00           H
ATOM   5040  CA  ILE C 100      55.460 102.330  17.480  1.00  0.00           C
ATOM   5041  HA  ILE C 100      56.100 103.000  16.930  1.00  0.00           H
ATOM   5042  CB  ILE C 100      56.440 101.480  18.360  1.00  0.00           C
ATOM   5043  HB  ILE C 100      55.910 100.700  18.940  1.00  0.00           H
ATOM   5044  CG2 ILE C 100      57.500 100.650  17.490  1.00  0.00           C
ATOM   5045 1HG2 ILE C 100      57.070  99.780  16.940  1.00  0.00           H
ATOM   5046 2HG2 ILE C 100      57.980 101.330  16.760  1.00  0.00           H
ATOM   5047 3HG2 ILE C 100      58.170 100.170  18.240  1.00  0.00           H
ATOM   5048  CG1 ILE C 100      57.150 102.400  19.380  1.00  0.00           C
ATOM   5049 1HG1 ILE C 100      57.720 103.170  18.810  1.00  0.00           H
ATOM   5050 2HG1 ILE C 100      56.400 102.950  19.970  1.00  0.00           H
ATOM   5051  CD  ILE C 100      58.070 101.690  20.330  1.00  0.00           C
ATOM   5052  HD1 ILE C 100      58.520 102.450  21.010  1.00  0.00           H
ATOM   5053  HD2 ILE C 100      57.440 100.920  20.840  1.00  0.00           H
ATOM   5054  HD3 ILE C 100      58.910 101.120  19.890  1.00  0.00           H
ATOM   5055  C   ILE C 100      54.750 101.320  16.600  1.00  0.00           C
ATOM   5056  O   ILE C 100      53.730 100.730  17.080  1.00  0.00           O
ATOM   5057  N   ALA C 101      55.110 101.030  15.310  1.00  0.00           N
ATOM   5058  HN  ALA C 101      55.820 101.560  14.860  1.00  0.00           H
ATOM   5059  CA  ALA C 101      54.710  99.770  14.630  1.00  0.00           C
ATOM   5060  HA  ALA C 101      54.560  99.030  15.400  1.00  0.00           H
[truncated: 109,427 more chars]
